# Supplementary material for: Spatio-molecular domains identified in the mouse subthalamic nucleus and neighboring glutamatergic and GABAergic brain structures
Source: Commun Biol. 2020 Jul 3;3:338. doi: 10.1038/s42003-020-1028-8 (PMC7334224; doi:10.1038/s42003-020-1028-8)
Supplement: Supplementary file 3 — Supplementary Data 1 [file 42003_2020_1028_MOESM3_ESM.xlsx]

## Sheet: MAST 0
Cluster 0	p_val	avg_logFC	pct.1	pct.2	p_val_adj
Syt5	1.70663e-25	-1.04143	0.588	0.911	3.18458e-21
Scg2	3.80874e-24	-0.753282	0.969	0.996	7.10711e-20
Caly	7.27936e-24	-0.85182	0.931	0.978	1.35833e-19
Gpx3	8.10045e-23	-1.71812	0.406	0.715	1.51154e-18
Pgrmc1	4.1199e-22	-0.661022	0.944	0.991	7.68774e-18
Prnp	1.35451e-21	-0.730759	0.969	0.998	2.52752e-17
Itm2c	1.49364e-21	-0.882187	0.931	0.989	2.78713e-17
Rtn1	9.43303e-20	-0.480088	1	1	1.7602e-15
Spint2	2.33411e-19	-1.29386	0.469	0.782	4.35544e-15
Resp18	5.99087e-18	-0.697138	0.988	0.989	1.1179e-13
Ly6h	4.39986e-17	-0.52033	0.994	0.987	8.21015e-13
Aplp1	8.97094e-17	-0.585473	1	1	1.67398e-12
Gpm6a	1.38621e-16	-0.515197	0.969	0.993	2.58666e-12
Pcsk1n	1.61064e-16	-0.613085	1	1	3.00546e-12
Pam	2.257e-16	-0.671606	0.962	0.996	4.21156e-12
Tusc3	2.35459e-15	-0.834679	0.681	0.882	4.39367e-11
Tspan7	2.95712e-15	-0.447195	0.975	0.998	5.51799e-11
Gaa	5.1484e-15	-0.511394	1	0.998	9.60691e-11
Nrsn2	7.03599e-14	-0.624071	0.938	0.985	1.31292e-09
Reep5	8.18737e-14	-0.52835	0.919	0.983	1.52776e-09
Cst3	1.09046e-13	-0.741386	0.894	0.976	2.0348e-09
Chrna4	1.12526e-13	1.11991	0.594	0.264	2.09973e-09
Baiap3	1.2888e-13	-0.538077	0.662	0.885	2.4049e-09
Cdh23	1.35765e-13	-0.928362	0.188	0.523	2.53338e-09
Arl6ip1	3.17564e-13	-0.508882	0.881	0.985	5.92574e-09
Stac2	6.66596e-13	1.31531	0.512	0.209	1.24387e-08
Zcchc12	9.53587e-13	-0.578286	0.862	0.954	1.77939e-08
Tmem66	6.67002e-12	-0.499788	0.888	0.969	1.24463e-07
Nsg2	7.13184e-12	-0.5177	0.956	0.983	1.3308e-07
Itm2b	8.16402e-12	-0.322207	0.981	0.989	1.52341e-07
Ctxn1	1.01666e-11	-0.952467	0.269	0.582	1.89709e-07
Pld3	1.33082e-11	-0.545629	0.875	0.972	2.48331e-07
Cd200	1.53402e-11	-0.615515	0.806	0.937	2.86249e-07
Gas7	1.83818e-11	-0.836044	0.525	0.763	3.43005e-07
Rnasek	1.96657e-11	-0.43179	0.881	0.974	3.66963e-07
Nts	2.16983e-11	-2.2177	0.088	0.346	4.0489e-07
Slc22a17	6.18377e-11	-0.318216	1	1	1.15389e-06
Tm2d3	8.52375e-11	-0.526073	0.65	0.828	1.59053e-06
Ndfip1	9.84095e-11	-0.414251	0.931	0.978	1.83632e-06
Gpr56	1.43024e-10	-0.72293	0.469	0.749	2.66883e-06
Fam19a1	1.48073e-10	1.11644	0.538	0.268	2.76304e-06
Efnb3	1.63581e-10	-0.62814	0.431	0.723	3.05243e-06
Sdsl	1.88928e-10	0.956388	0.412	0.148	3.5254e-06
Rsph9	2.12645e-10	-1.25499	0.225	0.486	3.96795e-06
Fxyd6	2.22483e-10	-0.736075	0.681	0.843	4.15153e-06
6330403K07Rik	3.88705e-10	-0.466437	0.894	0.963	7.25324e-06
Bcan	5.01174e-10	0.556138	0.75	0.473	9.3519e-06
Foxp2	5.25923e-10	-0.828356	0.25	0.538	9.81372e-06
Tmem50a	8.36042e-10	-0.650532	0.662	0.821	1.56005e-05
Cntn4	9.44101e-10	0.885318	0.575	0.331	1.76169e-05
Ndn	1.07577e-09	-0.303706	0.906	0.985	2.00738e-05
Htr2c	1.11454e-09	-0.770955	0.481	0.71	2.07973e-05
Tac1	1.17037e-09	-1.41776	0.444	0.658	2.18392e-05
Syngr3	1.57083e-09	-0.418655	0.956	0.985	2.93117e-05
5031439G07Rik	1.84591e-09	0.476341	0.981	0.965	3.44447e-05
Tmem130	1.88188e-09	-0.44871	0.994	0.996	3.51159e-05
Celf3	2.31085e-09	-0.435866	0.906	0.935	4.31205e-05
Ret	2.66168e-09	-0.845441	0.25	0.519	4.9667e-05
Rcn2	3.2084e-09	-0.447859	0.781	0.915	5.98687e-05
Timp2	3.21815e-09	-0.456783	0.881	0.978	6.00507e-05
Tmem30a	3.57921e-09	-0.298838	0.862	0.98	6.67881e-05
Spock3	3.58607e-09	-0.687185	0.519	0.769	6.69162e-05
Ctsb	4.10235e-09	-0.297352	0.95	0.985	7.65498e-05
Dgkz	4.98525e-09	0.472476	0.925	0.83	9.30248e-05
Nmbr	5.11151e-09	-2.28477	0.025	0.196	9.53808e-05
Luzp1	5.15511e-09	0.756912	0.756	0.536	9.61943e-05
Cpe	5.16018e-09	-0.297982	0.969	0.996	9.6289e-05
Pcdh9	1.03513e-08	0.86928	0.781	0.566	0.000193155
Nenf	1.1871e-08	-0.63635	0.725	0.83	0.000221512
Rcn1	1.3947e-08	-0.947445	0.212	0.475	0.000260251
Lgi1	1.49226e-08	-0.808513	0.506	0.73	0.000278455
Arhgdig	1.49512e-08	-0.511524	0.594	0.81	0.000278989
Scn4b	1.75768e-08	1.64805	0.231	0.074	0.000327983
Lrpap1	1.88095e-08	-0.580618	0.869	0.937	0.000350985
Gabbr1	2.49316e-08	-0.34658	0.981	0.998	0.000465224
Kcna1	2.50208e-08	0.841009	0.731	0.553	0.000466888
Ssr1	2.89067e-08	-0.402319	0.8	0.946	0.0005394
Tspan13	2.91427e-08	-0.449419	0.85	0.911	0.000543802
Ociad1	2.997e-08	-0.349151	0.981	0.991	0.000559241
Nsg1	3.87578e-08	-0.300162	0.906	0.978	0.000723221
M6pr	4.37128e-08	-0.512811	0.581	0.786	0.000815681
Cds1	4.58866e-08	0.73401	0.719	0.521	0.000856244
Tenm1	4.61489e-08	-0.286558	0.6	0.832	0.000861138
Ngb	6.55191e-08	-1.78924	0.05	0.229	0.00122259
Atp2b2	7.21869e-08	0.411265	0.969	0.915	0.00134701
Gda	8.52965e-08	-0.746928	0.081	0.283	0.00159163
Atp6v0e2	8.5629e-08	-0.420453	0.956	0.983	0.00159784
Bsg	9.33698e-08	-0.291191	0.981	0.993	0.00174228
Mmd2	9.77384e-08	-1.40483	0.131	0.325	0.0018238
Kcnab3	1.22393e-07	0.820868	0.5	0.268	0.00228384
Tmx4	1.67716e-07	-0.374671	0.969	0.991	0.00312958
Npdc1	1.69287e-07	-0.385533	0.994	0.98	0.00315889
Tmem158	2.01151e-07	-1.14931	0.206	0.412	0.00375348
Stmn4	2.11241e-07	-0.641707	0.644	0.808	0.00394175
Kcna5	2.42939e-07	-0.796552	0.012	0.139	0.00453325
Zranb2	2.69277e-07	0.320207	1	0.989	0.0050247
Ly6e	2.76997e-07	-0.661489	0.675	0.83	0.00516876
Atp6ap2	2.92892e-07	-0.419991	0.819	0.928	0.00546536
Eef1a1	3.04048e-07	-0.498244	0.8	0.902	0.00567353
Vamp1	3.05114e-07	0.457879	0.888	0.85	0.00569343
Snph	3.20052e-07	0.474809	0.912	0.832	0.00597217
Plekha7	3.81793e-07	-0.448526	0.538	0.769	0.00712425
Nat14	4.06074e-07	-0.691827	0.369	0.558	0.00757733
Sqle	4.16791e-07	-0.847107	0.425	0.636	0.00777732
Epha6	4.49291e-07	0.955134	0.531	0.322	0.00838377
Emc10	5.07443e-07	-0.40353	0.856	0.935	0.00946888
Cxx1c	5.44274e-07	-0.569898	0.644	0.817	0.0101562
Flt3	5.87683e-07	0.605155	0.794	0.638	0.0109662
A930011O12Rik	6.07324e-07	0.313306	0.994	0.978	0.0113327
Ube3a	6.07477e-07	0.322064	1	0.98	0.0113355
Gm13629	6.73831e-07	0.527216	0.681	0.444	0.0125737
Gpatch8	6.7923e-07	0.386466	0.962	0.887	0.0126744
Lgr5	7.28026e-07	0.897951	0.169	0.035	0.013585
Gnas	7.37728e-07	-0.329765	0.994	1	0.013766
Cd81	7.90798e-07	-0.315814	0.925	0.983	0.0147563
Tmem132a	7.98285e-07	-0.502724	0.756	0.893	0.014896
Camk2a	8.92237e-07	-0.350464	0.794	0.926	0.0166491
Slc2a13	8.98298e-07	-0.696402	0.462	0.68	0.0167622
Crim1	9.85579e-07	-0.684179	0.338	0.549	0.0183909
Mmp17	1.03357e-06	-0.524183	0.369	0.606	0.0192865
Hpcal4	1.06162e-06	-0.488455	0.581	0.752	0.0198098
Itfg1	1.12491e-06	-0.296319	0.862	0.963	0.0209908
Nucb2	1.24265e-06	-0.583134	0.175	0.39	0.0231879
Tmem255a	1.29038e-06	-0.64386	0.525	0.715	0.0240785
Spcs1	1.32348e-06	-0.324417	0.762	0.902	0.0246962
Qpct	1.39061e-06	-0.665532	0.431	0.588	0.0259487
Chgb	1.39417e-06	-0.64644	0.825	0.915	0.0260153
Ntng1	1.50319e-06	0.569763	0.788	0.577	0.0280495
Mesdc2	1.52876e-06	-0.687616	0.531	0.721	0.0285266
Pianp	1.72106e-06	-0.399707	0.938	0.941	0.0321149
Malat1	1.82054e-06	0.267828	1	1	0.0339712
Rasal1	1.82492e-06	-0.708263	0.244	0.449	0.0340529
Cx3cl1	1.83079e-06	-0.345605	0.944	0.963	0.0341626
Negr1	1.83542e-06	-0.43766	0.806	0.843	0.0342489
Slc9a6	1.84841e-06	-0.473098	0.706	0.871	0.0344913
Rasgrf1	1.87125e-06	0.311139	0.956	0.891	0.0349176
Lhfpl5	1.95667e-06	-0.919652	0.175	0.388	0.0365115
Cnr1	2.02351e-06	-0.752476	0.331	0.547	0.0377587
Podxl2	2.05643e-06	-0.340274	1	0.993	0.0383729
Lmx1a	2.06519e-06	-0.488696	0.312	0.545	0.0385365
Cbln4	2.06738e-06	-1.05423	0.175	0.377	0.0385772
Nr3c1	2.09202e-06	-0.616706	0.262	0.481	0.0390372
Cadm1	2.18486e-06	-0.379078	0.825	0.946	0.0407695
Dusp15	2.34708e-06	0.502753	0.731	0.516	0.0437966
Luzp2	2.41135e-06	0.735053	0.494	0.279	0.0449958
Sdk2	2.58357e-06	0.596055	0.375	0.187	0.0482094
Faim2	2.71663e-06	-0.297332	0.969	0.996	0.0506922
Mrap2	2.76116e-06	-0.743864	0.406	0.606	0.0515233
Tmem9	2.79024e-06	-0.475853	0.606	0.791	0.0520658
Ptchd1	2.80402e-06	0.72786	0.6	0.431	0.052323
Kcnq1ot1	2.81032e-06	0.26327	0.994	0.989	0.0524406
Tmem59	2.9219e-06	-0.31848	0.938	0.969	0.0545227
Tmbim6	3.04384e-06	-0.399092	0.844	0.941	0.056798
Rtn4	3.12031e-06	-0.353684	0.944	0.985	0.0582249
Gnai2	3.27744e-06	-0.505622	0.5	0.715	0.061157
Rabac1	3.52954e-06	-0.349808	0.85	0.948	0.0658611
Lrrn2	3.59543e-06	-0.487719	0.5	0.712	0.0670907
Celf6	3.78399e-06	-0.480102	0.369	0.597	0.0706093
Clu	4.05029e-06	-0.492459	0.881	0.93	0.0755785
Ddost	4.18311e-06	-0.562518	0.656	0.815	0.0780568
Galnt16	4.21486e-06	-0.571457	0.744	0.813	0.0786493
Synpr	4.38482e-06	-1.18958	0.269	0.442	0.0818207
C130060K24Rik	4.46703e-06	1.69537	0.156	0.048	0.0833547
Stxbp2	4.55779e-06	-1.01797	0.244	0.431	0.0850483
Gss	4.57475e-06	0.275291	0.806	0.603	0.0853648
Gria1	4.67865e-06	-0.463523	0.831	0.913	0.0873035
Cep70	4.83374e-06	0.430307	0.862	0.752	0.0901975
Catsperg2	4.93384e-06	-1.25585	0.05	0.183	0.0920654
Tmed2	4.94402e-06	-0.558793	0.431	0.63	0.0922555
C130021I20Rik	5.18627e-06	-0.326856	0.319	0.542	0.0967758
Iqgap2	5.3068e-06	-0.92926	0.094	0.268	0.099025
Fxyd7	5.43526e-06	-0.686494	0.375	0.595	0.101422
Cnih2	5.61513e-06	-0.724242	0.425	0.623	0.104778
Fam179a	5.90176e-06	-0.843392	0.162	0.355	0.110127
Ptprn	6.25474e-06	-0.381494	0.988	0.998	0.116713
Osbpl6	6.28616e-06	0.492229	0.919	0.847	0.1173
Barhl1	6.58856e-06	-0.849646	0.088	0.259	0.122943
Nr2f2	6.69074e-06	0.916768	0.281	0.115	0.124849
Ntrk3	6.81947e-06	0.375316	0.931	0.786	0.127251
Trnp1	6.86171e-06	0.604169	0.475	0.281	0.12804
Vat1	7.17307e-06	-0.657695	0.425	0.632	0.13385
Kifc2	7.19506e-06	0.257468	0.994	0.983	0.13426
Dnah1	7.59357e-06	-0.723207	0.344	0.508	0.141696
Chl1	7.66218e-06	-0.400282	0.844	0.95	0.142976
Arhgap33	8.14895e-06	-0.271039	0.681	0.856	0.152059
A230073K19Rik	8.18386e-06	0.387407	0.994	0.965	0.152711
Atp1a1	8.39259e-06	-0.467186	0.788	0.876	0.156606
Osbpl9	8.39321e-06	0.271755	0.969	0.841	0.156617
Chrm1	8.55323e-06	-0.939647	0.062	0.218	0.159603
Hap1	8.87887e-06	-0.427008	0.912	0.952	0.16568
Sfxn5	9.27922e-06	0.534957	0.781	0.769	0.17315
Gria4	9.42332e-06	0.507865	0.919	0.885	0.175839
Pnmal1	1.03713e-05	-0.572145	0.325	0.538	0.193528
Kdelr2	1.12399e-05	-0.340809	0.619	0.786	0.209737
Catsperg1	1.13625e-05	-0.815327	0.169	0.353	0.212024
Ptprn2	1.181e-05	-0.351627	0.862	0.937	0.220374
Pfkp	1.20156e-05	0.407856	0.962	0.935	0.224211
C230091D08Rik	1.25654e-05	0.395995	0.981	0.965	0.234471
Il34	1.27608e-05	-0.630575	0.325	0.54	0.238116
Cdh4	1.27868e-05	-0.628763	0.231	0.438	0.238602
Nnat	1.29346e-05	-0.703115	0.525	0.697	0.24136
Steap2	1.32227e-05	0.62732	0.55	0.346	0.246736
Fam213a	1.33779e-05	-0.290432	0.425	0.638	0.249632
Irx3	1.34352e-05	-0.965272	0.006	0.102	0.250701
Lgals3bp	1.36493e-05	-1.27333	0.106	0.275	0.254696
Epha7	1.39814e-05	0.516725	0.544	0.336	0.260894
Irs4	1.40166e-05	-1.40676	0.069	0.183	0.261549
Cspg5	1.50432e-05	-0.473026	0.806	0.902	0.280706
Sema3a	1.50567e-05	-1.08878	0.075	0.224	0.280957
A830082K12Rik	1.56661e-05	1.41348	0.156	0.041	0.29233
Gabra2	1.64671e-05	-0.569719	0.706	0.784	0.307276
Ostc	1.66413e-05	-0.653693	0.4	0.588	0.310526
AW551984	1.67464e-05	-0.495505	0.444	0.643	0.312487
Emc7	1.69348e-05	-0.486049	0.6	0.76	0.316003
Pde4a	1.71964e-05	0.404584	0.919	0.889	0.320885
Rgs16	1.74498e-05	-1.69891	0.05	0.172	0.325612
Egfl7	1.758e-05	-0.928669	0.2	0.327	0.328042
Cntnap1	1.78438e-05	0.312714	0.962	0.954	0.332965
Ctsd	1.83154e-05	-0.387338	0.825	0.917	0.341766
Paxbp1	1.84696e-05	0.343173	0.95	0.932	0.344643
Scamp1	1.87676e-05	-0.331832	0.856	0.924	0.350203
Asap1	2.04842e-05	0.460612	0.856	0.704	0.382236
B3gnt1	2.05284e-05	-0.470468	0.681	0.808	0.38306
Pbx3	2.21444e-05	-0.701333	0.15	0.333	0.413214
Arpp21	2.30181e-05	-0.266278	0.906	0.954	0.429517
Arl10	2.38145e-05	-0.695102	0.319	0.484	0.444378
Erp29	2.7669e-05	-0.415619	0.819	0.911	0.516303
Crip2	2.82801e-05	-0.874548	0.1	0.261	0.527707
Sec24b	2.9029e-05	0.431894	0.888	0.828	0.541681
Cdr2l	2.9767e-05	0.766401	0.488	0.316	0.555453
Jph4	2.99735e-05	-0.306169	0.7	0.852	0.559305
Ptprz1	3.0385e-05	-0.431064	0.731	0.843	0.566984
Epdr1	3.05334e-05	-0.284726	0.725	0.882	0.569752
Tmed10	3.11181e-05	-0.589599	0.638	0.78	0.580664
Sirpa	3.12721e-05	-0.385753	0.794	0.885	0.583538
D3Bwg0562e	3.12804e-05	-0.251166	0.819	0.935	0.583693
Btf3l4	3.15421e-05	0.440446	0.738	0.54	0.588575
St3gal6	3.21081e-05	1.19142	0.225	0.083	0.599136
Nradd	3.24651e-05	-0.580793	0.038	0.15	0.605799
Sfxn3	3.37684e-05	0.272495	0.962	0.963	0.630118
Atp2b1	3.45059e-05	0.29879	0.988	0.902	0.64388
Ubap1l	3.45755e-05	0.458162	0.8	0.706	0.645179
Mcfd2	3.46217e-05	-0.453583	0.494	0.671	0.646041
Laptm4a	3.50351e-05	-0.45904	0.675	0.813	0.653756
Kit	3.63001e-05	-1.07789	0.2	0.342	0.67736
Pdia3	3.6631e-05	-0.296029	0.831	0.887	0.683535
Selk	3.70144e-05	-0.33694	0.75	0.891	0.690689
Trmt1l	3.72147e-05	0.475239	0.825	0.68	0.694426
Cartpt	3.83145e-05	-1.92862	0.125	0.224	0.714949
Acss2	3.85569e-05	0.608859	0.575	0.447	0.719472
App	4.03153e-05	-0.381749	0.562	0.747	0.752284
Npas1	4.08199e-05	1.52844	0.131	0.037	0.761699
Olfm2	4.18003e-05	-0.467312	0.75	0.858	0.779993
Atxn7	4.2503e-05	0.541699	0.669	0.471	0.793106
Vat1l	4.4583e-05	-0.864019	0.3	0.479	0.831918
Nell2	4.5121e-05	-0.510828	0.756	0.81	0.841959
Lsamp	4.64359e-05	-0.488138	0.388	0.59	0.866494
Hspa5	4.89919e-05	-0.268902	0.862	0.948	0.914188
Arxes2	5.28482e-05	-0.368133	0.756	0.878	0.986148
Mal2	5.30048e-05	-0.609724	0.569	0.706	0.989069
St8sia5	5.31086e-05	0.567152	0.419	0.237	0.991006
Cnpy2	5.37283e-05	-0.542153	0.5	0.678	1
Ophn1	5.41163e-05	0.391056	0.825	0.699	1
Cplx1	5.42189e-05	0.266977	0.812	0.63	1
Wnk2	5.43686e-05	0.332537	0.981	0.943	1
Vwa3a	5.4635e-05	-0.705241	0.031	0.146	1
Rgs9	5.47632e-05	-0.46111	0.556	0.741	1
Adck4	5.66003e-05	-0.31437	0.312	0.512	1
Epha8	5.66759e-05	0.498663	0.519	0.329	1
Myrip	5.66833e-05	0.633189	0.475	0.307	1
Fuz	5.67573e-05	-0.629357	0.281	0.451	1
Dos	5.69576e-05	-0.321397	0.981	0.987	1
Nbeal2	5.72418e-05	-0.472528	0.425	0.621	1
Fxyd5	5.75706e-05	-0.410188	0.194	0.37	1
Sim1	5.76467e-05	0.958337	0.231	0.098	1
Olfm1	5.78683e-05	-0.363653	0.838	0.922	1
Ogt	5.94053e-05	0.26673	1	0.987	1
Lekr1	5.97254e-05	0.684759	0.525	0.34	1
Slc35e2	6.05618e-05	0.503287	0.738	0.617	1
Nova1	6.56083e-05	0.410949	0.912	0.81	1
Cntnap4	7.09288e-05	0.486234	0.662	0.466	1
Cntnap3	7.46089e-05	-1.00813	0.081	0.181	1
Cep76	7.71743e-05	1.02443	0.194	0.07	1
Pxylp1	7.98294e-05	-0.964112	0.2	0.357	1
Tmem59l	8.00681e-05	-0.317726	0.981	0.993	1
Npc2	8.04849e-05	-0.840388	0.288	0.394	1
Pik3ip1	8.1591e-05	-0.48567	0.494	0.686	1
Cdh8	8.39908e-05	0.636613	0.519	0.383	1
Sipa1l2	8.46642e-05	0.617266	0.4	0.22	1
Chrd	8.59826e-05	0.489353	0.612	0.434	1
Pnn	8.89026e-05	0.32029	1	0.969	1
Tmem44	8.96801e-05	0.631407	0.562	0.375	1
Cntnap5c	0.00010131	-0.747065	0.169	0.342	1
Ltbp3	0.000101437	0.281268	0.944	0.841	1
Tmx1	0.000107405	-0.439754	0.588	0.739	1
Rhbdl3	0.000111941	0.492397	0.45	0.27	1
Grik2	0.000112258	-0.485315	0.769	0.874	1
Cacna2d2	0.000115566	0.252567	0.881	0.728	1
Arxes1	0.000118469	-0.428227	0.531	0.673	1
Tmem179	0.000119277	-0.342098	0.931	0.952	1
Dock6	0.000119352	-0.520521	0.35	0.514	1
Amy1	0.000122288	0.302563	0.975	0.959	1
Sdc3	0.000123706	-0.274737	0.744	0.858	1
Rgmb	0.000130538	-0.439207	0.306	0.497	1
Esrrg	0.000131808	0.929107	0.25	0.207	1
Slc39a1	0.000135215	-0.309148	0.562	0.743	1
Robo2	0.000137288	-0.630891	0.569	0.686	1
Enkur	0.000137789	-0.828746	0.025	0.124	1
Ptchd4	0.000140685	0.693659	0.519	0.342	1
Adcyap1	0.00014427	-0.781594	0.631	0.752	1
Pcdh20	0.000145806	-0.832421	0.175	0.309	1
AF357425	0.000146056	0.45861	0.856	0.767	1
Ifi27	0.000157269	-0.77981	0.156	0.316	1
Ano7	0.00015782	-0.623702	0.056	0.172	1
Qser1	0.000161153	0.554872	0.612	0.451	1
Slc4a3	0.000162403	0.307364	0.975	0.932	1
Bcap29	0.00016374	-0.284107	0.45	0.632	1
Calb2	0.000168708	-0.379982	0.562	0.721	1
Gm10421	0.00017368	-0.763068	0.05	0.166	1
BC018242	0.000174793	-0.31311	0.862	0.935	1
Izumo4	0.000174967	-0.28738	0.8	0.902	1
Cgnl1	0.00017587	0.756155	0.244	0.109	1
Thsd7b	0.000177899	0.638018	0.481	0.307	1
Epha10	0.000183262	0.333212	0.881	0.795	1
Fam69b	0.000184756	-0.295954	0.744	0.85	1
Nfyc	0.000184972	0.373214	0.644	0.462	1
Calb1	0.000194406	-0.908881	0.244	0.397	1
Hmgn3	0.000200601	0.348786	0.875	0.843	1
Surf4	0.000206988	-0.276349	0.444	0.63	1
Hsp90b1	0.000210011	-0.289409	0.969	0.978	1
AI854703	0.000210842	0.472443	0.575	0.388	1
Cnih1	0.000211612	-0.564115	0.556	0.66	1
Golga4	0.00021575	0.396765	0.925	0.919	1
Dsc2	0.000216401	-0.95753	0.106	0.253	1
Rnpc3	0.000224449	0.256163	0.981	0.974	1
Sez6	0.000225262	0.406212	0.85	0.717	1
Arl6ip5	0.000227449	-0.526648	0.569	0.725	1
Fam134a	0.000227858	-0.26026	0.781	0.906	1
Tubb2a	0.000231338	-0.283689	0.888	0.941	1
Sdk1	0.00023621	0.503398	0.356	0.198	1
Enpp5	0.000239877	-0.283455	0.862	0.946	1
Vwa5b2	0.000240835	0.282916	0.994	0.95	1
2410089E03Rik	0.000242628	0.265897	0.981	0.961	1
Nr2f1	0.0002428	1.08112	0.181	0.068	1
Svop	0.00024742	-0.433351	0.775	0.845	1
Vegfa	0.000247571	0.520457	0.7	0.538	1
Smpd1	0.000251827	-0.337708	0.669	0.791	1
Lamp1	0.000253933	-0.382891	0.85	0.932	1
D7Ertd715e	0.000255318	0.479125	0.812	0.721	1
Fstl5	0.000256791	-0.837115	0.375	0.519	1
Foxa1	0.00025983	-0.871973	0.181	0.34	1
Snx22	0.000262042	0.342913	0.838	0.76	1
Mir764	0.000262196	-1.07935	0.031	0.133	1
AI414108	0.000262633	0.4661	0.869	0.832	1
Epb4.1	0.000262947	0.382045	0.794	0.697	1
Csf2ra	0.000270272	-0.335832	0.762	0.861	1
Rpn1	0.000270928	-0.342686	0.669	0.817	1
Slc16a2	0.000280081	-0.277737	0.144	0.279	1
Fkbp1a	0.000283052	-0.352599	0.731	0.817	1
Prosc	0.000283319	0.513243	0.819	0.715	1
Slc36a1	0.000286569	0.560533	0.5	0.342	1
Itpr1	0.000286596	0.5455	0.581	0.434	1
Csmd2	0.000288866	0.359676	0.806	0.656	1
Alg2	0.00029353	-0.292059	0.781	0.882	1
Rpn2	0.000299902	-0.397706	0.812	0.88	1
Tmem43	0.000301595	-0.433912	0.262	0.438	1
Chrna7	0.000307748	-0.731907	0.075	0.205	1
Cdipt	0.000310556	-0.385771	0.7	0.841	1
Map7	0.000311083	-0.350578	0.606	0.749	1
Sez6l	0.000313425	-0.450544	0.725	0.819	1
Pde3b	0.000313945	0.768332	0.475	0.333	1
Kdm4c	0.000317942	0.483853	0.725	0.562	1
D930020B18Rik	0.000320489	-0.92728	0.044	0.155	1
Gal3st3	0.00032127	-0.567821	0.262	0.438	1
Necab3	0.000323852	0.540694	0.581	0.464	1
Chid1	0.000326222	-0.574608	0.475	0.614	1
Pantr2	0.000327465	1.25	0.106	0.024	1
Sacs	0.000334559	0.642602	0.444	0.281	1
Zbtb7c	0.000335429	-0.763508	0.125	0.272	1
Cacna2d3	0.000336276	-0.361057	0.25	0.392	1
Dlc1	0.000336775	0.369199	0.544	0.37	1
Mroh1	0.000338602	0.340491	0.862	0.782	1
Clptm1	0.000350918	-0.344115	0.862	0.919	1
Hs3st5	0.000353506	-0.94136	0.194	0.342	1
Them6	0.000359748	-0.533653	0.038	0.142	1
Nlgn3	0.000373088	-0.427685	0.619	0.769	1
Hrh1	0.000375405	-1.4205	0.069	0.161	1
1200014J11Rik	0.000378048	0.476936	0.425	0.255	1
2700069I18Rik	0.000378271	-1.64272	0.125	0.224	1
Lypd6b	0.000382374	0.929125	0.225	0.102	1
Necab1	0.000385719	-0.566473	0.256	0.423	1
Pced1b	0.000387178	0.595281	0.5	0.442	1
BC004004	0.000397006	-0.253183	0.656	0.59	1
Slc39a6	0.000397826	-0.37363	0.475	0.632	1
G3bp2	0.00039972	-0.26705	0.856	0.943	1
Churc1	0.00039988	-0.52527	0.144	0.292	1
Fgf11	0.000402869	0.958927	0.331	0.207	1
Ppargc1b	0.000421874	0.450476	0.525	0.349	1
Zfp445	0.000423744	0.285946	0.981	0.969	1
Zfp454	0.000430716	0.819895	0.219	0.094	1
Eri3	0.000438583	-0.273582	0.788	0.837	1
Itsn1	0.0004436	0.365878	0.906	0.887	1
5330434G04Rik	0.000446569	0.406102	0.956	0.908	1
Zfp385b	0.00044963	0.635161	0.369	0.22	1
Drd1a	0.000455305	-0.976095	0.062	0.155	1
Spcs2	0.000467547	-0.312087	0.712	0.817	1
Trpc4	0.000471608	-1.27257	0.075	0.179	1
Acsl4	0.000472217	-0.43411	0.531	0.695	1
Atp2c1	0.000472605	-0.335258	0.831	0.932	1
Pld5	0.000479298	-0.566054	0.25	0.407	1
Hs6st2	0.000483974	-0.465368	0.512	0.63	1
Rprm	0.000486204	-1.50412	0.088	0.174	1
Ptpra	0.000493365	-0.433882	0.619	0.78	1
Dnmt1	0.000503731	0.47949	0.788	0.682	1
Gck	0.000506475	-0.628038	0.112	0.248	1
Wfs1	0.000511439	-0.70275	0.206	0.362	1
B130024G19Rik	0.00051954	1.18495	0.125	0.037	1
Neurod1	0.000520865	0.793248	0.169	0.061	1
Avpr1a	0.000524565	-1.55309	0.038	0.129	1
2019-09-04	0.000525133	0.393441	0.775	0.625	1
Xpr1	0.000529823	-0.396007	0.525	0.675	1
A230057D06Rik	0.0005328	0.404264	0.856	0.767	1
Auts2	0.00054525	-0.311319	0.512	0.684	1
Ltn1	0.000547607	0.46566	0.794	0.721	1
Tmie	0.00055063	-0.443549	0.156	0.307	1
P4htm	0.000559177	-0.36164	0.756	0.858	1
Mast3	0.000559506	-0.298961	0.5	0.673	1
Sac3d1	0.000592342	0.534584	0.194	0.078	1
Zfp346	0.000597361	0.440978	0.681	0.516	1
Nrxn2	0.00059762	-0.306742	0.919	0.95	1
Pnpla3	0.000603844	0.458947	0.6	0.427	1
Gde1	0.000604116	-0.363395	0.856	0.919	1
Crat	0.000608632	0.443836	0.819	0.723	1
Fuca2	0.000614603	-0.307693	0.5	0.662	1
Gnb4	0.000620738	-0.418481	0.181	0.336	1
Lrrn3	0.000620987	-0.375864	0.35	0.525	1
Tmem200c	0.000623792	-0.659831	0.169	0.32	1
Ergic3	0.000628417	-0.33437	0.894	0.932	1
2210015D19Rik	0.000629599	0.571194	0.425	0.261	1
E530001F21Rik	0.000637477	0.70982	0.306	0.229	1
Atp11c	0.000637528	0.482893	0.588	0.427	1
Flnb	0.000641556	0.315976	0.962	0.926	1
Robo3	0.000643899	1.33441	0.119	0.033	1
Dnajb9	0.00064529	-0.393182	0.394	0.569	1
Hivep2	0.000648161	0.442735	0.812	0.688	1
4931406P16Rik	0.000660491	0.372781	0.644	0.54	1
Syt7	0.000660493	0.284965	0.925	0.843	1
Tmem159	0.000664702	-0.744974	0.081	0.203	1
Miat	0.000667562	0.274793	0.981	0.978	1
Armc4	0.000671131	-0.512115	0.019	0.102	1
Pcid2	0.000676283	0.501898	0.644	0.512	1
Mboat7	0.000680198	-0.272577	0.85	0.911	1
Gabrb1	0.000689208	-0.370468	0.681	0.802	1
Zc3h8	0.000691621	0.795855	0.338	0.205	1
Marcksl1	0.000694495	-0.491045	0.331	0.503	1
Sdf4	0.000713256	-0.284911	0.844	0.878	1
Gpc5	0.000714363	1.13935	0.181	0.081	1
Dcaf11	0.000715837	0.472641	0.819	0.706	1
Gpr101	0.00071658	-1.00927	0.119	0.24	1
Clstn2	0.000727293	-0.879196	0.319	0.366	1
Ccdc150	0.000729382	0.471811	0.2	0.085	1
Cacnb3	0.000730253	-0.399183	0.612	0.743	1
Ltbp4	0.000732151	-0.368676	0.438	0.61	1
Rbm33	0.000737016	0.274902	0.925	0.902	1
Hspa14	0.000752755	0.458603	0.65	0.521	1
Dpf1	0.000763997	-0.333711	0.656	0.8	1
Scn8a	0.000776055	0.323937	0.981	0.98	1
Tmem97	0.000780734	-0.689867	0.244	0.37	1
Limch1	0.00078316	0.331656	0.894	0.786	1
Cnbd2	0.000788618	0.714493	0.4	0.296	1
Nacc2	0.000790068	0.472006	0.494	0.331	1
Cacna2d1	0.000791298	-0.255768	0.912	0.967	1
Sord	0.000791483	0.826838	0.288	0.183	1
Sfpq	0.000805557	0.258247	0.994	0.98	1
Ubash3b	0.000812738	-0.500258	0.106	0.235	1
Igf1r	0.000818232	0.392644	0.662	0.523	1
Fis1	0.000820693	-0.447066	0.569	0.636	1
Etl4	0.000820897	0.539709	0.406	0.253	1
Rab40c	0.00083391	0.350944	0.469	0.516	1
Arsb	0.000839377	-0.564031	0.244	0.399	1
Vkorc1	0.000841411	-0.822529	0.188	0.327	1
Immt	0.000852159	0.460946	0.781	0.699	1
Nxph4	0.000863169	-0.33093	0.312	0.475	1
Igsf8	0.000863319	-0.283561	0.962	0.972	1
Grin2b	0.00086517	-0.272615	0.888	0.959	1
Tpbg	0.000866169	-0.399229	0.181	0.333	1
4930447C04Rik	0.000866744	-0.340333	0.544	0.706	1
Megf11	0.000877303	0.477143	0.506	0.436	1
Vwa8	0.000879022	0.413015	0.812	0.68	1
Cyb561d2	0.000889614	-0.789483	0.144	0.279	1
Sbsn	0.000891389	0.69554	0.362	0.22	1
Ildr2	0.0008914	-0.473786	0.375	0.525	1
Nob1	0.000897535	0.463656	0.638	0.523	1
Plxnc1	0.000902875	-0.521366	0.438	0.558	1
Eif2b3	0.000914027	0.355455	0.431	0.27	1
Slc4a7	0.00092071	0.445363	0.744	0.627	1
Ccdc112	0.000937086	-0.459465	0.238	0.397	1
Gap43	0.000939479	-0.4063	0.825	0.834	1
Syt10	0.000945283	-0.580033	0.062	0.161	1
Tsr3	0.000952561	0.517625	0.55	0.462	1
Mctp2	0.000954735	-0.91512	0.081	0.196	1
Ap1s2	0.000978848	0.616503	0.519	0.375	1
Crot	0.000982373	0.622568	0.444	0.292	1
Tm6sf1	0.000982986	0.503983	0.494	0.342	1
Bdp1	0.000987449	0.329431	0.762	0.771	1
Atg9b	0.000991447	-0.490281	0.281	0.444	1
Akr1b10	0.00100236	0.556914	0.219	0.105	1
Gm10658	0.00102031	1.12377	0.175	0.092	1
Tbc1d1	0.00102051	0.510626	0.569	0.423	1
B3galt2	0.00102269	-0.622707	0.325	0.473	1
Ccdc136	0.00103001	0.313302	0.862	0.765	1
Mapk15	0.00103529	-1.02993	0.069	0.183	1
Flrt3	0.00106589	-0.387896	0.312	0.473	1
Tmem237	0.00107654	-0.852454	0.275	0.383	1
Chrm3	0.00107691	-0.579317	0.375	0.532	1
Lama3	0.00108294	-0.719935	0.075	0.19	1
Scn3b	0.00108864	-0.348482	0.744	0.841	1
Cenpt	0.00111656	0.602664	0.425	0.436	1
Ndufb10	0.00111718	0.373775	0.819	0.741	1
Icam5	0.00112037	-0.741693	0.212	0.329	1
Polb	0.00112506	0.300443	0.95	0.878	1
Eml2	0.00112959	0.475701	0.594	0.468	1
Tpp1	0.00113001	0.365616	0.644	0.586	1
Srebf2	0.00113538	-0.306128	0.819	0.908	1
Smg5	0.00113648	0.338266	0.9	0.784	1
Magi3	0.0011878	0.513626	0.562	0.505	1
Spata1	0.00122506	-0.723224	0.125	0.251	1
Mef2c	0.00123278	0.60857	0.575	0.42	1
Ptk7	0.00124862	0.502587	0.331	0.187	1
Plat	0.00125212	-0.314754	0.156	0.292	1
Pld6	0.00125438	-0.555579	0.288	0.449	1
Kcna2	0.00125886	0.448856	0.862	0.756	1
Gnl3	0.00125952	0.447587	0.788	0.686	1
4921506M07Rik	0.00126344	-0.364528	0.219	0.368	1
Tgoln1	0.00129244	-0.251815	0.706	0.828	1
Ddx55	0.00133195	0.379436	0.794	0.702	1
Kirrel	0.00133903	-0.372233	0.188	0.336	1
Abcf2	0.00134574	0.353001	0.6	0.438	1
Pdia6	0.00136057	-0.276755	0.719	0.78	1
Vwa5b1	0.00136982	-0.671378	0.162	0.301	1
Tbc1d15	0.00137428	0.635352	0.619	0.492	1
Dlat	0.00138616	0.410798	0.738	0.612	1
Nrsn1	0.00138721	-0.391337	0.638	0.747	1
Tmem132c	0.00140745	-0.701726	0.038	0.131	1
Rasgef1b	0.00143477	0.444034	0.394	0.242	1
Cep83	0.00144354	0.506836	0.606	0.451	1
Mark2	0.00145139	0.309373	0.856	0.734	1
Lrrc9	0.00145422	-0.611936	0.1	0.222	1
Scn1a	0.00146856	0.321229	0.988	0.969	1
Ttc26	0.00150004	-0.68993	0.306	0.322	1
Sat1	0.0015084	0.417108	0.506	0.425	1
Dip2a	0.00150989	0.398332	0.775	0.754	1
Ndufa1	0.00151024	-0.424221	0.444	0.599	1
Kcp	0.0015128	-0.986716	0.094	0.2	1
Cntn6	0.00153293	0.470408	0.656	0.562	1
Fnip2	0.00153374	0.486495	0.4	0.388	1
Aak1	0.00156838	0.311897	0.981	0.969	1
Cacna1g	0.00156952	-0.296104	0.844	0.937	1
Mtfp1	0.00160581	0.269185	0.469	0.318	1
Phf1	0.00161189	-0.303607	0.75	0.854	1
Slitrk2	0.00163415	0.704152	0.338	0.235	1
Samd12	0.00163695	0.752228	0.281	0.214	1
Atp6v0c	0.00163864	-0.441802	0.138	0.266	1
Nucb1	0.00166179	-0.30261	0.631	0.778	1
Dnajc19	0.00166684	0.355501	0.638	0.634	1
Cd1d1	0.00167641	-0.317532	0.088	0.185	1
Abcf1	0.00167772	0.377458	0.706	0.549	1
H2-M3	0.0016867	-1.05202	0.069	0.17	1
Lamb1	0.00170171	-0.892131	0.119	0.172	1
Syt2	0.00171597	0.774827	0.219	0.107	1
1810022K09Rik	0.00172802	0.34494	0.706	0.627	1
Plek	0.00174702	-0.519469	0.081	0.181	1
Nmd3	0.00180165	0.464237	0.556	0.394	1
Chek2	0.00180383	-0.590225	0.038	0.124	1
Tm2d1	0.00180486	-0.540066	0.425	0.569	1
Herc2	0.00181337	0.298596	0.988	0.965	1
Tram1l1	0.00182801	-0.395573	0.544	0.643	1
Akap10	0.00183511	0.275778	0.231	0.329	1
Bicd2	0.00184005	0.426373	0.544	0.527	1
Rnf157	0.00184808	0.275383	0.819	0.678	1
2610008E11Rik	0.00188016	-0.436826	0.269	0.42	1
Praf2	0.00188046	-0.341631	0.669	0.747	1
Npsr1	0.00194017	-0.984455	0.106	0.205	1
Necab2	0.00194748	-0.367095	0.369	0.529	1
Pla2g7	0.00195339	0.598993	0.35	0.216	1
1810041L15Rik	0.00195343	-0.400124	0.431	0.59	1
C1galt1c1	0.00195367	-0.372487	0.219	0.362	1
Nptx1	0.00197168	0.454808	0.531	0.405	1
Ctsz	0.00197837	-1.26808	0.056	0.157	1
Atp2b3	0.00198508	0.295848	0.919	0.878	1
Degs1	0.00198758	-0.37552	0.594	0.73	1
Cdh2	0.00202074	-0.476723	0.594	0.695	1
H2-Q2	0.00202337	-1.1253	0.075	0.163	1
Adra1b	0.00203447	-0.881938	0.088	0.203	1
Sv2b	0.0020516	-0.552298	0.412	0.521	1
Krtcap2	0.00205284	-0.380402	0.55	0.684	1
Nemf	0.00205297	0.274319	0.969	0.915	1
Prmt2	0.002061	-0.254613	0.775	0.871	1
Igsf11	0.00206728	-0.82607	0.075	0.172	1
Dpm3	0.00208033	-0.617978	0.2	0.342	1
Cbln2	0.00208149	-0.843004	0.244	0.383	1
Npas3	0.00208959	0.751752	0.275	0.176	1
Mmd	0.00210204	-0.409812	0.444	0.601	1
Lime1	0.00211514	0.32913	0.975	0.937	1
Atad3a	0.00214651	0.342157	0.856	0.771	1
Sorbs1	0.00214786	0.387861	0.888	0.854	1
Zdhhc17	0.00215235	0.262908	0.912	0.922	1
Cyb561	0.00217365	-0.373322	0.662	0.797	1
Smim18	0.00217838	-0.532473	0.219	0.366	1
Mab21l1	0.00218214	-1.00954	0.106	0.179	1
Deb1	0.00219913	0.470113	0.612	0.475	1
Irf3	0.0022045	0.321624	0.65	0.495	1
Rbms3	0.00220546	0.500218	0.575	0.462	1
Amigo2	0.0022163	-0.794723	0.231	0.342	1
2610524H06Rik	0.00222169	-0.315459	0.5	0.645	1
Aggf1	0.00224165	0.598808	0.525	0.46	1
Ifitm10	0.00227003	0.558377	0.238	0.259	1
Cxcl14	0.0022867	-1.18045	0.062	0.133	1
Fsd1l	0.00230123	0.442895	0.744	0.662	1
Rbms1	0.00230352	0.265634	0.6	0.442	1
Iscu	0.00230777	0.383197	0.656	0.625	1
Smad9	0.0023156	0.587068	0.2	0.092	1
Ezh2	0.00231824	0.915964	0.281	0.159	1
Zfp811	0.00232997	0.480257	0.431	0.407	1
Zdhhc2	0.0023343	-0.634722	0.269	0.412	1
Hmgcr	0.00238757	-0.352109	0.75	0.815	1
Pou3f3	0.0023878	0.700902	0.244	0.15	1
Wdr6	0.00239581	-0.337993	0.919	0.954	1
Mov10	0.00241021	-0.516516	0.244	0.377	1
Inpp4b	0.00241702	0.748803	0.325	0.209	1
Slc48a1	0.00242615	-0.290665	0.719	0.832	1
Grm5	0.00247657	-0.294519	0.862	0.935	1
Ankrd24	0.00248897	0.349639	0.875	0.852	1
Galnt7	0.0025023	0.550319	0.294	0.187	1
A330050F15Rik	0.00251467	1.37742	0.138	0.057	1
Ppp1r16b	0.00252431	0.330318	0.781	0.684	1
Rplp1	0.00252693	-0.395935	0.538	0.673	1
Trib2	0.00254018	0.676386	0.306	0.176	1
1110037F02Rik	0.00260919	0.420502	0.775	0.697	1
Arhgap21	0.00261574	0.346621	0.856	0.815	1
Shisa5	0.00262927	-0.472477	0.344	0.473	1
Ncapd3	0.00264208	0.359097	0.712	0.575	1
BC039966	0.00264313	0.897005	0.238	0.129	1
Esm1	0.00266128	-1.09469	0.025	0.102	1
Ppp4r1	0.00268778	0.299939	0.731	0.59	1
Phyhip	0.00270918	-0.462053	0.544	0.621	1
Efna5	0.00273118	-0.408366	0.206	0.349	1
Tox3	0.00274136	-0.480933	0.119	0.237	1
Pgap1	0.00279769	-0.424628	0.631	0.743	1
D17Wsu104e	0.00282221	-0.430641	0.519	0.627	1
Cdc25b	0.00282745	0.443026	0.456	0.316	1
Nudt13	0.00287548	-0.452296	0.244	0.375	1
Dleu7	0.00288098	-1.35455	0.025	0.102	1
Manf	0.00290347	-0.396852	0.456	0.608	1
Sh3bgrl2	0.0029096	1.03951	0.144	0.068	1
Plch2	0.00290978	0.421658	0.631	0.51	1
Accs	0.0029103	0.709199	0.312	0.198	1
Ttyh3	0.00292252	-0.308104	0.875	0.926	1
Uba52	0.0029463	0.463152	0.319	0.272	1
Ppp4r1l-ps	0.00294908	0.698545	0.425	0.314	1
Phf20l1	0.00299193	0.388068	0.888	0.837	1
Arf3	0.00301962	-0.379463	0.712	0.795	1
Hunk	0.00308882	0.711779	0.2	0.133	1
Epha5	0.00310284	0.326424	0.706	0.643	1
Abat	0.00312088	0.486006	0.819	0.749	1
Ago3	0.00312591	0.328266	0.8	0.73	1
Suds3	0.00312917	0.325439	0.7	0.606	1
Ssbp2	0.00315053	0.402292	0.869	0.81	1
Sfxn4	0.00315918	0.348829	0.762	0.641	1
Lhx5	0.00317708	0.705973	0.169	0.072	1
Baz2b	0.00322959	0.306842	0.781	0.645	1
Tnxb	0.00327721	-0.400597	0.056	0.153	1
Gm15910	0.00328067	0.82855	0.138	0.052	1
Stk38	0.00334194	0.35396	0.925	0.863	1
Gpr165	0.0033494	-0.306998	0.15	0.27	1
Slc25a37	0.00335443	0.40925	0.5	0.353	1
Prdm5	0.00336243	0.943366	0.175	0.083	1
Syt16	0.00340225	-0.561477	0.406	0.54	1
Neurod6	0.00341057	1.35975	0.131	0.052	1
Mlec	0.00341448	-0.356761	0.662	0.756	1
Gm1673	0.00346384	-0.33645	0.656	0.776	1
D430019H16Rik	0.00349408	-0.360628	0.169	0.296	1
Brk1	0.00349418	-0.326899	0.55	0.656	1
Gm4532	0.00349611	0.294573	0.25	0.307	1
Cdk13	0.00355545	0.310811	0.744	0.606	1
Mast2	0.00357386	0.31337	0.881	0.81	1
Cep95	0.00368573	0.365949	0.638	0.536	1
Tmem209	0.00369346	-0.994035	0.225	0.318	1
Cck	0.00370373	-1.08573	0.162	0.233	1
Fam174a	0.00380094	-0.378991	0.425	0.575	1
Slc27a2	0.00385899	0.360003	0.662	0.573	1
Tacr3	0.00387119	-1.52189	0.069	0.105	1
Cyb5r1	0.00387298	-0.588217	0.244	0.381	1
Gabbr2	0.00388372	-0.370577	0.612	0.71	1
Camk2n1	0.003884	-0.336181	0.669	0.771	1
Bscl2	0.00389181	-0.297095	0.881	0.937	1
Por	0.00390204	-0.363992	0.675	0.749	1
Rpl39	0.00391264	0.278739	0.188	0.27	1
B3gat1	0.00392727	0.281642	0.794	0.706	1
Tmod3	0.00393223	0.340628	0.419	0.394	1
Lsm7	0.00395251	0.472455	0.375	0.255	1
Cstf2	0.00395887	0.305288	0.975	0.93	1
Ankhd1	0.00396694	0.334074	0.894	0.817	1
Synj2bp	0.00396878	0.309785	0.862	0.802	1
Fam178a	0.00397026	0.267644	0.95	0.935	1
Ntsr1	0.00397241	0.867515	0.181	0.089	1
Gpc3	0.0040312	-1.70682	0.05	0.133	1
Mphosph8	0.0040786	0.385153	0.675	0.608	1
Tpk1	0.00408004	1.20547	0.156	0.087	1
Slc24a2	0.00408319	0.285339	0.794	0.697	1
Dclre1c	0.0040888	0.605661	0.494	0.388	1
Mdm4	0.00412736	0.418975	0.694	0.601	1
Tm9sf2	0.00414518	-0.295603	0.769	0.793	1
Smurf1	0.0041501	0.400676	0.7	0.593	1
Doc2a	0.00416333	-0.328761	0.475	0.612	1
Ldha	0.0041715	-0.332932	0.588	0.682	1
Naa40	0.00420431	0.388741	0.744	0.662	1
Ndnf	0.00427004	-0.894029	0.106	0.209	1
Smoc1	0.0042842	-0.838961	0.088	0.135	1
Cog5	0.00428788	0.346033	0.681	0.732	1
Mrpl4	0.004296	0.319364	0.838	0.732	1
Lmo4	0.00433048	0.662842	0.238	0.124	1
Nudt9	0.00440017	-0.336171	0.225	0.362	1
Lrrn1	0.00441696	-0.680635	0.275	0.357	1
Kcnd3	0.00445835	-0.401796	0.275	0.418	1
Slc24a4	0.00447147	-0.971247	0.038	0.12	1
Dmrtc1a	0.00453603	-1.0718	0.038	0.12	1
Mysm1	0.00453635	0.321492	0.712	0.719	1
Zcchc10	0.00460145	0.933648	0.188	0.109	1
Atp5j	0.00462433	0.274729	0.856	0.824	1
Ddx26b	0.00467691	0.259325	0.781	0.651	1
Aifm3	0.00470186	0.324077	0.744	0.758	1
Ndufab1	0.00474052	0.488849	0.488	0.362	1
Adcy9	0.00474196	0.2872	0.681	0.547	1
5330417C22Rik	0.00475711	-0.283387	0.744	0.837	1
Txndc5	0.00476564	-0.35526	0.444	0.593	1
Fbxw4	0.00481653	0.62185	0.612	0.484	1
Tmed7	0.00482124	-0.555972	0.419	0.527	1
Slc30a6	0.00482444	-0.382592	0.462	0.505	1
Hmgn2	0.00484192	-0.362343	0.275	0.418	1
Slc37a4	0.0049407	0.456163	0.531	0.39	1
Glra3	0.00495915	-0.389135	0.169	0.296	1
Mmgt2	0.00498232	-0.6287	0.138	0.242	1
Top3b	0.00500165	0.250633	0.838	0.749	1
Adamts15	0.00500208	0.812282	0.194	0.146	1
Abhd6	0.00501039	-0.538768	0.325	0.453	1
Neto2	0.00508752	-0.41663	0.462	0.577	1
Spag6	0.00509739	-0.975276	0.075	0.163	1
Mir326	0.00510832	-0.674642	0.05	0.135	1
B130006D01Rik	0.00512022	0.75337	0.3	0.192	1
Sertm1	0.00515454	0.803589	0.131	0.05	1
Sema3d	0.00518852	-0.676869	0.075	0.172	1
Il15ra	0.00521666	0.586175	0.338	0.209	1
Cdk10	0.00522056	0.333726	0.819	0.769	1
Krt222	0.00526611	0.433048	0.444	0.305	1
Col4a1	0.00528061	-0.290056	0.45	0.595	1
4930402H24Rik	0.00531402	0.270749	0.9	0.878	1
Zfp719	0.00532222	0.69134	0.219	0.237	1
Lrrcc1	0.00538356	0.405439	0.712	0.619	1
Tab1	0.00539906	0.406148	0.425	0.285	1
Pde1a	0.0054746	-0.351405	0.244	0.377	1
Scn5a	0.00552637	-0.500914	0.175	0.301	1
Taf1d	0.00553893	0.264193	0.825	0.778	1
Dnmbp	0.00555374	0.544223	0.431	0.344	1
Dgkg	0.0055566	0.337513	0.562	0.51	1
Micall1	0.00565268	0.344426	0.469	0.431	1
Ankrd10	0.00565385	0.262837	0.919	0.924	1
A530058N18Rik	0.00566578	0.412951	0.538	0.416	1
Plcd3	0.00568077	0.650595	0.288	0.187	1
Grm2	0.00569732	-0.573015	0.381	0.503	1
Acss2os	0.00574995	0.343908	0.138	0.063	1
Fgf9	0.00576416	0.464273	0.294	0.172	1
Sh3pxd2a	0.00579334	0.478939	0.388	0.292	1
Capn10	0.0058024	-0.493955	0.362	0.497	1
Lmo7	0.0058093	-0.632123	0.156	0.275	1
Cdr1	0.00585035	0.327702	0.925	0.878	1
Col11a1	0.0058578	0.719752	0.45	0.32	1
Arntl2	0.00590695	0.578887	0.4	0.29	1
Nup50	0.00590729	0.452035	0.425	0.336	1
Atxn2	0.0060469	0.252866	0.919	0.908	1
9030612E09Rik	0.00605299	0.692834	0.212	0.122	1
Cep112	0.00609609	0.721548	0.225	0.118	1
Deptor	0.00615898	0.676608	0.219	0.124	1
Ormdl3	0.00618679	-0.480208	0.356	0.497	1
Chpf	0.00618887	-0.412496	0.475	0.597	1
A630089N07Rik	0.00623999	0.828076	0.238	0.15	1
Ppip5k2	0.00624803	0.340102	0.831	0.78	1
H2afy3	0.0062777	-0.261932	0.038	0.115	1
Brd9	0.00628374	0.280759	0.838	0.837	1
Sclt1	0.00629454	0.356576	0.838	0.776	1
Rhbdd2	0.0063229	-0.295827	0.831	0.913	1
C1ql3	0.00633862	-0.649097	0.206	0.329	1
Vstm2l	0.00634188	-0.555486	0.325	0.458	1
Gramd1c	0.00637378	-1.0231	0.05	0.131	1
Zfp280d	0.00642922	0.311315	0.806	0.691	1
Pbx1	0.00643046	-0.277281	0.481	0.614	1
Coq6	0.0064771	0.352085	0.519	0.503	1
Gm1653	0.00651545	0.654077	0.181	0.129	1
Hrk	0.00659801	-0.379887	0.069	0.161	1
Pten	0.00663759	0.261608	0.481	0.34	1
Myh7	0.00672129	-0.52127	0.212	0.318	1
Ywhaz	0.00674968	-0.297207	0.85	0.926	1
Tfdp2	0.00675623	0.398106	0.656	0.519	1
Kctd8	0.0067751	0.969657	0.125	0.05	1
Utrn	0.00687938	0.572415	0.388	0.272	1
Zfhx2os	0.00688866	0.699813	0.238	0.133	1
Ccdc157	0.00702466	-0.434963	0.288	0.403	1
Ehbp1	0.00702743	0.470796	0.712	0.627	1
Cox7b	0.00710945	0.250384	0.831	0.821	1
Traip	0.00711522	-0.546088	0.15	0.268	1
Cep135	0.00715274	0.470032	0.506	0.381	1
4732471J01Rik	0.00717348	0.540542	0.531	0.479	1
Apba3	0.00720222	0.315927	0.638	0.503	1
Usp48	0.00722375	0.267777	0.95	0.902	1
D630045J12Rik	0.00735267	0.318606	0.894	0.81	1
Ppp1cb	0.00737036	-0.38496	0.538	0.614	1
Rxrg	0.00737808	-0.524194	0.156	0.275	1
Dido1	0.00750366	0.338089	0.875	0.81	1
Pi16	0.00751482	-0.573138	0.069	0.161	1
Cacna1i	0.00752221	-0.393856	0.594	0.699	1
Fbxo10	0.00752252	-0.302408	0.581	0.697	1
Rps24	0.00754462	0.326397	0.5	0.516	1
Nxph1	0.00754648	-0.473408	0.475	0.577	1
Sumf1	0.00755022	-0.711082	0.238	0.331	1
Wbscr27	0.00756817	-0.641083	0.075	0.163	1
Eqtn	0.00760053	0.852352	0.181	0.142	1
Mmp23	0.00760184	1.07193	0.119	0.065	1
Fdft1	0.00762641	-0.518766	0.5	0.612	1
Gtf2a2	0.0076788	0.399004	0.594	0.49	1
Doc2g	0.00774219	0.486094	0.294	0.298	1
Zer1	0.00778379	0.264046	0.906	0.882	1
Ubac2	0.00782497	-0.400411	0.412	0.532	1
8430419L09Rik	0.00783601	-0.281877	0.825	0.891	1
Fn3k	0.00785445	0.520409	0.456	0.344	1
Grm8	0.00793953	0.250296	0.425	0.29	1
Igsf10	0.00797405	-0.970894	0.125	0.222	1
Ddhd1	0.00797834	0.395807	0.856	0.747	1
Isyna1	0.0079822	-0.250179	0.6	0.658	1
Lrrc24	0.00801159	-0.354137	0.481	0.619	1
Dcaf12l1	0.00804414	-0.537937	0.225	0.342	1
Ubqln2	0.0080459	-0.438157	0.45	0.545	1
Lrrc45	0.0080502	0.288239	0.906	0.895	1
Nudt17	0.00806398	0.482938	0.331	0.211	1
3110007F17Rik	0.00807486	0.445313	0.106	0.037	1
1810010D01Rik	0.00809003	0.665589	0.112	0.041	1
Lrrc16a	0.00814239	0.376473	0.681	0.599	1
Ccny	0.00817442	0.484876	0.469	0.342	1
Dvl1	0.00817835	0.307952	0.944	0.895	1
Gm8179	0.00818093	0.704389	0.169	0.081	1
Frmd4b	0.00819872	-0.358688	0.288	0.42	1
Crnde	0.00832072	-0.55131	0.138	0.244	1
Hmgcll1	0.00833076	0.520843	0.45	0.397	1
Pcf11	0.00839124	0.264381	0.838	0.793	1
Mpp4	0.00842122	-0.268916	0.131	0.235	1
Nsdhl	0.0084507	-0.365005	0.194	0.318	1
Atp1b2	0.0085498	-0.323773	0.788	0.837	1
Grid2	0.00855039	0.344981	0.562	0.423	1
Gpr83	0.00860183	-1.10051	0.106	0.2	1
Xpo7	0.0086233	0.33628	0.806	0.721	1
Atl1	0.00863747	-0.25329	0.869	0.9	1
Camta1	0.00865913	0.279189	0.956	0.961	1
St3gal2	0.00866687	-0.589525	0.212	0.301	1
Ccdc108	0.00867079	-0.675757	0.131	0.157	1
Rnf7	0.00875012	-0.32149	0.244	0.37	1
Csnk2a1	0.00879436	0.389006	0.688	0.617	1
Sh3rf3	0.00884642	-0.833462	0.081	0.17	1
Hspa13	0.0088706	-0.39095	0.412	0.534	1
Bicd1	0.0088811	0.273013	0.862	0.828	1
Bach1	0.00888194	0.587933	0.238	0.15	1
4931403E22Rik	0.00891104	0.608318	0.156	0.072	1
Dgkq	0.00892839	0.325601	0.812	0.765	1
Tspan4	0.00899368	0.522798	0.319	0.298	1
Stxbp4	0.0090367	0.411784	0.412	0.285	1
Gna13	0.00909383	0.593171	0.206	0.15	1
1700086L19Rik	0.00920177	-0.830984	0.062	0.15	1
Tmem246	0.00928311	-0.417289	0.725	0.769	1
Pigp	0.00934022	-0.389813	0.575	0.702	1
Itgav	0.0094636	0.735022	0.15	0.076	1
Adcy7	0.00952459	0.472477	0.694	0.582	1
Ccdc50	0.00955298	0.261171	0.662	0.627	1
Frmd3	0.00956334	0.345707	0.525	0.434	1
Rint1	0.0096493	0.432147	0.431	0.298	1
Fndc8	0.00966201	0.412434	0.375	0.248	1
Btbd3	0.00980529	0.439811	0.55	0.458	1
Stx2	0.00990052	-0.443287	0.356	0.488	1
Zfp30	0.0100487	0.580317	0.325	0.24	1
Fam86	0.0100818	-0.435581	0.056	0.139	1
Atp5g1	0.0101106	0.326299	0.619	0.525	1
Pcdhb21	0.010199	0.412175	0.169	0.081	1
Dcun1d5	0.0102147	-0.290522	0.569	0.695	1
Pigk	0.0102482	-0.345414	0.719	0.78	1
Tfe3	0.0102682	0.534063	0.375	0.316	1
Haus3	0.0103317	0.757395	0.169	0.087	1
Rbm18	0.0103334	-0.754459	0.381	0.451	1
Odf2l	0.0103351	0.462734	0.5	0.46	1
Med18	0.0103661	-0.983535	0.069	0.131	1
Kcnc3	0.0104733	0.452758	0.619	0.54	1
Dpp10	0.010574	-0.406315	0.488	0.547	1
Psma1	0.0106385	0.312163	0.85	0.789	1
Mfsd2b	0.0106566	0.472132	0.169	0.083	1
Rpa2	0.0107181	-0.427038	0.038	0.107	1
Gm14164	0.0107883	-0.382538	0.362	0.497	1
Map3k2	0.0108923	0.437004	0.706	0.712	1
Tmem35	0.010904	-0.415502	0.444	0.56	1
Mettl6	0.0109951	0.595698	0.438	0.307	1
Fam117b	0.0110312	-0.382249	0.362	0.484	1
Sdc2	0.0110625	-0.449229	0.325	0.449	1
Lrrc7	0.0110873	0.250541	0.931	0.867	1
Lrrc73	0.0111142	-0.297509	0.244	0.359	1
Kansl3	0.0111298	0.298634	0.812	0.795	1
Pcdh19	0.0111827	-0.515185	0.488	0.538	1
Frmpd1	0.0112199	0.523972	0.231	0.129	1
Lincpint	0.0112236	0.392405	0.656	0.593	1
Dbpht2	0.0112474	-0.305755	0.162	0.277	1
Idh3b	0.0112602	0.263226	0.969	0.952	1
Ankrd32	0.0113819	0.39882	0.681	0.551	1
Ubxn7	0.0114671	0.445813	0.281	0.27	1
Plekha8	0.0115304	0.454531	0.419	0.322	1
Idh1	0.0115963	-0.641464	0.175	0.285	1
Ccdc171	0.0116814	0.453352	0.275	0.166	1
Hs3st4	0.0116842	-0.642188	0.175	0.292	1
Wdr54	0.0117012	0.43175	0.394	0.357	1
Xkr6	0.0117813	0.332524	0.706	0.586	1
Sox9	0.0118011	0.520901	0.119	0.048	1
Ebpl	0.0118409	-0.567336	0.175	0.283	1
Asph	0.0118514	-0.381839	0.781	0.843	1
Specc1	0.0118844	0.371835	0.656	0.532	1
Anks1	0.011897	0.331527	0.612	0.486	1
Cyhr1	0.0120109	-0.301656	0.869	0.83	1
Pcdhac2	0.0120292	-1.06527	0.106	0.192	1
Prr3	0.0120702	0.422867	0.588	0.464	1
Dpysl4	0.0122554	0.321904	0.862	0.784	1
Zfp692	0.0122657	0.347662	0.919	0.852	1
Tmem108	0.0123004	-0.462125	0.412	0.538	1
Gabra4	0.0124381	-0.52301	0.256	0.357	1
Plod2	0.0125226	-0.405782	0.162	0.275	1
Samd5	0.01256	0.514418	0.425	0.316	1
B230216N24Rik	0.0125689	-0.548354	0.306	0.434	1
Adam33	0.0125922	0.728779	0.294	0.229	1
Ptprj	0.0126045	0.45064	0.362	0.349	1
Enah	0.0126321	0.302957	0.925	0.911	1
Cnot4	0.0127112	0.31069	0.844	0.789	1
Fbxl6	0.0127142	-0.343165	0.625	0.651	1
Irak2	0.0127256	-0.736867	0.038	0.109	1
Ttll7	0.0127521	0.351746	0.688	0.619	1
Pcdhb20	0.0127802	0.72226	0.2	0.129	1
C920006O11Rik	0.0128175	-0.686651	0.088	0.179	1
Phf21a	0.0128343	0.355049	0.625	0.501	1
Tmem62	0.0128455	-0.352952	0.569	0.673	1
Zfp664	0.0128551	0.355873	0.769	0.673	1
Ankrd50	0.0129171	-0.677374	0.194	0.309	1
Crtac1	0.0129268	0.455864	0.444	0.468	1
Omg	0.0129423	-0.369141	0.65	0.73	1
Srrm4os	0.0130116	0.377122	0.288	0.288	1
Msi2	0.0130426	0.343506	0.762	0.693	1
Pik3c3	0.0130604	-0.520728	0.344	0.475	1
Tmem168	0.0130949	-0.751223	0.138	0.214	1
Ttc21b	0.0131493	0.418625	0.581	0.451	1
Yipf5	0.0132124	-0.391702	0.438	0.56	1
Fam171b	0.0132202	-0.444801	0.556	0.636	1
Fkbp14	0.0132898	-0.323207	0.2	0.318	1
Grm7	0.0133196	-0.306433	0.762	0.847	1
Nkiras1	0.0133364	0.352888	0.625	0.595	1
Asns	0.0133415	-0.405418	0.575	0.656	1
Mllt1	0.0133755	-0.350306	0.288	0.338	1
Bahcc1	0.0134346	-0.433837	0.331	0.383	1
Plxnb1	0.013458	-0.377598	0.238	0.362	1
Nog	0.0134821	-0.775717	0.05	0.122	1
Ostm1	0.0134938	-0.395597	0.394	0.51	1
Wdr77	0.0135597	0.348937	0.756	0.719	1
Dad1	0.0136	-0.29421	0.794	0.871	1
Hs6st1	0.0136292	0.250882	0.394	0.429	1
Etfa	0.0136371	0.48505	0.381	0.307	1
Fbxl17	0.0136803	0.345178	0.688	0.571	1
Clk2	0.013696	0.28076	0.669	0.54	1
Ddx41	0.013698	0.547122	0.619	0.54	1
Nrip3	0.0138266	0.428285	0.569	0.464	1
Cyp4f16	0.0138305	0.539235	0.138	0.063	1
Enpp2	0.0138401	0.419361	0.5	0.451	1
Iglon5	0.0139087	0.262994	0.5	0.373	1
Slc16a10	0.0139874	0.588551	0.125	0.052	1
A530054K11Rik	0.0139881	0.771739	0.15	0.094	1
Fbxo18	0.0140054	0.339586	0.844	0.749	1
Skp2	0.0140321	0.458363	0.212	0.205	1
Spcs3	0.0140363	-0.503588	0.438	0.534	1
P4ha2	0.0141632	-0.317708	0.531	0.523	1
Sgsh	0.0141666	-0.831723	0.094	0.126	1
Rnf115	0.0142178	0.462039	0.481	0.353	1
Ercc4	0.0142189	0.349017	0.75	0.634	1
Gm11744	0.0142553	0.658534	0.25	0.146	1
Kctd1	0.0143149	0.48622	0.331	0.233	1
Mtus2	0.0143511	0.342403	0.662	0.584	1
Ftsj3	0.0143623	-0.28762	0.288	0.414	1
Faf1	0.0143662	0.396443	0.606	0.51	1
Fam124a	0.0144007	-0.43893	0.2	0.318	1
Armcx1	0.0144532	0.272126	0.7	0.658	1
Orc1	0.0144766	0.434642	0.306	0.194	1
Zyx	0.01454	0.386989	0.481	0.368	1
Aldh3a2	0.0145595	0.510427	0.338	0.227	1
Ccdc127	0.0146562	-0.45309	0.431	0.547	1
Glce	0.0148108	-0.59079	0.262	0.373	1
Mapk8	0.0148144	0.311764	0.85	0.763	1
Agpat4	0.0148244	-0.448762	0.469	0.575	1
Dennd4a	0.0148558	0.276091	0.775	0.673	1
Sirt4	0.0149428	0.311331	0.806	0.743	1
Spag5	0.0149483	0.467136	0.338	0.22	1
Rsl1d1	0.0149607	0.32021	0.606	0.479	1
Asah2	0.0149897	0.421065	0.238	0.144	1
Esrra	0.0150328	0.422202	0.462	0.414	1
3632454L22Rik	0.0150954	0.343733	0.181	0.268	1
Agrn	0.0151566	0.258198	0.994	0.969	1
Tysnd1	0.0151601	0.481886	0.362	0.248	1
Chmp5	0.0151788	-0.381034	0.4	0.527	1
Ctc1	0.0152337	0.309625	0.525	0.497	1
Noc4l	0.0153432	0.329885	0.35	0.34	1
Acat2	0.0154701	0.374267	0.525	0.512	1
Lin54	0.0154999	0.846537	0.15	0.081	1
Ccdc148	0.0155089	-0.469287	0.144	0.248	1
Vps29	0.0155433	0.412098	0.669	0.597	1
Pgrmc2	0.015626	-0.313603	0.4	0.521	1
Nmnat2	0.0156763	-0.259368	0.631	0.645	1
Hr	0.0156905	-0.553754	0.056	0.135	1
Hrh3	0.0157157	-0.343562	0.519	0.643	1
Tbc1d12	0.0157925	0.456386	0.369	0.381	1
Arhgap18	0.0158106	0.437662	0.688	0.586	1
Ncoa5	0.0158213	0.342217	0.731	0.636	1
Col26a1	0.0158344	0.485592	0.412	0.288	1
Ssr2	0.0158981	-0.394822	0.544	0.61	1
Zfp629	0.0159419	0.404247	0.456	0.329	1
Sesn3	0.015952	-1.05914	0.1	0.185	1
Raf1	0.0160469	0.271272	0.819	0.78	1
Blvra	0.0161078	0.547169	0.25	0.148	1
Thpo	0.0161263	0.314179	0.506	0.379	1
Tmem205	0.0161629	-0.268798	0.306	0.431	1
Zfp101	0.0161731	0.673403	0.256	0.166	1
Arhgap1	0.016209	-0.401381	0.4	0.516	1
Tapbp	0.0163333	-0.345825	0.519	0.634	1
Myo19	0.016384	0.391527	0.462	0.338	1
Zdhhc18	0.0163853	0.503589	0.375	0.268	1
Cbln1	0.0164151	-0.54993	0.281	0.397	1
Spock1	0.0164515	0.431766	0.844	0.795	1
Lrfn2	0.016472	0.391028	0.319	0.207	1
Cct2	0.016638	-0.292407	0.538	0.66	1
Pced1a	0.0166847	0.348873	0.544	0.414	1
Vps13d	0.0167707	0.335003	0.894	0.852	1
Ngef	0.0167781	-0.507786	0.362	0.466	1
Ak2	0.0167843	0.337951	0.694	0.593	1
Nol4	0.0168043	-0.672603	0.281	0.392	1
Kremen2	0.0168045	0.776829	0.162	0.081	1
Ntng2	0.0168159	-0.302071	0.125	0.22	1
Bcap31	0.0168813	-0.308407	0.662	0.725	1
Gm5512	0.0169747	0.348696	0.588	0.466	1
Pcsk2	0.0170142	-0.265799	0.806	0.847	1
Gpc6	0.0171226	0.440388	0.275	0.17	1
Glis2	0.017198	0.333239	0.612	0.505	1
Arl6ip6	0.0172297	0.570615	0.325	0.211	1
Msmo1	0.0172416	-0.354681	0.562	0.678	1
Tmem163	0.017294	-0.309386	0.588	0.704	1
Pigs	0.0173231	-0.385439	0.55	0.662	1
Ift22	0.0173767	-0.432917	0.225	0.342	1
Zfp711	0.0173818	0.301373	0.481	0.355	1
Golga5	0.0174155	0.310419	0.562	0.556	1
Cntrl	0.0174334	0.40524	0.6	0.534	1
Cttnbp2nl	0.0174505	-0.855069	0.094	0.174	1
Fancl	0.0174587	-0.547044	0.094	0.185	1
Cep170b	0.0174875	0.270987	0.888	0.843	1
Zeb2	0.0174974	0.470145	0.175	0.089	1
Rgs6	0.0175544	0.470295	0.275	0.203	1
Dffa	0.0177014	0.408413	0.481	0.357	1
Sycp3	0.0177601	0.528358	0.319	0.227	1
Anxa9	0.017877	-0.639898	0.05	0.124	1
Bloc1s2	0.0178907	0.286671	0.438	0.46	1
Tfcp2	0.0179382	0.395289	0.631	0.527	1
Slc24a5	0.0179632	0.366925	0.412	0.405	1
Mettl2	0.0180076	0.269733	0.475	0.466	1
Usp7	0.0181022	0.271714	0.919	0.85	1
Zfp280c	0.0181176	0.43421	0.619	0.505	1
Ank1	0.0181272	0.275723	0.769	0.675	1
Tmed3	0.0181329	-0.475395	0.438	0.519	1
Mroh7	0.0181478	-0.33098	0.15	0.255	1
Gipc2	0.0181986	0.424095	0.238	0.139	1
Bcam	0.0182618	-0.469634	0.194	0.233	1
Tmem9b	0.0182982	-0.258469	0.694	0.793	1
Pycr2	0.0183095	0.415336	0.425	0.32	1
A930011G23Rik	0.0184241	0.592169	0.169	0.102	1
Ifngr2	0.0185398	-0.537421	0.35	0.438	1
Mras	0.0186915	-0.452507	0.262	0.32	1
Stc1	0.0187084	-0.665852	0.062	0.142	1
Dnajc11	0.0188407	0.342513	0.65	0.566	1
Zfp90	0.0189528	-0.590046	0.188	0.275	1
Hbegf	0.0190088	-0.745157	0.219	0.281	1
Sema3f	0.019055	-0.279275	0.519	0.645	1
Shisa6	0.0190889	0.438466	0.162	0.19	1
Nuak2	0.0191815	0.613864	0.156	0.078	1
Gspt1	0.0192612	0.408927	0.675	0.634	1
Slc7a6	0.0193254	0.329846	0.906	0.9	1
Clec16a	0.0195794	0.262015	0.888	0.856	1
Zfp14	0.0196576	0.453523	0.444	0.403	1
Hebp1	0.0196675	-0.874074	0.075	0.153	1
Ccdc37	0.0198206	0.681579	0.144	0.1	1
Pcdh15	0.0198535	0.446162	0.488	0.41	1
Pomgnt2	0.0198932	-0.39006	0.6	0.651	1
Dab2	0.0199152	-1.00571	0.069	0.146	1
Mctp1	0.0199243	0.636195	0.381	0.327	1
Agtpbp1	0.020066	0.308601	0.662	0.647	1
Samd15	0.0201942	-0.864044	0.112	0.166	1
Prr24	0.0202576	-0.298383	0.706	0.736	1
Pvrl2	0.0202736	-0.487394	0.156	0.259	1
Spg20	0.0205185	0.632371	0.331	0.233	1
Slc25a33	0.020681	0.291282	0.425	0.305	1
Nphp1	0.0207051	-0.590506	0.219	0.281	1
Arsg	0.020809	0.748509	0.225	0.131	1
Aatf	0.0208407	0.480057	0.444	0.362	1
Lphn2	0.0208458	0.265045	0.931	0.876	1
Slc16a6	0.0208644	0.488294	0.256	0.157	1
H2-DMa	0.0209404	-0.430339	0.138	0.237	1
Cabin1	0.0209488	0.250246	0.838	0.856	1
Plec	0.02096	0.697375	0.144	0.074	1
Zfp27	0.0210616	0.510664	0.412	0.292	1
Nupl1	0.0212166	0.345888	0.488	0.364	1
St3gal4	0.0212298	-0.444449	0.206	0.214	1
Fzd1	0.0212782	-0.339888	0.131	0.224	1
Fgfr2	0.0213089	0.837643	0.244	0.15	1
Lypd1	0.0213438	-0.810779	0.169	0.259	1
Ttr	0.0214407	-0.497909	0.106	0.196	1
Zfp783	0.0214681	-0.268107	0.275	0.39	1
Siah1a	0.0215351	-0.585533	0.119	0.214	1
Prlr	0.021629	-0.469137	0.281	0.39	1
Gpcpd1	0.021762	0.322505	0.806	0.817	1
Fam13a	0.0218133	0.362363	0.5	0.381	1
Mknk2	0.0218676	0.411011	0.544	0.449	1
Ap5m1	0.0219153	0.508045	0.3	0.198	1
Serpinf1	0.0219463	0.495178	0.144	0.07	1
Polr1d	0.0219674	-0.450509	0.238	0.275	1
Abcb9	0.021981	0.267506	0.731	0.625	1
Scube2	0.0220157	-0.813534	0.056	0.118	1
Tbcd	0.0220552	0.36422	0.662	0.588	1
Snca	0.0222014	-0.34752	0.35	0.475	1
Abcc10	0.022359	-0.257427	0.531	0.651	1
Dpyd	0.0224766	-0.500353	0.212	0.325	1
Abi1	0.0225319	0.42851	0.444	0.444	1
Casz1	0.0225652	0.326456	0.531	0.477	1
Map4k3	0.0225841	0.359076	0.719	0.601	1
Slitrk4	0.0225991	-0.320871	0.325	0.44	1
Pttg1	0.0227677	0.516054	0.4	0.29	1
Ndufa4	0.0228019	-0.264354	0.725	0.815	1
Ppcs	0.0228022	0.61196	0.156	0.111	1
Fuca1	0.0228821	-0.602176	0.375	0.438	1
Elavl4	0.0228927	0.333045	0.725	0.662	1
Dtd1	0.0230849	-0.320507	0.381	0.505	1
Mospd2	0.0230918	0.486813	0.306	0.251	1
Irx5	0.0231706	-0.625396	0.062	0.139	1
Nudcd1	0.0232233	0.432043	0.481	0.449	1
AY074887	0.0232483	-0.586188	0.069	0.148	1
Tfr2	0.0232953	0.411866	0.331	0.222	1
Gstm6	0.0233416	-1.03217	0.062	0.126	1
Zufsp	0.023392	0.41947	0.575	0.453	1
Zfp708	0.0235548	0.871338	0.144	0.089	1
Pebp1	0.0236006	-0.376735	0.444	0.549	1
Hsf4	0.0236156	0.271301	0.456	0.444	1
Ube3b	0.0237133	0.326225	0.662	0.58	1
Stat1	0.0237413	0.253522	0.381	0.27	1
Coch	0.0237697	0.4373	0.238	0.144	1
Mypop	0.023923	0.528237	0.306	0.246	1
Hcn2	0.0239398	0.267686	0.669	0.603	1
Pak6	0.0241464	-0.310344	0.356	0.479	1
Lamtor5	0.0241632	0.41885	0.431	0.322	1
Pkig	0.0241897	-0.469748	0.212	0.322	1
Mea1	0.0242067	-0.52007	0.294	0.399	1
Grm3	0.0242832	-0.452829	0.238	0.344	1
Ecd	0.0243476	0.362708	0.575	0.499	1
Aqp11	0.0243541	-0.827824	0.094	0.174	1
Plcxd2	0.0244297	0.419664	0.381	0.281	1
Gm15708	0.0245067	1.02622	0.112	0.065	1
Sptb	0.0245317	0.379203	0.581	0.501	1
Fam160b2	0.0245486	0.430045	0.744	0.673	1
Ttc9b	0.024559	0.575722	0.25	0.179	1
Cep85	0.0245742	0.619171	0.294	0.216	1
Ubac1	0.0245748	0.310514	0.731	0.662	1
Morn4	0.0246706	-0.468219	0.206	0.314	1
Dixdc1	0.0248888	0.329945	0.725	0.721	1
Ppp1r14b	0.0249624	-0.323693	0.181	0.288	1
Tceb3	0.0251314	0.345212	0.3	0.296	1
Notch3	0.0251387	0.277292	0.694	0.641	1
Vgf	0.0251881	-0.251789	0.462	0.569	1
Pptc7	0.025189	0.298825	0.7	0.695	1
Fem1b	0.0252094	-0.293623	0.338	0.46	1
4930405A21Rik	0.0252395	0.755732	0.144	0.076	1
Aifm1	0.0253254	0.419772	0.519	0.412	1
Mri1	0.0254396	0.269123	0.581	0.471	1
Ccdc93	0.0254544	0.302722	0.594	0.475	1
Mfap1a	0.0254574	0.331588	0.219	0.272	1
Ginm1	0.025698	-0.348393	0.238	0.351	1
Cers5	0.0257145	-0.308784	0.731	0.804	1
Nwd2	0.0257474	-0.519096	0.156	0.251	1
Bpgm	0.0258863	0.347826	0.25	0.153	1
Evc	0.0259071	0.486806	0.269	0.17	1
Katnal2	0.0259887	-0.616913	0.081	0.163	1
Stox1	0.0260408	0.264999	0.075	0.113	1
Usp34	0.0260855	0.250376	0.969	0.941	1
Snrpb2	0.0260885	-0.46774	0.212	0.244	1
Coq9	0.0261279	0.349638	0.775	0.691	1
Ldb3	0.0261886	0.613467	0.306	0.248	1
Stox2	0.0264085	0.385966	0.688	0.614	1
Aspdh	0.026418	0.539136	0.319	0.264	1
Zfp617	0.0265223	0.277755	0.25	0.155	1
Scg3	0.026593	-0.270136	0.712	0.804	1
Itga7	0.0266949	0.403937	0.206	0.12	1
Taf1b	0.0267013	0.361841	0.731	0.717	1
Brms1	0.0267226	-0.66104	0.175	0.275	1
Trip11	0.0267249	0.285733	0.769	0.68	1
Yipf2	0.0268718	-0.44482	0.262	0.342	1
Gm12338	0.0269006	0.487374	0.388	0.275	1
Kctd4	0.0269242	-0.756408	0.106	0.19	1
Cpeb2	0.0270296	0.362293	0.575	0.492	1
Akt2	0.0270451	0.484283	0.456	0.368	1
Hpca	0.0270904	-0.270712	0.625	0.736	1
B4galt7	0.0272327	-0.389758	0.306	0.42	1
Sp4	0.0273481	0.284338	0.644	0.527	1
D17H6S53E	0.0274139	0.257653	0.312	0.312	1
Ide	0.0274205	0.265385	0.712	0.617	1
Ints12	0.0274528	-0.560756	0.069	0.146	1
Plcd4	0.0275207	0.743419	0.175	0.122	1
Zfp952	0.0275539	0.451988	0.412	0.386	1
Cd83	0.027733	-0.353567	0.512	0.625	1
Alad	0.027759	0.552537	0.531	0.44	1
Tceanc2	0.0277919	0.440214	0.244	0.237	1
Fads2	0.0278219	-0.674691	0.112	0.203	1
Zbed5	0.0280331	-0.736952	0.125	0.218	1
Cys1	0.0282317	0.315528	0.462	0.344	1
Rreb1	0.028322	-0.494654	0.288	0.399	1
Mrps31	0.0283457	0.283471	0.2	0.246	1
Ddn	0.0284096	-0.389087	0.225	0.336	1
Slc25a28	0.0285236	0.306943	0.7	0.643	1
Nudt6	0.0285543	0.660624	0.15	0.076	1
1810058I24Rik	0.0286137	-0.5402	0.088	0.17	1
Tbccd1	0.0286487	0.49814	0.219	0.129	1
Cul4a	0.0286548	0.295504	0.644	0.547	1
Id2	0.0288054	-0.284858	0.094	0.179	1
Stk35	0.0288217	-0.411214	0.194	0.294	1
Capn2	0.0289532	0.256563	0.8	0.717	1
Ptcd3	0.029024	0.281134	0.781	0.695	1
Mmel1	0.0291214	0.690383	0.212	0.135	1
A330040F15Rik	0.0291378	0.610967	0.269	0.205	1
4930419G24Rik	0.0291776	-0.351268	0.131	0.22	1
Arnt2	0.029261	0.332701	0.838	0.754	1
Trim45	0.0293314	-0.252637	0.219	0.161	1
Gjd2	0.0294896	-0.740682	0.119	0.198	1
Dock10	0.0297171	0.345567	0.462	0.362	1
Taok3	0.0297517	0.36415	0.65	0.599	1
Garnl3	0.0297693	0.31552	0.819	0.8	1
Bet1l	0.0297945	-0.361276	0.25	0.333	1
Cirbp	0.0298082	0.391195	0.519	0.481	1
Lphn3	0.0298514	0.380492	0.712	0.627	1
2019-09-08	0.0298924	0.362533	0.612	0.562	1
Suv420h2	0.0299756	0.387174	0.55	0.486	1
Zfp385a	0.0299941	0.369223	0.525	0.427	1
Def8	0.0300241	0.417938	0.394	0.285	1
Plvap	0.0300906	0.355403	0.5	0.397	1
Polr2j	0.0300934	-0.479058	0.219	0.325	1
Psma4	0.0303104	0.279788	0.538	0.538	1
Swi5	0.0303729	-0.293354	0.438	0.558	1
Lrrc3b	0.0304525	-0.397089	0.231	0.322	1
Fbxo8	0.0305155	0.398935	0.55	0.475	1
1110032F04Rik	0.030546	-0.658338	0.069	0.144	1
Axin2	0.0305568	0.483954	0.281	0.235	1
Vwc2	0.0307635	0.581709	0.175	0.096	1
Rfc3	0.0308457	-0.750201	0.131	0.211	1
Senp5	0.0308589	0.338519	0.694	0.645	1
Lrrfip2	0.0308915	0.269038	0.725	0.675	1
Csnk1g1	0.0310892	-0.270728	0.588	0.621	1
Rnf170	0.0311418	0.425863	0.656	0.617	1
Sfrp2	0.0311529	0.412162	0.356	0.251	1
Gpr12	0.031206	-0.291672	0.156	0.253	1
Npr2	0.0312139	0.30228	0.856	0.771	1
Cyp4f18	0.0312657	0.508893	0.119	0.054	1
Arhgef9	0.0312693	0.252487	0.806	0.741	1
Cd3eap	0.031339	0.497218	0.356	0.285	1
Tsen15	0.031362	0.342343	0.419	0.331	1
Txnrd3	0.0313665	-0.5611	0.1	0.185	1
Heatr3	0.0313742	0.324608	0.638	0.556	1
Actr10	0.0315058	-0.321081	0.694	0.667	1
Med12l	0.0317677	0.298351	0.688	0.693	1
Tln2	0.0319039	0.313135	0.669	0.573	1
Wdfy2	0.0319155	0.596069	0.194	0.111	1
Ap3m1	0.0319923	0.362995	0.588	0.501	1
Apbb2	0.0321721	0.307642	0.612	0.497	1
Slc41a3	0.0323116	-0.341585	0.244	0.22	1
Fam20c	0.0324565	-0.309299	0.5	0.597	1
Kcnf1	0.0326191	-0.401555	0.15	0.246	1
Mfsd5	0.0326686	-0.472779	0.281	0.392	1
Paqr7	0.0327324	-0.268057	0.469	0.586	1
Map3k13	0.0327805	0.378897	0.325	0.268	1
Zfp236	0.0328036	0.285933	0.719	0.625	1
Samd10	0.0328956	0.484816	0.525	0.449	1
Gas2l3	0.0332639	0.309525	0.112	0.05	1
Pgr	0.0332671	0.481368	0.319	0.29	1
2810468N07Rik	0.0333461	-0.369571	0.2	0.301	1
Rasgrp2	0.0335065	0.341165	0.7	0.619	1
Itfg2	0.0335602	0.297179	0.644	0.542	1
Txndc15	0.0335902	-0.298278	0.75	0.808	1
Cobl	0.0336742	-0.391282	0.338	0.451	1
Rexo4	0.0336926	0.2745	0.675	0.675	1
Yod1	0.0337099	0.600218	0.169	0.115	1
Gdi2	0.0337321	-0.338183	0.681	0.745	1
Atp5l	0.0338643	0.578165	0.25	0.166	1
Xbp1	0.0339256	-0.259115	0.631	0.739	1
Aldh1l2	0.0339262	0.569274	0.431	0.362	1
Fam126a	0.0340133	-0.566705	0.075	0.15	1
BC005624	0.0340194	0.32364	0.519	0.442	1
Ptbp1	0.03407	0.304611	0.569	0.492	1
Fam195a	0.0340812	0.267415	0.319	0.218	1
Plcl1	0.0340897	0.69093	0.206	0.126	1
Cntn3	0.0342227	-0.342051	0.319	0.434	1
Ammecr1l	0.0343287	0.369217	0.756	0.658	1
Pwwp2a	0.0343872	0.296877	0.688	0.634	1
BC021891	0.0344412	0.88265	0.106	0.061	1
Trpc3	0.0344564	0.416652	0.325	0.222	1
Slc25a27	0.0344992	0.313043	0.894	0.858	1
Grip1	0.0345541	0.321922	0.562	0.451	1
Zfp157	0.034738	0.381105	0.588	0.514	1
Myo1d	0.03474	0.485776	0.262	0.172	1
Tmem41a	0.0348195	-0.408305	0.331	0.368	1
Lrriq1	0.0349258	-0.595083	0.094	0.17	1
6330415B21Rik	0.0349506	0.411761	0.6	0.553	1
Glod5	0.0350908	0.759042	0.138	0.074	1
Mark4	0.0351132	0.462036	0.494	0.39	1
St6galnac5	0.0352769	-0.516523	0.212	0.318	1
Dhx40	0.0352816	-0.404219	0.225	0.327	1
Cog3	0.0352817	0.269003	0.662	0.59	1
Gipc1	0.0353585	0.250118	0.256	0.285	1
Glo1	0.0354716	0.277348	0.325	0.346	1
Nfia	0.0356674	0.524416	0.194	0.159	1
Peli3	0.0357233	-0.539083	0.15	0.19	1
Caln1	0.0358068	-0.31503	0.381	0.499	1
Pbxip1	0.0359608	-0.801114	0.106	0.187	1
Vps33b	0.0359788	0.262884	0.675	0.708	1
Nudc	0.0360057	-0.357515	0.431	0.497	1
Lmo2	0.0362029	0.634707	0.162	0.089	1
Asap2	0.0362419	0.313648	0.688	0.59	1
Glra2	0.0365452	-0.318331	0.312	0.301	1
Pikfyve	0.0365545	0.336422	0.606	0.49	1
2900076A07Rik	0.0365873	-0.321433	0.331	0.447	1
Pex5l	0.036666	-0.640074	0.238	0.325	1
Zfp804a	0.0367875	0.282804	0.294	0.194	1
4933406I18Rik	0.0369604	0.561081	0.275	0.194	1
Btbd17	0.0369851	-0.653637	0.05	0.115	1
1700003E16Rik	0.0371693	-0.647222	0.069	0.142	1
Tmem201	0.0372733	-0.254913	0.712	0.771	1
Mafk	0.0373068	-0.538418	0.062	0.133	1
Inadl	0.0374211	0.48971	0.506	0.427	1
Srd5a3	0.0375043	-0.621422	0.162	0.242	1
Yars	0.0375108	0.413912	0.688	0.603	1
C1d	0.037604	-0.376852	0.25	0.344	1
Reck	0.0376255	-0.357323	0.338	0.431	1
Iqcj	0.0377182	-0.26448	0.1	0.179	1
Pgap2	0.0377264	0.577582	0.4	0.298	1
4930430F08Rik	0.0377394	0.37506	0.45	0.377	1
Dnajb5	0.0377909	-0.331741	0.412	0.495	1
Neil1	0.0378746	0.375707	0.525	0.423	1
Sdf2	0.0380677	-0.330771	0.65	0.747	1
Rbm10	0.038181	0.285162	0.756	0.741	1
Ergic1	0.0383017	-0.503461	0.531	0.556	1
Golga1	0.0383409	0.379471	0.669	0.651	1
Dgat2	0.0384112	-0.492677	0.25	0.353	1
Disp1	0.0384651	0.4691	0.3	0.222	1
Ssx2ip	0.0385802	-0.422369	0.319	0.405	1
Rassf8	0.0385927	-0.486627	0.162	0.211	1
Rffl	0.0385979	0.59101	0.225	0.172	1
Efnb2	0.0387188	-0.464086	0.225	0.294	1
Gtdc1	0.0388082	0.659412	0.25	0.207	1
Ikzf5	0.0388176	0.349036	0.456	0.353	1
Prdx2	0.0388413	-0.281944	0.656	0.671	1
Ptpla	0.0390885	0.311655	0.544	0.484	1
Cenpo	0.0391712	0.460587	0.288	0.27	1
Olig1	0.039247	0.297077	0.3	0.203	1
Eml3	0.0393535	0.524718	0.356	0.272	1
Tacc3	0.0393842	0.558828	0.188	0.192	1
Il13ra1	0.0394369	-0.717921	0.144	0.211	1
Gdap10	0.0394509	0.502848	0.306	0.237	1
Ranbp9	0.0396694	0.27556	0.644	0.553	1
Lrp1b	0.0396936	0.320814	0.8	0.791	1
C2cd2	0.0396993	0.374884	0.3	0.344	1
Bdh1	0.0397143	0.305357	0.438	0.349	1
Tm2d2	0.0398488	-0.33125	0.512	0.621	1
Taldo1	0.0398626	-0.465252	0.338	0.373	1
2210408F21Rik	0.0398747	0.3611	0.35	0.281	1
Esco1	0.0398936	0.3516	0.6	0.514	1
Rplp0	0.0402433	-0.381474	0.35	0.442	1
Tpd52	0.0402951	-0.303108	0.331	0.444	1
B3galt1	0.0403204	-0.33606	0.344	0.453	1
Zeb1	0.0403589	0.28511	0.794	0.708	1
Mir1249	0.0404661	0.561731	0.244	0.166	1
Glt8d2	0.0405323	-0.882878	0.069	0.124	1
Ighmbp2	0.0405437	0.432691	0.3	0.255	1
Inpp1	0.0406352	-0.36608	0.256	0.364	1
Atf1	0.0407442	0.336384	0.369	0.268	1
Stk11	0.0407555	-0.426694	0.3	0.377	1
L3mbtl2	0.0408801	0.25157	0.394	0.39	1
Gdpd5	0.0410425	0.440106	0.281	0.187	1
Gm5617	0.0411904	-0.297936	0.075	0.142	1
Lrtm2	0.0412918	-0.324496	0.531	0.634	1
Hpcal1	0.0416619	-0.414273	0.262	0.368	1
Epha1	0.0421625	0.420567	0.106	0.05	1
Tada2a	0.0422155	0.28855	0.606	0.542	1
Morn2	0.0422311	-0.697903	0.112	0.194	1
Inpp5j	0.0424561	0.300458	0.669	0.603	1
Pan2	0.0426147	0.282513	0.656	0.614	1
Myb	0.0426358	0.550956	0.144	0.089	1
Adamts2	0.0426506	-0.301985	0.45	0.431	1
Slc25a40	0.0427974	0.261076	0.406	0.392	1
Hdgf	0.04284	0.269248	0.8	0.715	1
Osbpl5	0.0429296	0.388627	0.638	0.566	1
Fam207a	0.0430401	-0.287674	0.306	0.296	1
Lman2l	0.0430741	-0.339751	0.475	0.536	1
Gm16973	0.0431665	0.432445	0.5	0.39	1
Plekhh3	0.0431742	0.486968	0.231	0.17	1
Gys1	0.0431994	0.347505	0.519	0.431	1
Ctsk	0.0432609	0.532444	0.131	0.065	1
AF357359	0.043354	0.27088	0.444	0.429	1
Lca5	0.043408	0.58462	0.312	0.231	1
Fgd5	0.0434196	-0.472177	0.269	0.37	1
4931403G20Rik	0.0436653	0.322482	0.25	0.159	1
B2m	0.043698	-0.275582	0.338	0.449	1
Sntg2	0.0437787	0.760454	0.106	0.048	1
4930506C21Rik	0.0438822	0.395139	0.488	0.462	1
Dennd3	0.0438998	-0.415864	0.269	0.37	1
Pdgfb	0.0440555	0.494604	0.125	0.148	1
Pln	0.0440906	0.474168	0.269	0.192	1
Ccl28	0.0441651	-0.357882	0.106	0.076	1
Slitrk1	0.0441864	-0.341286	0.525	0.593	1
Rps19	0.0441956	-0.358697	0.281	0.39	1
Mrpl48	0.0442184	-0.732491	0.175	0.266	1
Rpl12	0.0443473	0.446489	0.375	0.294	1
Gm14420	0.0443845	0.56199	0.194	0.113	1
Tspan6	0.0444176	-0.344246	0.281	0.388	1
Lman2	0.0444542	-0.283699	0.425	0.516	1
Wdr52	0.0445964	-0.519464	0.169	0.22	1
Lipt1	0.0446269	0.594319	0.112	0.107	1
Lins	0.04463	0.723762	0.212	0.139	1
LOC106740	0.0447261	0.484909	0.35	0.255	1
Rpap3	0.0448427	0.324406	0.381	0.388	1
Rabep2	0.04499	0.347338	0.488	0.375	1
Pomk	0.045042	-0.522717	0.294	0.368	1
Taf6l	0.045096	-0.710673	0.044	0.105	1
Srrd	0.045165	0.403551	0.369	0.272	1
Car10	0.0454322	-0.336633	0.575	0.671	1
Mon1b	0.0454726	0.400244	0.262	0.172	1
Tfdp1	0.0455054	0.296586	0.819	0.732	1
Timm9	0.0458189	0.254369	0.731	0.765	1
Wdr26	0.0458573	0.299516	0.788	0.721	1
Snord65	0.0459243	-0.825317	0.075	0.146	1
Gabrq	0.0460197	-0.332781	0.194	0.292	1
Idh3g	0.0460377	0.270506	0.962	0.95	1
Gpr27	0.0460912	-0.437955	0.119	0.203	1
Minpp1	0.04654	-0.268456	0.431	0.542	1
Mrpl46	0.046784	0.433815	0.331	0.237	1
Map1s	0.0468044	0.264434	0.688	0.597	1
Dtd2	0.0470047	0.501356	0.212	0.207	1
Igsf9b	0.0470136	0.306788	0.494	0.455	1
Grik4	0.0470215	-0.384148	0.35	0.388	1
Mapk12	0.0471228	0.534397	0.35	0.255	1
Cluh	0.0473716	0.258316	0.825	0.758	1
Vapb	0.0474613	0.2654	0.606	0.514	1
Kcnc2	0.0475138	-0.295736	0.625	0.728	1
Cnnm4	0.0475415	-0.443124	0.281	0.388	1
Slc43a2	0.047994	0.252393	0.725	0.664	1
Amz1	0.048014	-0.373516	0.144	0.233	1
Kdelr1	0.0480263	-0.277928	0.544	0.638	1
Bex1	0.048096	-0.33278	0.494	0.586	1
Ifrd1	0.0481109	0.438367	0.431	0.349	1
Xpa	0.0481453	0.394862	0.5	0.394	1
3110057O12Rik	0.0483486	0.391382	0.575	0.479	1
Zfp275	0.0483771	0.279051	0.431	0.322	1
Mcts1	0.0485098	0.371664	0.662	0.612	1
Dnajc25	0.0485874	-0.493276	0.1	0.179	1
Snrpn	0.0486971	0.480018	0.275	0.203	1
Gprin3	0.0487977	0.722455	0.194	0.174	1
Gdpgp1	0.048803	0.450919	0.194	0.142	1
As3mt	0.0488235	-0.39267	0.138	0.224	1
Tssc1	0.0489263	0.377341	0.362	0.301	1
Ypel1	0.0490256	0.349491	0.406	0.399	1
Gpr3	0.0491584	0.306652	0.2	0.12	1
Taf15	0.0492616	0.330273	0.469	0.488	1
Arid5b	0.0493432	0.384442	0.406	0.314	1
Angptl6	0.0495121	-0.764327	0.106	0.172	1
Sfr1	0.049619	0.329357	0.3	0.298	1
Appl2	0.0496265	0.404309	0.65	0.556	1
Sufu	0.0496877	0.480751	0.288	0.27	1
Eif2b5	0.0499459	0.379055	0.425	0.34	1
Srfbp1	0.0501314	0.323945	0.225	0.142	1
Slc26a8	0.05016	0.563227	0.288	0.203	1
Metap1d	0.0502196	0.263131	0.625	0.549	1
Atp6v1c2	0.0502873	-1.03199	0.069	0.115	1
Ctdp1	0.0502991	0.536686	0.238	0.198	1
Gfm2	0.0503301	0.265059	0.769	0.71	1
Tor1b	0.0503464	0.25353	0.638	0.527	1
Lrfn3	0.0503584	-0.411087	0.262	0.366	1
Bex4	0.0505218	-0.415941	0.1	0.179	1
Sgce	0.0505471	-0.471978	0.544	0.584	1
Adgb	0.0505617	-0.544842	0.056	0.12	1
Iqsec2	0.0505676	-0.269386	0.525	0.617	1
Mks1	0.0506204	-0.4635	0.188	0.283	1
Sntg1	0.0506952	0.402743	0.6	0.562	1
Ngrn	0.0507251	-0.380557	0.362	0.434	1
Pdp1	0.0507659	-0.264268	0.556	0.658	1
Entpd6	0.0508759	-0.274963	0.825	0.885	1
N4bp2	0.0509037	-0.291393	0.362	0.468	1
Zfp799	0.050946	0.30718	0.706	0.66	1
Dnajb11	0.0509578	-0.347216	0.375	0.471	1
5730480H06Rik	0.0510149	0.565976	0.294	0.283	1
Rap2a	0.0510432	-0.397213	0.256	0.355	1
Spats2l	0.0510556	-0.431382	0.369	0.477	1
Tsga10	0.0510876	0.35445	0.444	0.353	1
B3gnt2	0.0512067	-0.709794	0.175	0.237	1
Mrps30	0.0512234	-0.636189	0.162	0.198	1
Adarb1	0.0512692	0.252419	0.762	0.743	1
Dpy19l3	0.0513005	-0.259445	0.244	0.346	1
Rsbn1	0.0513587	0.429062	0.362	0.349	1
Fancd2	0.0514002	-0.598393	0.062	0.122	1
Extl2	0.0514406	-0.262959	0.475	0.56	1
Tprn	0.0514848	0.515577	0.162	0.107	1
Slc22a15	0.0516239	0.429573	0.375	0.322	1
Mtfmt	0.0517148	0.349316	0.338	0.32	1
Ube2d2a	0.0518535	0.291904	0.594	0.601	1
Abhd17a	0.0519876	0.326722	0.388	0.283	1
2019-03-02	0.0522515	-0.467477	0.319	0.359	1
Gucy1a3	0.0525436	0.398091	0.35	0.251	1
Tfb1m	0.0525666	-0.306629	0.088	0.153	1
Ksr1	0.0526656	0.36764	0.238	0.153	1
E330033B04Rik	0.0527458	0.291253	0.794	0.736	1
Mthfd1l	0.0529294	0.508458	0.244	0.159	1
1700027H10Rik	0.0530612	0.42058	0.144	0.076	1
Trim39	0.053136	0.26484	0.656	0.636	1
Htr5a	0.0531477	-0.384461	0.125	0.207	1
Wdr37	0.0532723	0.288613	0.769	0.706	1
Gpr135	0.0533076	-0.386703	0.094	0.17	1
Frmpd3	0.0533209	0.41638	0.475	0.379	1
Ndufa2	0.0534357	-0.283879	0.456	0.523	1
Hapln1	0.0535256	0.473803	0.106	0.052	1
Mfap2	0.0537857	-0.325597	0.175	0.268	1
Etv5	0.0539639	-0.418586	0.088	0.161	1
Sstr1	0.0539833	-0.397139	0.162	0.253	1
Camk1d	0.054138	0.436691	0.35	0.253	1
Dlk1	0.0541853	0.370032	0.288	0.231	1
Wipi1	0.0544705	-0.403157	0.081	0.153	1
Ust	0.0545383	0.538468	0.156	0.118	1
Lima1	0.054694	0.53271	0.212	0.139	1
Usp25	0.054807	0.407406	0.35	0.259	1
Gabra5	0.0548484	-0.399466	0.4	0.458	1
Rps3	0.0548593	-0.308525	0.544	0.641	1
Ufsp1	0.0549667	-0.340137	0.281	0.381	1
Gstz1	0.055106	-0.302339	0.594	0.688	1
Bloc1s1	0.0551364	-0.513169	0.106	0.185	1
Dkk3	0.0552554	-0.5192	0.244	0.329	1
Trhde	0.0552993	-0.724664	0.162	0.233	1
2010015L04Rik	0.0553476	-0.278428	0.244	0.344	1
Arhgef6	0.0553545	0.623677	0.356	0.268	1
1600002H07Rik	0.0555549	0.593206	0.294	0.224	1
Rrs1	0.0555757	0.304113	0.188	0.111	1
Rnf215	0.0556292	-0.274108	0.669	0.708	1
Tnfrsf11a	0.0556654	0.403786	0.106	0.052	1
Rnf103	0.0557215	-0.361139	0.331	0.438	1
Poc1b	0.0558138	0.717608	0.162	0.107	1
Trp53i13	0.0558896	-0.353078	0.162	0.253	1
Zfyve19	0.0564727	0.346007	0.375	0.37	1
E130311K13Rik	0.0564895	-0.254795	0.106	0.17	1
Lysmd1	0.0565601	0.411755	0.15	0.1	1
Leprot	0.0565863	-0.384205	0.125	0.207	1
Lrwd1	0.0567989	0.537693	0.369	0.283	1
Slit2	0.0569239	-0.40371	0.488	0.569	1
1810021B22Rik	0.0570298	0.537762	0.119	0.059	1
Lats2	0.0570496	0.790269	0.131	0.078	1
Slc35b2	0.0571031	-0.341751	0.231	0.327	1
Txndc12	0.0572672	-0.318902	0.4	0.508	1
Syngr2	0.0573245	0.384984	0.125	0.153	1
Zfp330	0.0573371	0.296369	0.369	0.412	1
Pvr	0.0574515	-0.626842	0.15	0.19	1
Fam161a	0.0575459	0.524556	0.125	0.063	1
Ppp4c	0.0575533	-0.501716	0.225	0.316	1
Ndufaf5	0.0577829	0.329901	0.581	0.484	1
A330032B11Rik	0.0578673	0.919437	0.144	0.111	1
Taf12	0.0579895	0.395978	0.319	0.229	1
Aph1b	0.0580069	-0.540386	0.238	0.329	1
Sdhd	0.0582367	0.261869	0.462	0.451	1
Ift122	0.0584406	-0.255761	0.35	0.458	1
Golt1b	0.0584667	-0.27261	0.638	0.719	1
Capn6	0.0585223	0.398274	0.388	0.331	1
Phka2	0.0589991	0.289276	0.638	0.54	1
Nlrx1	0.0590186	-0.784996	0.056	0.107	1
Csrnp2	0.0590244	0.337003	0.55	0.569	1
6330416G13Rik	0.0591789	0.452297	0.281	0.218	1
Polr3gl	0.059182	0.288277	0.7	0.61	1
Mpp5	0.0592666	-0.341251	0.288	0.388	1
AI846148	0.0593626	-0.348397	0.381	0.488	1
Gigyf2	0.0594138	0.284453	0.825	0.76	1
Ctdnep1	0.0595813	-0.328761	0.294	0.394	1
B4galt3	0.0596986	-0.345489	0.644	0.708	1
Abhd2	0.0597549	-0.723561	0.075	0.131	1
Mier3	0.0598267	0.276407	0.481	0.444	1
Bdnf	0.0601449	-0.367924	0.338	0.436	1
Dnajb4	0.0601778	0.348563	0.519	0.505	1
Zfp39	0.0603397	-0.710057	0.1	0.153	1
Bmi1	0.0604224	-0.59322	0.131	0.194	1
Cngb1	0.0606963	-0.651586	0.081	0.144	1
Hadhb	0.0607827	0.289577	0.462	0.403	1
Fam228b	0.0609213	0.628487	0.138	0.122	1
Rabepk	0.0609295	0.405552	0.438	0.336	1
Ruvbl1	0.0610983	-0.453208	0.25	0.329	1
Slc4a1ap	0.0611186	0.331717	0.594	0.514	1
Cog6	0.0612336	0.343526	0.619	0.588	1
2019-09-10	0.061323	-0.453641	0.094	0.168	1
Zfp451	0.0617802	0.291785	0.769	0.693	1
Srsf6	0.0618629	0.290128	0.894	0.858	1
Mir1224	0.0619374	0.372508	0.225	0.183	1
Pdia5	0.0619824	-0.42407	0.156	0.155	1
Ezh1	0.0619923	0.297542	0.588	0.558	1
Dgke	0.0622338	0.273636	0.738	0.658	1
1810010H24Rik	0.0625397	-0.5634	0.119	0.155	1
A930017M01Rik	0.0625436	0.37097	0.494	0.397	1
Ispd	0.0625735	0.417339	0.381	0.294	1
Dnm2	0.0626339	0.297311	0.75	0.697	1
Bbs2	0.063004	0.413568	0.631	0.564	1
Fam102b	0.0630068	-0.373908	0.156	0.242	1
Lrrc3	0.0630449	-0.299026	0.188	0.277	1
Tbc1d4	0.0631327	0.273403	0.25	0.166	1
Polr2m	0.0631518	-0.297382	0.419	0.525	1
Pcdh17	0.0632125	-0.368048	0.675	0.71	1
AI450353	0.0634304	0.282284	0.512	0.525	1
Pik3cb	0.0635604	0.621885	0.25	0.198	1
Zfp341	0.0637541	0.546212	0.275	0.209	1
Ptplb	0.0641249	-0.435072	0.281	0.296	1
Cyb5b	0.0641279	-0.364538	0.45	0.497	1
Rnf146	0.0642206	-0.638649	0.25	0.292	1
Amph	0.0644611	-0.260928	0.812	0.824	1
Armcx5	0.0645621	-0.491349	0.306	0.39	1
Prps1l3	0.0646618	-0.30783	0.144	0.227	1
Pou6f1	0.0648457	0.365582	0.525	0.479	1
Tonsl	0.0648549	0.333677	0.506	0.414	1
Scyl2	0.0649709	0.358185	0.306	0.214	1
Avpi1	0.0651156	-0.419783	0.125	0.1	1
Car2	0.0651658	-0.323259	0.25	0.349	1
Strada	0.0651735	0.311037	0.669	0.575	1
Sec23ip	0.0651779	0.372993	0.525	0.46	1
Epb4.1l4b	0.0653372	0.314636	0.325	0.233	1
Fam198a	0.0654414	-0.889465	0.062	0.12	1
Lxn	0.0655882	-0.844806	0.069	0.12	1
Mapk14	0.065731	0.295775	0.731	0.68	1
Unc5b	0.0658669	-0.563701	0.075	0.135	1
Cand2	0.0659149	0.615328	0.138	0.133	1
Lpar6	0.065955	0.563564	0.169	0.146	1
Rrp7a	0.0661122	-0.470516	0.294	0.388	1
Hcrtr1	0.0661443	0.541129	0.231	0.2	1
Gmppa	0.0662424	0.255636	0.744	0.68	1
Fam208b	0.066347	0.273872	0.744	0.647	1
Rtn4ip1	0.0663697	0.524186	0.369	0.272	1
Scube1	0.0664435	0.641718	0.156	0.089	1
Lrtm1	0.0665394	-0.296119	0.1	0.174	1
Irf2bp2	0.0668809	0.443252	0.369	0.292	1
E230029C05Rik	0.0669035	-0.31078	0.106	0.176	1
Zbtb38	0.0671032	0.396208	0.481	0.379	1
Sned1	0.0671704	-0.363316	0.119	0.115	1
Tmem74b	0.0672907	0.506569	0.288	0.203	1
Rnf207	0.0673162	0.531816	0.425	0.368	1
Maz	0.0673831	-0.284527	0.575	0.66	1
Prpf19	0.0673977	0.299338	0.588	0.512	1
Nudt19	0.0674655	-0.437594	0.256	0.244	1
Ptch1	0.0675418	0.516706	0.2	0.129	1
Cntnap5b	0.0675885	-0.367659	0.312	0.414	1
Prpf3	0.0677197	0.365709	0.481	0.436	1
Wnk4	0.0678007	0.452444	0.144	0.089	1
Phf7	0.067927	0.507166	0.194	0.122	1
Txn2	0.0680246	-0.363895	0.381	0.486	1
Lamp5	0.0680832	-0.357617	0.144	0.22	1
Cpne9	0.0680999	-0.301955	0.325	0.231	1
D930016D06Rik	0.0682816	0.314441	0.744	0.673	1
Ndufaf4	0.0686531	0.261174	0.562	0.534	1
Ost4	0.0687381	0.359268	0.256	0.257	1
Arl1	0.0688053	-0.394915	0.319	0.412	1
Gatc	0.0688494	-0.347087	0.375	0.475	1
Gm17296	0.0691404	0.37241	0.325	0.277	1
Syndig1	0.0691523	0.378712	0.188	0.113	1
Slc25a5	0.0696416	0.298107	0.512	0.453	1
Fam120aos	0.0698959	0.403665	0.419	0.359	1
Metrnl	0.0699498	0.486118	0.119	0.063	1
Commd6	0.0699587	0.441648	0.3	0.257	1
Maml1	0.0700299	0.48731	0.231	0.17	1
Angel2	0.0701107	0.306946	0.762	0.728	1
Atrip	0.0701658	0.293375	0.525	0.514	1
Cpne2	0.0702984	-0.674002	0.238	0.329	1
9330159M07Rik	0.0703426	0.351867	0.119	0.061	1
Nub1	0.070347	0.258868	0.831	0.745	1
Bnip3	0.0704188	0.310838	0.369	0.336	1
Zfp608	0.0704592	0.370309	0.375	0.309	1
Utp14b	0.0704775	0.502649	0.162	0.094	1
C77080	0.0705294	0.270638	0.3	0.209	1
Atp6v1c1	0.0705411	-0.267163	0.694	0.767	1
Thoc5	0.0705703	0.335872	0.6	0.529	1
Fdx1l	0.0710044	0.778081	0.119	0.076	1
Naaa	0.0711229	-0.513867	0.25	0.322	1
Crem	0.0715133	-0.769496	0.138	0.179	1
Pmepa1	0.0715184	0.303431	0.581	0.514	1
Zmym2	0.0717112	0.272628	0.788	0.776	1
Fam136a	0.0717406	-0.25796	0.162	0.242	1
Ralgapa2	0.071835	0.265545	0.825	0.758	1
E330009J07Rik	0.071866	0.438246	0.262	0.196	1
Smc6	0.0720389	0.260801	0.744	0.741	1
Dip2b	0.0722587	0.255182	0.856	0.817	1
Etf1	0.0723787	-0.381484	0.3	0.351	1
Rab3b	0.0725147	-0.288398	0.175	0.261	1
Samd4	0.0725946	0.34138	0.45	0.414	1
Zfp322a	0.073178	-0.269237	0.438	0.488	1
Atp13a3	0.0733199	0.266232	0.706	0.664	1
Pagr1a	0.0736485	0.262813	0.838	0.765	1
Slc12a1	0.073793	0.351114	0.156	0.089	1
Gm2516	0.0738151	0.510391	0.194	0.131	1
Gm7854	0.0738649	0.401305	0.231	0.15	1
Xxylt1	0.0738721	-0.290375	0.238	0.224	1
Syn3	0.0738921	0.342474	0.65	0.608	1
Thbs3	0.0739708	-0.460991	0.325	0.399	1
Mum1l1	0.0741569	-0.39205	0.144	0.224	1
Tmem109	0.0742004	-0.38	0.406	0.486	1
Ube2cbp	0.0742192	0.38068	0.106	0.052	1
Gm12992	0.0742928	0.565324	0.206	0.131	1
Oacyl	0.0745122	-0.512864	0.081	0.148	1
Rnft1	0.0746896	0.329842	0.588	0.492	1
Pex14	0.0748099	-0.384127	0.406	0.501	1
Cyp51	0.074907	-0.287159	0.619	0.654	1
Chst12	0.0749233	-0.437284	0.244	0.327	1
Tmem248	0.0749535	-0.362404	0.569	0.643	1
2610020H08Rik	0.0751234	0.6791	0.15	0.092	1
Fkbp15	0.0751709	0.410883	0.512	0.431	1
Bod1	0.0751977	-0.432528	0.294	0.386	1
Fstl1	0.075248	-0.410772	0.219	0.312	1
N28178	0.0754456	0.296264	0.594	0.499	1
1700109H08Rik	0.0755915	0.389016	0.181	0.111	1
Slitrk3	0.0756183	0.312303	0.662	0.573	1
Psg16	0.0756425	0.388171	0.231	0.205	1
D130043K22Rik	0.0757364	-0.285129	0.612	0.704	1
Stac3	0.0758801	0.320702	0.188	0.163	1
Cacul1	0.0758847	0.439497	0.55	0.464	1
Gpr68	0.0760434	-0.504009	0.275	0.338	1
Gm2694	0.0760735	-0.354039	0.088	0.15	1
Zkscan17	0.0761467	0.337747	0.15	0.17	1
A830018L16Rik	0.0763475	0.504363	0.344	0.277	1
Cxx1a	0.0765166	-0.343643	0.231	0.325	1
Trmt61b	0.0765531	-0.648052	0.25	0.301	1
Ugdh	0.0766643	0.279872	0.644	0.599	1
Ska3	0.076929	0.511388	0.144	0.083	1
Ttc13	0.0771695	0.290629	0.819	0.763	1
Rbm19	0.0771698	0.387651	0.25	0.174	1
Zak	0.0772008	0.583479	0.162	0.159	1
Rbbp5	0.0775168	0.347263	0.494	0.427	1
Ctu1	0.0775511	0.584515	0.106	0.076	1
Akt3	0.0776257	0.319371	0.594	0.499	1
Dnah10	0.0776303	0.331027	0.119	0.168	1
Klhl9	0.078073	-0.391927	0.456	0.547	1
Fam173b	0.0781524	0.62487	0.15	0.113	1
Vps37b	0.0782463	0.350692	0.469	0.381	1
1110038B12Rik	0.0783317	0.413248	0.419	0.368	1
Pfdn2	0.0784268	0.365696	0.425	0.377	1
Lonrf1	0.0785197	0.325264	0.425	0.342	1
Pex12	0.0787358	0.288308	0.25	0.168	1
Timm10	0.0787541	0.262488	0.231	0.246	1
Mplkip	0.0788493	0.405603	0.288	0.268	1
Tor3a	0.0788493	-0.707231	0.05	0.105	1
Cdh7	0.0789131	0.605766	0.306	0.227	1
Ankrd29	0.0789349	0.438272	0.325	0.246	1
Yipf1	0.0791709	-0.423696	0.319	0.34	1
Nefh	0.0794534	0.54704	0.394	0.303	1
Tpcn2	0.0795091	0.486877	0.169	0.1	1
Trpc5	0.0795177	-0.555017	0.188	0.255	1
Tmtc3	0.0795211	-0.49287	0.362	0.449	1
Muc6	0.079551	-0.322648	0.062	0.122	1
Capn15	0.0796423	0.284806	0.55	0.503	1
2900060B14Rik	0.0797736	0.649169	0.138	0.094	1
Wdtc1	0.0798204	0.39496	0.331	0.298	1
Cetn2	0.0799198	-0.632254	0.075	0.139	1
Dpf2	0.0799731	0.270349	0.781	0.699	1
Ttll5	0.0800217	0.318279	0.625	0.527	1
Nfic	0.0800383	0.28668	0.644	0.625	1
2810013P06Rik	0.0800429	0.362703	0.406	0.309	1
Cggbp1	0.0801893	0.368678	0.294	0.237	1
Terf2ip	0.0802279	-0.349624	0.275	0.364	1
Maml3	0.0802426	0.378086	0.125	0.133	1
Ctrl	0.0803678	-0.564199	0.138	0.181	1
Mcat	0.0806224	-0.491449	0.2	0.288	1
Scube3	0.0807148	-0.438474	0.088	0.155	1
Med4	0.0807926	0.397016	0.344	0.301	1
Fam188a	0.0808462	0.313579	0.494	0.403	1
Dnah5	0.0814837	-0.306633	0.062	0.105	1
Fam58b	0.0815589	-0.64264	0.119	0.192	1
Ctnnal1	0.0815732	0.279809	0.55	0.571	1
Mir6953	0.0816004	0.672606	0.156	0.094	1
Ntn1	0.0816549	-0.669616	0.075	0.139	1
Tango2	0.0816605	0.310859	0.925	0.9	1
Slc15a4	0.0817029	-0.405699	0.206	0.288	1
Itgb3bp	0.0817155	0.740101	0.119	0.118	1
Trpm2	0.0820485	0.272089	0.75	0.695	1
Rpl18	0.0823296	-0.311664	0.25	0.344	1
Ak3	0.0825117	0.449316	0.412	0.377	1
Jak3	0.0826982	0.516398	0.275	0.211	1
Polr3d	0.0827897	0.419551	0.338	0.268	1
Vps37a	0.0830389	0.343027	0.8	0.806	1
Gfra2	0.0831148	0.405775	0.219	0.142	1
Repin1	0.0832489	0.254565	0.919	0.876	1
Aftph	0.083367	0.306709	0.631	0.558	1
Abcc8	0.0834045	0.43002	0.475	0.383	1
Gusb	0.0834963	0.42724	0.475	0.377	1
Snx18	0.0835389	0.586241	0.162	0.129	1
Nefm	0.0838883	0.366644	0.556	0.525	1
1700001L19Rik	0.0842032	-0.706743	0.075	0.133	1
Fez1	0.0842587	0.281827	0.8	0.721	1
Zmat5	0.0842756	0.514003	0.238	0.159	1
Ech1	0.0845146	-0.256053	0.194	0.281	1
1700010I14Rik	0.0846603	-0.346595	0.075	0.137	1
Mlx	0.0847531	0.267824	0.544	0.492	1
Adam8	0.0852652	-0.600693	0.144	0.185	1
Tmem185b	0.085876	-0.300589	0.225	0.316	1
Exoc2	0.086181	0.265983	0.512	0.42	1
Fastkd1	0.0863625	0.323187	0.375	0.383	1
Mir7115	0.0865433	-0.278306	0.1	0.161	1
Mir667	0.0867269	0.439695	0.369	0.303	1
Klhdc8b	0.0868224	-0.349099	0.456	0.549	1
2900011O08Rik	0.0868795	-0.311906	0.644	0.708	1
Zswim1	0.0871966	-0.409612	0.244	0.298	1
Hyi	0.0872587	-0.414566	0.281	0.377	1
Mkx	0.0877513	-0.328061	0.262	0.32	1
Zfp933	0.0878512	0.254943	0.344	0.388	1
Mir6973b	0.0880788	0.298949	0.319	0.309	1
Gabrb2	0.0882101	0.325441	0.925	0.893	1
Psmg1	0.088316	0.311772	0.256	0.174	1
4930413F20Rik	0.0884702	-0.583	0.05	0.105	1
Impa2	0.0886893	0.592397	0.15	0.107	1
Fbxl3	0.0890943	0.255721	0.662	0.566	1
Fstl4	0.089154	0.497656	0.175	0.111	1
Zfp91	0.0893022	0.347099	0.444	0.405	1
Arhgap32	0.08965	0.260534	0.669	0.571	1
Nr2f6	0.0897026	-0.4185	0.3	0.336	1
Ebf2	0.0897063	-0.601117	0.231	0.253	1
Scfd2	0.08973	0.386311	0.219	0.153	1
Ldb2	0.0897368	0.313493	0.35	0.261	1
Irf2bpl	0.0897738	0.490739	0.338	0.362	1
Dgkb	0.0898159	-0.660393	0.5	0.566	1
Rrn3	0.0898215	0.262666	0.744	0.686	1
Tas1r1	0.0899172	0.602712	0.2	0.17	1
Gpatch3	0.0900003	0.76982	0.138	0.122	1
BC020402	0.0900639	-0.529198	0.094	0.161	1
Polr3f	0.0901154	0.325487	0.356	0.318	1
Gtf3c4	0.0902637	-0.378366	0.181	0.266	1
Smad7	0.0903186	-0.302037	0.144	0.222	1
Mpi	0.0903937	0.361457	0.588	0.54	1
Elac1	0.0907133	0.349501	0.512	0.429	1
Cops7b	0.0907904	0.314628	0.488	0.462	1
Rpa1	0.0912666	0.535527	0.256	0.235	1
Hlcs	0.091333	0.397288	0.288	0.203	1
Fuom	0.0915172	0.263876	0.525	0.427	1
Ppm1b	0.0916571	0.354236	0.656	0.63	1
Sypl	0.0918441	-0.256818	0.375	0.412	1
Uvrag	0.0919389	0.484113	0.412	0.366	1
Dgka	0.0920272	0.334655	0.344	0.255	1
Fhl2	0.0921175	0.473649	0.125	0.07	1
F2rl3	0.0921348	0.636207	0.112	0.059	1
Dstn	0.0922106	-0.347501	0.412	0.479	1
Ormdl1	0.0922871	-0.457674	0.119	0.19	1
Ecel1	0.0924353	-0.580539	0.194	0.181	1
Sdf2l1	0.092551	-0.325664	0.144	0.218	1
Spryd3	0.0926707	-0.305251	0.581	0.647	1
Idua	0.0929147	0.284301	0.731	0.649	1
Mtr	0.0932019	0.422113	0.275	0.2	1
Stx1b	0.0932093	0.451351	0.412	0.336	1
Amigo3	0.093389	0.530629	0.156	0.12	1
Fkbp4	0.0934297	0.302434	0.694	0.623	1
3110021N24Rik	0.0935026	0.412502	0.569	0.499	1
Tmem198	0.0935402	-0.296588	0.419	0.429	1
Edrf1	0.0935629	0.279344	0.519	0.468	1
Ola1	0.0940218	-0.403804	0.362	0.414	1
Fras1	0.0943154	0.469734	0.406	0.336	1
Dym	0.094397	-0.716806	0.306	0.338	1
Snapc3	0.0944435	0.438564	0.369	0.388	1
Zc3h15	0.094483	0.309227	0.594	0.545	1
Gls2	0.0945571	0.295718	0.712	0.682	1
Ifnar2	0.0945652	-0.560225	0.244	0.301	1
Lrrc14	0.0946686	-0.422843	0.262	0.283	1
Svil	0.0948561	-0.356389	0.05	0.102	1
Ubtd1	0.0950387	0.617383	0.119	0.072	1
Kif20a	0.0951563	0.375078	0.194	0.214	1
3000002C10Rik	0.0953224	0.290995	0.25	0.261	1
Gnpda1	0.0957297	0.447412	0.319	0.261	1
Nkain1	0.0957717	-0.403935	0.225	0.314	1
Polr3b	0.0959622	0.25119	0.4	0.329	1
Zfp521	0.0960313	0.345654	0.206	0.137	1
Ephb3	0.0960604	0.888103	0.131	0.078	1
Sla2	0.0964495	0.736292	0.162	0.118	1
Nron	0.0965897	0.462762	0.325	0.277	1
Mnt	0.0966434	0.306733	0.35	0.279	1
Taf13	0.0969045	0.389886	0.225	0.153	1
Pycard	0.0969803	0.343837	0.112	0.061	1
Efcc1	0.0970159	0.324456	0.438	0.362	1
Tmem150c	0.0970531	-0.330336	0.406	0.481	1
6530402F18Rik	0.0972478	-0.420298	0.075	0.135	1
Pdik1l	0.0973088	-0.496146	0.181	0.264	1
Smcr8	0.097442	0.267344	0.181	0.113	1
Azin2	0.0975385	0.356269	0.425	0.351	1
Scamp4	0.0976312	-0.467221	0.475	0.545	1
Acly	0.0976421	-0.369523	0.519	0.59	1
Cntfr	0.0977991	-0.286568	0.475	0.56	1
Rhou	0.0978042	0.475666	0.188	0.133	1
Klf6	0.0979014	0.50863	0.2	0.137	1
Tcte2	0.0979944	-0.3668	0.138	0.214	1
N6amt1	0.0983964	-0.63979	0.144	0.207	1
Rora	0.0984131	0.4386	0.538	0.501	1
Cep104	0.0986367	0.33032	0.481	0.425	1
Tmcc3	0.0987632	0.34609	0.119	0.105	1
1810026J23Rik	0.0987639	-0.394903	0.319	0.383	1
Ppap2c	0.0988606	-0.573062	0.088	0.153	1
Ddx51	0.0989715	0.469327	0.344	0.288	1
Nelfa	0.0990412	-0.300339	0.331	0.427	1
Prkab2	0.0991521	-0.358962	0.381	0.375	1
Ap1ar	0.0992007	0.34938	0.469	0.455	1
Tpst1	0.0992767	-0.431632	0.344	0.42	1
Abhd4	0.099741	0.358365	0.169	0.185	1
Rnd1	0.100041	-0.291799	0.338	0.349	1
Lrch2	0.100166	0.395312	0.494	0.431	1
Nrip2	0.100469	0.279572	0.762	0.704	1
Klhl5	0.100485	0.567999	0.269	0.233	1
Zkscan7	0.100531	-0.813101	0.056	0.111	1
Tmem55a	0.100642	0.307213	0.438	0.353	1
Mrgpre	0.1008	-0.379444	0.288	0.34	1
Ttc18	0.100997	-0.449241	0.081	0.144	1
Zfp317	0.101087	0.30597	0.588	0.584	1
Zscan29	0.101199	0.483181	0.219	0.209	1
Zfp961	0.101241	0.563093	0.375	0.307	1
Vps26a	0.101327	-0.336351	0.288	0.333	1
Rnf180	0.101689	-0.27382	0.125	0.196	1
Pknox2	0.101994	-0.384734	0.25	0.331	1
Pi4k2a	0.102151	0.321768	0.575	0.486	1
Synm	0.102253	0.26396	0.138	0.089	1
Ccdc134	0.102314	0.257001	0.162	0.179	1
Slc8a2	0.102338	-0.385037	0.212	0.283	1
Fam131b	0.102346	0.496457	0.388	0.309	1
Eid2	0.102494	-0.313697	0.125	0.194	1
Ghdc	0.102541	-0.497178	0.219	0.255	1
Slc35a4	0.102599	-0.280164	0.212	0.298	1
Pvt1	0.102683	0.623182	0.131	0.089	1
Shisa4	0.102706	-0.359204	0.725	0.749	1
S1pr5	0.102728	0.422343	0.169	0.153	1
Ttc39b	0.102819	0.466767	0.556	0.477	1
Zfp932	0.10289	0.325248	0.525	0.525	1
Afg3l1	0.103117	0.359526	0.619	0.569	1
Per2	0.103218	-0.252344	0.356	0.431	1
Snhg9	0.103338	0.381853	0.225	0.194	1
Gm11944	0.10452	0.276744	0.15	0.092	1
Fndc9	0.105008	-0.476686	0.162	0.203	1
Abca8a	0.105429	-0.653198	0.056	0.102	1
Phlda1	0.105693	-0.257028	0.238	0.325	1
Dpy19l1	0.105732	-0.326604	0.438	0.525	1
Fah	0.10583	0.257123	0.631	0.545	1
Rdh10	0.105997	0.485227	0.238	0.194	1
Zkscan5	0.106036	-0.393961	0.206	0.192	1
Ppp1r15b	0.106545	-0.547088	0.212	0.27	1
Pard3b	0.106831	-0.593948	0.138	0.153	1
Map4k1	0.106911	-0.663026	0.094	0.159	1
Slc35f1	0.106958	0.285295	0.638	0.584	1
Sstr2	0.107006	-0.426222	0.094	0.159	1
Pdgfa	0.107111	-0.345597	0.569	0.634	1
Fbxl14	0.107114	0.338187	0.194	0.148	1
Rassf4	0.107267	0.488295	0.231	0.159	1
Pts	0.107307	0.402421	0.312	0.248	1
Zbtb7a	0.107346	0.262627	0.688	0.662	1
Ppil1	0.107349	-0.291377	0.138	0.209	1
Nbas	0.107616	0.292761	0.688	0.636	1
Cyb5a	0.107672	0.356584	0.412	0.353	1
Zfp449	0.107807	0.594492	0.169	0.144	1
Cep85l	0.107829	0.327133	0.231	0.161	1
St7l	0.107856	-0.273152	0.419	0.514	1
Marveld1	0.107868	-0.304669	0.088	0.15	1
Zfp459	0.107962	0.35067	0.156	0.096	1
Ikbkb	0.108265	0.289047	0.619	0.534	1
Slc25a29	0.108385	-0.397603	0.138	0.211	1
Mrps34	0.10849	0.259805	0.306	0.327	1
Maged2	0.108821	-0.278176	0.594	0.634	1
Igsf9	0.108826	-0.283707	0.3	0.392	1
Zfp93	0.108962	0.420159	0.331	0.292	1
Fbn2	0.109155	0.463018	0.144	0.089	1
Tyro3	0.109329	0.334709	0.444	0.436	1
1700109K24Rik	0.1098	0.389672	0.175	0.2	1
Daxx	0.109829	0.469716	0.238	0.179	1
Pcsk1	0.10989	-0.348775	0.338	0.425	1
Rp9	0.109969	0.287262	0.662	0.575	1
Apex1	0.110114	-0.448917	0.088	0.15	1
Ankrd52	0.11027	-0.311532	0.338	0.394	1
6330408A02Rik	0.110686	-0.468228	0.131	0.146	1
Csrp2bp	0.110871	0.267881	0.338	0.251	1
2700097O09Rik	0.110888	0.346068	0.569	0.51	1
Gm4944	0.110894	0.31741	0.144	0.085	1
Spata6	0.11107	0.490614	0.138	0.083	1
Dach1	0.111521	0.758906	0.106	0.072	1
Mlst8	0.111785	0.377102	0.425	0.351	1
[truncated: 1,580 more rows]

## Sheet: MAST 1
Cluster 1	p_val	avg_logFC	pct.1	pct.2	p_val_adj
Grik1	6.00822e-20	1.0093	0.835	0.396	1.12113e-15
Synpr	1.05751e-17	1.26053	0.678	0.329	1.97331e-13
Stxbp2	1.68451e-16	-2.50841	0.091	0.454	3.14329e-12
Negr1	6.61541e-16	0.612545	0.992	0.795	1.23444e-11
Syt5	5.02161e-15	0.518152	1	0.785	9.37032e-11
Nxph1	7.0697e-15	-1.5671	0.289	0.614	1.31921e-10
Adam33	8.89811e-13	0.937824	0.521	0.179	1.66039e-08
Tac1	1.24873e-12	0.985026	0.752	0.566	2.33013e-08
Col18a1	3.76059e-12	1.37353	0.397	0.124	7.01727e-08
Baiap3	1.54788e-11	0.405107	0.975	0.791	2.88834e-07
Ptprd	3.5167e-11	-0.827455	0.81	0.938	6.56216e-07
Trpc3	1.57903e-10	-1.78206	0.041	0.299	2.94647e-06
Dock6	2.59829e-10	0.571057	0.736	0.408	4.84841e-06
Slc7a3	3.13511e-10	0.860577	0.736	0.454	5.85012e-06
Ebf2	9.35576e-10	1.02736	0.479	0.191	1.74578e-05
Crhr2	1.14796e-09	2.32347	0.215	0.048	2.14209e-05
Calb2	1.17762e-09	0.422438	0.884	0.631	2.19744e-05
Hap1	1.20016e-09	0.357941	1	0.928	2.23949e-05
Ebf3	2.61491e-09	0.696461	0.579	0.271	4.87942e-05
Nxph4	2.71192e-09	-1.40008	0.223	0.484	5.06044e-05
Pcdh9	3.03651e-09	-1.21946	0.438	0.667	5.66612e-05
Dock4	4.3455e-09	-0.830632	0.545	0.711	8.10871e-05
Fgf11	7.22313e-09	-2.07966	0.083	0.277	0.000134784
Plk5	7.54313e-09	0.705273	0.785	0.526	0.000140755
Gdpd2	1.44592e-08	0.844139	0.661	0.378	0.000269809
Cdh23	1.76674e-08	0.377669	0.678	0.378	0.000329674
Ndrg4	2.06264e-08	-0.389876	1	0.998	0.00038489
Inpp5j	3.66387e-08	-0.895528	0.471	0.657	0.000683677
Kcnab3	4.91905e-08	-1.52166	0.124	0.378	0.000917894
Vwa5b1	4.98983e-08	0.948542	0.463	0.217	0.000931101
Pcdh20	7.05906e-08	-1.4403	0.091	0.319	0.00131722
Atg9b	1.51397e-07	0.580899	0.628	0.347	0.00282507
Penk	2.54727e-07	1.10928	0.488	0.325	0.0047532
Neto2	2.88985e-07	-0.945502	0.364	0.592	0.00539245
Rmst	2.95774e-07	0.387732	0.983	0.849	0.00551914
Cadps	3.15812e-07	-0.595719	0.942	0.968	0.00589305
Shc2	3.20256e-07	0.468149	0.884	0.661	0.00597597
Dpyd	3.50097e-07	0.946084	0.496	0.247	0.00653282
Slc24a2	3.74283e-07	-0.870751	0.595	0.753	0.00698412
Glt8d2	5.19833e-07	1.58432	0.248	0.076	0.00970008
Epha5	8.31878e-07	0.583159	0.843	0.614	0.0155228
Rbms1	8.7541e-07	-1.04686	0.281	0.532	0.0163352
Aldoc	8.97869e-07	-0.827328	0.545	0.667	0.0167542
Angpt1	9.51807e-07	0.845622	0.372	0.149	0.0177607
6330403K07Rik	1.1435e-06	0.29031	1	0.932	0.0213377
Tacr3	1.50037e-06	1.61202	0.223	0.064	0.0279969
Pnck	1.56434e-06	0.334598	1	0.96	0.0291905
Tmx4	1.57231e-06	0.40717	0.983	0.986	0.0293394
Col14a1	1.84618e-06	1.25349	0.248	0.09	0.0344497
Syt1	1.84668e-06	-0.517708	0.967	0.976	0.0344591
Pcdh17	1.97738e-06	-0.718572	0.537	0.741	0.036898
Trnp1	2.22017e-06	-1.24704	0.174	0.369	0.0414284
Kcp	2.59657e-06	0.948098	0.339	0.133	0.0484521
Slc10a4	2.75435e-06	1.43063	0.19	0.046	0.0513961
Abhd1	3.36615e-06	1.25231	0.157	0.028	0.0628124
Camkv	3.51783e-06	0.330111	0.942	0.809	0.0656427
Izumo4	3.73761e-06	0.329339	0.967	0.853	0.0697438
Cplx1	3.77078e-06	-0.891909	0.504	0.719	0.0703628
Pgrmc1	4.06171e-06	0.373082	0.992	0.976	0.0757915
Rapgef3	4.07718e-06	0.660164	0.504	0.273	0.0760802
Slc36a1	4.24484e-06	-0.960969	0.198	0.428	0.0792088
Tanc1	4.40763e-06	-1.15438	0.025	0.179	0.0822463
Hs3st2	4.48734e-06	1.18265	0.19	0.044	0.0837338
B230323A14Rik	4.65383e-06	-2.43085	0.033	0.157	0.0868405
Cryzl1	4.75302e-06	0.374048	0.975	0.867	0.0886913
Bnc2	4.77863e-06	0.442017	0.132	0.02	0.0891692
Scn1b	5.43085e-06	-0.500528	0.645	0.851	0.10134
Qpct	5.81454e-06	0.443546	0.736	0.502	0.108499
Hcn1	6.8129e-06	-0.784862	0.149	0.363	0.127129
Bcan	7.31568e-06	-0.605958	0.388	0.582	0.136511
Abca8b	7.43549e-06	0.352554	0.76	0.534	0.138746
Begain	7.5319e-06	0.275556	0.967	0.908	0.140545
Syt4	8.1657e-06	0.360115	0.983	0.99	0.152372
Clgn	8.85911e-06	0.619734	0.62	0.392	0.165311
Unc5d	9.74829e-06	0.298289	0.653	0.412	0.181903
Cacna1e	9.80306e-06	0.354744	0.983	0.912	0.182925
Rgs9	1.00661e-05	0.382664	0.86	0.653	0.187834
Cd83	1.06436e-05	0.576835	0.752	0.558	0.19861
Spock3	1.09249e-05	0.383846	0.868	0.665	0.20386
Gnai2	1.12964e-05	0.526442	0.802	0.624	0.210791
Rab26	1.14614e-05	0.381119	0.909	0.747	0.21387
Lsamp	1.21346e-05	0.455508	0.727	0.492	0.226432
Notch2	1.38668e-05	0.619361	0.364	0.165	0.258754
Kcna1	1.4317e-05	-1.0153	0.488	0.627	0.267156
Tnxb	1.45865e-05	0.706834	0.256	0.096	0.272184
Epha4	1.53455e-05	-0.962836	0.24	0.45	0.286347
Col11a1	1.68581e-05	-0.674798	0.182	0.396	0.314573
Tenm2	1.70836e-05	-0.6114	0.595	0.761	0.318781
Rasa4	1.83952e-05	-0.96921	0.207	0.416	0.343254
Atp5b	1.91504e-05	-0.318278	0.95	0.99	0.357347
Camk2n1	1.93309e-05	0.392755	0.818	0.727	0.360714
Sez6l	1.93946e-05	0.418645	0.86	0.779	0.361903
Serpinb1b	2.0465e-05	1.80178	0.107	0.016	0.381876
Zan	2.11853e-05	0.506812	0.339	0.147	0.395317
Abca9	2.17104e-05	1.0734	0.174	0.042	0.405117
Mmd	2.1724e-05	0.602314	0.736	0.518	0.405371
Cend1	2.41296e-05	-0.390969	0.686	0.771	0.450258
Cartpt	2.46415e-05	-2.13136	0.066	0.231	0.45981
Pcsk5	2.78685e-05	-1.3043	0.149	0.315	0.520026
Ltbp4	2.93008e-05	0.315265	0.744	0.522	0.546752
Plekhg4	3.05512e-05	0.778706	0.446	0.269	0.570085
Plxna1	3.17652e-05	0.272499	0.959	0.839	0.592739
Myh7	3.50536e-05	0.594742	0.455	0.251	0.6541
E030019B13Rik	3.62806e-05	-2.38129	0.033	0.163	0.676997
Hs6st2	3.74191e-05	0.675386	0.719	0.57	0.69824
Nap1l1	4.1362e-05	0.453976	0.917	0.767	0.771816
Plscr4	4.57611e-05	0.832724	0.215	0.068	0.853901
Prr5	4.59052e-05	0.393389	0.388	0.197	0.856591
Rtbdn	4.80161e-05	0.5657	0.645	0.426	0.895981
Susd2	5.07e-05	0.511693	0.744	0.544	0.946062
Nfyc	5.07811e-05	-0.508386	0.331	0.552	0.947576
4930438E09Rik	5.55208e-05	0.948735	0.165	0.042	1
Gm16702	5.89868e-05	0.60276	0.248	0.09	1
Pald1	6.02815e-05	0.623614	0.364	0.173	1
Cd1d1	6.07494e-05	0.937071	0.298	0.127	1
C1ql2	6.56127e-05	1.25361	0.165	0.042	1
Ankrd44	6.67674e-05	0.653833	0.562	0.353	1
Ptpru	6.8703e-05	0.459983	0.777	0.715	1
Cdk9	6.94154e-05	0.470261	0.793	0.665	1
Prkcg	7.03366e-05	0.298755	0.917	0.769	1
Fgfr1	7.25519e-05	0.448738	0.851	0.715	1
Rcn1	7.42394e-05	0.692999	0.579	0.365	1
Deb1	7.42809e-05	-0.590196	0.339	0.552	1
Gpx3	7.65926e-05	0.395271	0.793	0.596	1
Unc5c	7.83663e-05	0.309758	0.777	0.568	1
Gfra2	7.87921e-05	-1.37356	0.05	0.189	1
Tm6sf1	7.97398e-05	-0.664209	0.215	0.422	1
Tubb4a	8.13003e-05	-0.458622	0.835	0.904	1
9330133O14Rik	8.60585e-05	0.45925	0.273	0.116	1
Egfl7	8.74609e-05	0.642695	0.455	0.255	1
Spint2	8.85623e-05	0.420797	0.81	0.675	1
Nr4a2	9.35644e-05	-1.76249	0.05	0.157	1
F2rl2	9.53121e-05	1.42582	0.14	0.032	1
Trpc5	9.99714e-05	0.894343	0.355	0.209	1
Tenm4	0.000100998	0.441571	0.909	0.783	1
Mast3	0.000103256	0.347111	0.777	0.592	1
Fxyd7	0.00010582	0.439737	0.686	0.502	1
Pgap1	0.000108633	0.481827	0.835	0.685	1
Rad18	0.000109103	0.994759	0.264	0.185	1
Card10	0.000110657	0.614614	0.529	0.323	1
Traip	0.00011635	0.75459	0.388	0.201	1
Car11	0.000120372	0.328206	0.983	0.932	1
Vstm2b	0.000123856	0.300843	0.488	0.287	1
Ptchd2	0.000124382	0.470807	0.579	0.373	1
Tenm3	0.00012444	-0.675514	0.479	0.633	1
Ephb6	0.000132622	0.492241	0.752	0.598	1
Cacna2d1	0.000140155	-0.280441	0.942	0.956	1
Cntnap3	0.00014256	0.900521	0.264	0.129	1
Lingo2	0.0001451	0.469451	0.802	0.665	1
Mov10	0.000145239	0.555727	0.504	0.303	1
2610524H06Rik	0.000149605	0.378462	0.769	0.568	1
Cntn6	0.000152203	-0.579317	0.43	0.624	1
Stx1a	0.000153227	0.471196	0.719	0.552	1
Dnah7a	0.000156042	0.61945	0.355	0.195	1
Trpm4	0.000164049	-0.603671	0.14	0.321	1
Tmtc2	0.000171121	0.701662	0.355	0.177	1
Mboat7	0.000172908	0.300996	0.967	0.878	1
Rgma	0.000174756	0.590937	0.455	0.277	1
Radil	0.000184781	0.456752	0.711	0.554	1
Klc1	0.000187354	-0.279421	1	0.986	1
Ckb	0.000197154	-0.308705	0.95	0.99	1
Plk2	0.000198113	-0.731624	0.281	0.472	1
Ccdc108	0.000200258	0.719113	0.273	0.12	1
Aifm3	0.000203071	-0.552468	0.661	0.777	1
Sema3f	0.000238107	0.394347	0.769	0.574	1
C1galt1c1	0.000250222	0.559373	0.479	0.287	1
Osbpl5	0.000273425	0.285178	0.744	0.546	1
Arntl2	0.000274696	-0.530502	0.174	0.353	1
Nrxn3	0.000274743	0.312875	0.769	0.602	1
Ssr1	0.000283176	0.302412	0.967	0.894	1
Mdm1	0.000285154	0.639736	0.388	0.215	1
Nts	0.000306236	-0.903969	0.157	0.309	1
Npsr1	0.000307476	-1.55148	0.091	0.201	1
Snora21	0.000310415	1.11	0.165	0.05	1
Fam114a2	0.000345605	-0.34447	0.521	0.713	1
Ngb	0.000355982	0.586061	0.314	0.151	1
Cplx2	0.000385626	-0.829543	0.355	0.546	1
Prmt2	0.000388362	0.360962	0.926	0.827	1
Abca8a	0.000391973	0.782169	0.19	0.066	1
Prokr2	0.000392113	0.712011	0.182	0.06	1
Slitrk2	0.000393572	0.392211	0.405	0.227	1
Plxnb2	0.000399394	0.492549	0.769	0.667	1
Cep162	0.000399715	0.665606	0.587	0.43	1
Kcnj2	0.000411041	-1.14503	0.033	0.145	1
Zmym1	0.000412544	0.391484	0.901	0.791	1
Mctp2	0.000421307	0.681487	0.289	0.137	1
Adamts2	0.000429349	-0.97652	0.298	0.47	1
Ebf4	0.00043363	-0.775523	0.306	0.496	1
Lhx1os	0.000439467	-0.988027	0.05	0.179	1
Prex2	0.000442535	0.676564	0.347	0.193	1
Ntm	0.000447704	0.295234	0.893	0.779	1
Gpcpd1	0.000453166	-0.47073	0.719	0.837	1
Mir100	0.00049622	0.760316	0.198	0.072	1
Enkd1	0.000498158	0.409506	0.43	0.247	1
Cdh9	0.000498455	0.603586	0.438	0.265	1
Smyd5	0.000506162	0.411419	0.702	0.52	1
Cdh8	0.000510726	-0.59308	0.273	0.454	1
Zfp57	0.000519373	0.440438	0.793	0.673	1
Rgs6	0.000523509	-0.924899	0.099	0.251	1
Fndc3b	0.000533304	-0.940526	0.182	0.313	1
Fuca2	0.00054995	0.291962	0.769	0.584	1
Pln	0.000567466	-0.578374	0.099	0.239	1
Prlr	0.000594132	0.535078	0.496	0.329	1
Zbtb7c	0.000609674	0.776719	0.355	0.205	1
Hunk	0.000612972	-0.996184	0.05	0.175	1
Prune2	0.00061507	-0.316645	0.86	0.936	1
Cacna1h	0.000619499	0.326563	0.702	0.512	1
Chmp2b	0.000639967	-0.958177	0.074	0.213	1
Gm4349	0.000650929	0.929373	0.19	0.068	1
Atp5g3	0.000657434	-0.387803	0.81	0.845	1
Mat2b	0.000659028	-0.91788	0.198	0.337	1
Grik2	0.000664603	-0.369221	0.744	0.871	1
Rgl1	0.000685371	0.493516	0.62	0.434	1
Slitrk1	0.000691419	0.5079	0.711	0.542	1
Pxdn	0.000708664	0.424725	0.727	0.592	1
Plcxd3	0.000713457	-0.963507	0.124	0.281	1
Shisa7	0.000713603	0.422579	0.901	0.819	1
Snap25	0.000745658	-0.280809	1	0.998	1
Actn1	0.00076988	0.456965	0.736	0.578	1
Dapk1	0.00077092	0.408125	0.727	0.558	1
1700080N15Rik	0.000790058	0.390232	0.694	0.512	1
Sirpa	0.000793385	0.291851	0.942	0.841	1
Parm1	0.000811998	-1.41215	0.033	0.131	1
Fxyd5	0.00081626	0.465864	0.471	0.289	1
Eno3	0.000825264	0.505159	0.529	0.418	1
Ctf1	0.000851801	1.07074	0.107	0.024	1
Disp1	0.000852282	-0.990612	0.124	0.271	1
Nat6	0.000863489	0.545959	0.355	0.201	1
Dnajb7	0.00087224	1.26354	0.132	0.042	1
2610203C20Rik	0.000910509	0.266235	0.959	0.916	1
Camk2d	0.000954126	0.380603	0.942	0.906	1
Tpd52l1	0.000957911	0.60635	0.38	0.213	1
2700069I18Rik	0.000967837	0.894051	0.306	0.173	1
Frmpd3	0.000990096	0.345509	0.554	0.367	1
Frrs1l	0.00104009	0.358588	0.694	0.665	1
Rgs4	0.00104313	-1.19725	0.223	0.371	1
Hdgfrp2	0.00106091	-0.556929	0.669	0.761	1
Rgs7bp	0.00108901	-0.684497	0.562	0.657	1
Yars	0.00109372	-0.647061	0.496	0.657	1
Mroh1	0.00110912	-0.508002	0.752	0.815	1
Asrgl1	0.00116824	0.476107	0.306	0.157	1
Ndrg2	0.00118082	-0.521462	0.331	0.496	1
Nkx2-1	0.001188	-1.55822	0.041	0.131	1
Ttyh3	0.00119739	0.322278	0.926	0.91	1
Lars2	0.00120446	-0.263511	1	0.998	1
Rsph9	0.00123239	0.564149	0.545	0.388	1
Spcs2	0.00125094	0.261879	0.893	0.765	1
Lnx1	0.00126707	0.376474	0.802	0.641	1
Lrrc73	0.00131071	0.543491	0.471	0.295	1
Ptprg	0.00131084	0.531365	0.545	0.456	1
Iqgap2	0.00132185	-0.500086	0.306	0.203	1
Ppp1r13l	0.00133723	-0.680443	0.017	0.106	1
Atp11c	0.00134599	-0.352104	0.322	0.504	1
T2	0.00142477	0.341532	0.248	0.118	1
Tmeff2	0.00144558	-0.544818	0.62	0.779	1
E030019B06Rik	0.00146377	0.754209	0.446	0.313	1
Usp2	0.00156045	-1.01301	0.322	0.408	1
Tmem161a	0.0015948	-0.539993	0.413	0.54	1
Sh3bp2	0.00164806	0.933128	0.24	0.112	1
E130008D07Rik	0.00171234	0.423809	0.182	0.072	1
Slc2a13	0.00173369	0.548329	0.711	0.602	1
Ppargc1a	0.00173599	-0.613467	0.248	0.412	1
Srd5a3	0.00174138	0.764989	0.322	0.197	1
Slc9a6	0.00174175	0.364715	0.909	0.809	1
Zfp772	0.00180754	0.523359	0.512	0.349	1
Adarb2	0.00184792	0.835413	0.397	0.261	1
Cox6b1	0.00185941	-0.479839	0.727	0.809	1
Sgcz	0.00186875	-0.732047	0.388	0.466	1
Plekha5	0.00193559	-0.445852	0.835	0.876	1
Iscu	0.00197195	-0.554085	0.537	0.657	1
Atp5d	0.00201163	-0.394894	0.76	0.813	1
Fndc5	0.00207758	-0.608934	0.603	0.719	1
Rbms3	0.00207855	-0.564894	0.355	0.524	1
Ldhb	0.00207985	-0.492063	0.81	0.873	1
Map4k5	0.00208373	-0.310139	0.545	0.705	1
Fras1	0.00208979	-0.825386	0.256	0.378	1
Tmem255a	0.00210133	0.46459	0.777	0.639	1
1810010H24Rik	0.00210213	0.878272	0.248	0.12	1
Fstl1	0.00211442	-0.897235	0.182	0.313	1
Hhipl1	0.00212406	0.708589	0.388	0.229	1
Ano7	0.0021338	0.675239	0.248	0.116	1
Sulf1	0.00214382	0.258477	0.388	0.231	1
Slc18a2	0.00215406	-0.608987	0.198	0.323	1
Lrp11	0.00215952	-0.523782	0.653	0.761	1
Chst2	0.00216414	-0.675531	0.207	0.261	1
Samd5	0.0021822	-0.912509	0.223	0.373	1
Tdrd5	0.00222697	0.602993	0.388	0.235	1
Stip1	0.00223264	-0.467746	0.612	0.699	1
Cux1	0.00223823	0.366428	0.736	0.598	1
Plch2	0.00225564	0.379307	0.661	0.512	1
Luzp1	0.00227774	-0.661847	0.496	0.616	1
Tdrp	0.00230666	-0.990803	0.058	0.173	1
Chp1	0.00238158	-0.555792	0.364	0.5	1
Tns3	0.0024165	0.466179	0.198	0.086	1
Ildr2	0.00242623	0.48454	0.612	0.456	1
Mir329	0.00243389	0.771669	0.256	0.127	1
St8sia1	0.0024508	-0.78411	0.347	0.468	1
Snhg1	0.00246529	0.27128	0.579	0.432	1
Pde10a	0.00246685	0.354647	0.785	0.635	1
Cd200	0.0024955	0.27205	0.95	0.892	1
Ryr3	0.00249918	-0.593769	0.744	0.815	1
Mtfp1	0.00254653	-0.627105	0.248	0.384	1
Gys1	0.00258828	-0.710511	0.322	0.486	1
Gm6878	0.00260883	0.829316	0.14	0.046	1
Cadm2	0.00262872	-0.412346	0.876	0.888	1
Vwa3a	0.00263302	-1.09623	0.041	0.135	1
Gpr19	0.00266555	0.475416	0.455	0.303	1
Acsl3	0.00267752	0.293561	0.868	0.731	1
D930020B18Rik	0.00270908	0.683056	0.223	0.102	1
Plekha7	0.00272302	0.328443	0.818	0.683	1
2019-09-04	0.00273567	-0.513521	0.537	0.695	1
Trim24	0.00280981	0.427344	0.554	0.382	1
Accs	0.00282325	-0.89514	0.124	0.253	1
Cpne9	0.00282752	-1.57457	0.174	0.275	1
Tspan6	0.00282986	0.480354	0.488	0.329	1
Clcn1	0.00286563	0.560735	0.388	0.233	1
Rps11	0.00287257	-0.466527	0.479	0.534	1
Ctps2	0.00288916	-0.443127	0.669	0.807	1
Dzip1l	0.00291182	0.585394	0.488	0.392	1
Antxr1	0.0029406	0.436495	0.289	0.151	1
Foxb1	0.00294538	-1.2086	0.033	0.11	1
Gucy1b3	0.00296154	-0.544703	0.397	0.56	1
Cdh18	0.00298664	0.480167	0.529	0.394	1
Ppp1r16a	0.00307967	0.28167	0.612	0.44	1
Ctxn2	0.00311032	0.386267	0.554	0.392	1
Car10	0.00313357	0.332028	0.76	0.618	1
Mgat4c	0.0031572	-0.436764	0.38	0.548	1
Grin3a	0.00316655	0.375773	0.603	0.472	1
A230065H16Rik	0.00319316	0.289389	0.231	0.118	1
Pnkd	0.0032057	-0.412778	0.636	0.773	1
Syt7	0.0032258	-0.316895	0.81	0.878	1
2010107E04Rik	0.00329593	-0.443739	0.545	0.645	1
Kcnc1	0.00330059	-0.460011	0.917	0.948	1
Fh1	0.00340102	-0.52938	0.455	0.44	1
Ddb1	0.00340953	0.308242	0.835	0.813	1
Peg13	0.00344936	-0.2767	0.62	0.773	1
Adamts3	0.00351568	-0.716287	0.165	0.311	1
Myo5b	0.00355363	-0.893307	0.033	0.127	1
Rexo2	0.0035819	-0.389202	0.529	0.5	1
Drosha	0.00362259	0.323437	0.934	0.837	1
Maml3	0.00365274	-0.918945	0.05	0.151	1
Rwdd2a	0.00369606	0.482985	0.512	0.353	1
Eci2	0.00371924	-0.692063	0.198	0.349	1
Sema4a	0.00376879	0.263532	0.818	0.685	1
Sel1l3	0.00386142	-0.431282	0.124	0.249	1
Trim33	0.00389786	0.267271	0.81	0.663	1
Pnpla2	0.00391909	-0.457929	0.132	0.261	1
Nrg3	0.00393335	0.398807	0.645	0.49	1
Arhgef33	0.00394196	0.413599	0.264	0.135	1
Mpp4	0.00408987	0.438624	0.322	0.181	1
Mbd6	0.00409315	0.307892	0.926	0.867	1
Fam196b	0.00410835	0.792473	0.24	0.116	1
Sema3c	0.00412946	0.266314	0.215	0.1	1
Pdgfc	0.00413592	0.621088	0.14	0.05	1
Neurod1	0.00413921	-1.15559	0.025	0.104	1
Ston2	0.00419272	0.571803	0.231	0.116	1
Sim1	0.00419499	-0.553593	0.05	0.153	1
Lgi2	0.0042427	-0.418481	0.091	0.211	1
Pitpna	0.0042597	-0.38427	0.769	0.831	1
Fam20b	0.0042649	0.264491	0.752	0.598	1
Slc4a7	0.0042727	-0.451415	0.595	0.673	1
Atp6v1e1	0.00430608	-0.338102	0.719	0.763	1
Cnih3	0.00437148	-0.791107	0.149	0.285	1
Fbn1	0.0044339	0.471025	0.562	0.43	1
Itgb1bp2	0.00454647	0.826609	0.198	0.088	1
Tob1	0.0045499	-0.577662	0.298	0.44	1
Aldh1l2	0.00461341	-0.667273	0.355	0.386	1
Slc4a8	0.00464937	-0.350299	0.793	0.867	1
Acvr2b	0.00465169	0.413024	0.545	0.384	1
Ap5m1	0.0046819	-1.11422	0.149	0.243	1
2810468N07Rik	0.00468662	0.388765	0.397	0.245	1
Atp2b2	0.00478824	-0.335052	0.926	0.93	1
Wscd1	0.00480291	0.262507	0.579	0.414	1
Thumpd1	0.00486418	0.443588	0.372	0.227	1
Mfsd12	0.00494042	-0.640208	0.066	0.171	1
4921507P07Rik	0.00499827	0.589539	0.207	0.094	1
Phlpp2	0.00500746	0.313495	0.777	0.709	1
4930520O04Rik	0.00501271	0.359614	0.215	0.1	1
AI854703	0.00503683	-0.569713	0.314	0.466	1
1810041L15Rik	0.00505481	-0.775978	0.496	0.562	1
Ndufs6	0.00505682	-0.730106	0.298	0.446	1
Glrx	0.00506492	-0.697	0.124	0.255	1
Hdac9	0.00508379	-0.710732	0.264	0.4	1
Haus4	0.00510752	-0.757925	0.033	0.12	1
Man2a1	0.00515602	-0.90379	0.116	0.237	1
Col11a2	0.00519862	0.364468	0.43	0.275	1
Rasa3	0.00519948	0.323898	0.62	0.458	1
Opalin	0.0053407	-0.288458	0.041	0.116	1
Cyc1	0.00534185	-0.260862	0.802	0.894	1
Dnah1	0.00535793	0.539083	0.57	0.44	1
Gpld1	0.00537022	0.431519	0.711	0.653	1
Atp1b2	0.00545407	0.270696	0.901	0.805	1
Lmo4	0.0054871	-0.840485	0.066	0.175	1
Tgfb2	0.00549849	-0.912638	0.066	0.163	1
Grem2	0.00563765	0.510796	0.438	0.297	1
Tex40	0.00566714	-1.04534	0.025	0.106	1
Tsc22d3	0.0056755	-0.578515	0.174	0.315	1
Mcat	0.00573087	0.592354	0.38	0.237	1
Pla2g4e	0.00579012	0.66335	0.397	0.291	1
Slc35e2	0.00579373	-0.452282	0.562	0.669	1
Cck	0.00586452	-1.24138	0.14	0.233	1
Ift122	0.00590614	0.260613	0.554	0.4	1
Pde8b	0.00592703	0.449334	0.793	0.669	1
D630023F18Rik	0.006053	0.373289	0.289	0.159	1
Gm166	0.00607508	-0.394701	0.223	0.371	1
Strip2	0.00611757	-0.612403	0.281	0.382	1
Ndufb10	0.0061601	-0.357341	0.678	0.781	1
Sod1	0.00621324	-0.312052	0.777	0.863	1
Atp8a1	0.00626011	0.313418	0.934	0.902	1
Osbpl3	0.00634321	-0.487313	0.058	0.161	1
Pten	0.00646004	-0.522497	0.264	0.404	1
Sphkap	0.00659401	-0.714293	0.339	0.448	1
Ogdhl	0.00664038	-0.623194	0.355	0.484	1
Gm11744	0.00668139	-1.02347	0.083	0.195	1
Tnfrsf1b	0.00671419	0.765498	0.165	0.07	1
Mal2	0.00683623	0.325029	0.785	0.643	1
Cox7a2	0.00683919	-0.457794	0.661	0.747	1
Crh	0.00685405	1.97009	0.116	0.052	1
Eif2a	0.00686216	0.45622	0.496	0.388	1
Vsig8	0.00687942	0.81543	0.116	0.042	1
Lgals3bp	0.00690179	0.567885	0.339	0.205	1
Dtd2	0.00691484	-0.293663	0.273	0.193	1
Kcnip2	0.00697413	0.268836	0.438	0.287	1
Dmwd	0.00701038	-0.393347	0.446	0.48	1
2900076A07Rik	0.0070596	0.429945	0.512	0.394	1
Ndst3	0.00728104	0.517091	0.57	0.524	1
Fasn	0.00730186	0.40892	0.719	0.639	1
Ddc	0.00734181	-0.930658	0.107	0.203	1
Slc44a5	0.00742281	0.593404	0.273	0.199	1
Atp6v0e2	0.00744055	0.260643	0.983	0.974	1
Vegfa	0.00750238	-0.423439	0.471	0.606	1
Rps24	0.00759114	-0.485737	0.421	0.534	1
Sat2	0.00772396	0.338668	0.388	0.388	1
Th	0.0077846	-0.617508	0.058	0.157	1
Cidea	0.00779522	0.697339	0.256	0.153	1
Dars	0.00790099	0.416374	0.537	0.388	1
Sfxn2	0.00791736	0.303036	0.504	0.349	1
Focad	0.00792014	-0.337319	0.562	0.709	1
Pgk1	0.0079316	-0.340454	0.364	0.514	1
Sesn2	0.00793319	0.822522	0.157	0.086	1
Kctd16	0.00795295	-0.924752	0.066	0.169	1
Pnpo	0.00799851	-0.605757	0.413	0.56	1
Pbx4	0.00801429	0.392977	0.669	0.556	1
Stim1	0.00808538	0.254137	0.727	0.608	1
Gpr101	0.00824382	0.317417	0.306	0.185	1
Naa40	0.00828464	-0.34159	0.686	0.683	1
Rasgef1a	0.00844982	0.259454	0.851	0.793	1
Kifc3	0.00846182	0.370615	0.603	0.476	1
Pvrl3	0.00847925	-0.777479	0.107	0.225	1
Catsperg1	0.00850398	0.465809	0.421	0.277	1
Opa1	0.00851646	-0.473319	0.504	0.641	1
Rexo1	0.00854336	0.400357	0.628	0.546	1
Actn2	0.00868049	-1.01164	0.174	0.269	1
Adam12	0.00889443	-0.543545	0.025	0.102	1
Zkscan1	0.00891536	-0.502473	0.248	0.347	1
Snora31	0.00900301	-0.684676	0.058	0.149	1
Dgkk	0.00908156	0.458113	0.24	0.127	1
Tnfrsf8	0.00917854	0.427919	0.132	0.05	1
Notch3	0.00921024	-0.299483	0.653	0.655	1
Drg1	0.00921465	0.377782	0.62	0.466	1
Dnah8	0.00928599	0.318862	0.124	0.048	1
Ttc18	0.00943009	0.686434	0.215	0.106	1
Gfra1	0.00945998	-1.12224	0.074	0.179	1
Ythdf1	0.00947078	-0.532844	0.306	0.454	1
Col26a1	0.00953327	0.436328	0.43	0.293	1
Tuba1a	0.0096255	-0.258523	0.959	0.972	1
Lyrm2	0.00962963	-0.252967	0.14	0.251	1
Ndufa11	0.00965704	-0.346616	0.57	0.681	1
Dgkz	0.00966392	-0.300842	0.868	0.851	1
Rnf157	0.00967169	-0.398245	0.612	0.739	1
Stk10	0.00972729	-0.668255	0.074	0.179	1
Minpp1	0.00975779	0.37378	0.595	0.494	1
Pcsk4	0.00995539	-0.761195	0.19	0.315	1
A330021E22Rik	0.00996594	0.303294	0.595	0.454	1
Utrn	0.00996934	-0.560302	0.207	0.325	1
Doc2a	0.0100176	0.319889	0.694	0.548	1
Dock11	0.0100225	-0.633723	0.215	0.325	1
Map4	0.0101066	-0.333577	0.669	0.797	1
Ulk4	0.0101492	0.567478	0.405	0.275	1
Cxxc5	0.010223	-0.314821	0.14	0.247	1
Pvalb	0.0103138	-1.08538	0.058	0.153	1
Scarb1	0.0103661	0.269528	0.777	0.645	1
Elavl2	0.0103705	-0.585859	0.512	0.633	1
Arhgap24	0.0103829	-0.443946	0.198	0.335	1
Uqcr10	0.0104164	-0.388461	0.612	0.729	1
Ttbk2	0.0104415	-0.298046	0.587	0.727	1
Gmip	0.0104969	0.417314	0.529	0.378	1
Stat6	0.010627	-0.927884	0.033	0.114	1
Sccpdh	0.0107084	0.27116	0.711	0.639	1
Lphn3	0.0107571	-0.508203	0.545	0.675	1
Cacna1c	0.0107876	0.255295	0.868	0.773	1
Crot	0.0109074	-0.767935	0.231	0.355	1
Atp10d	0.0109181	-0.396767	0.107	0.215	1
B230209E15Rik	0.0109285	0.285551	0.81	0.727	1
2900005J15Rik	0.0109744	0.521527	0.38	0.243	1
Mrap2	0.0109799	0.346152	0.669	0.526	1
Catsperg2	0.0110623	0.440988	0.24	0.127	1
Mrpl32	0.0110955	-0.331342	0.388	0.536	1
Ccser2	0.0111358	-0.257261	0.851	0.825	1
Reln	0.0112103	-0.601256	0.091	0.195	1
Tmem158	0.0112657	0.423583	0.471	0.331	1
Crip2	0.011298	0.48243	0.322	0.195	1
Unc5b	0.0114359	0.604187	0.198	0.1	1
Cldn11	0.0114504	-0.371888	0.413	0.564	1
Ercc8	0.0114826	-0.577608	0.107	0.221	1
Ndufaf2	0.0115558	-0.911036	0.165	0.285	1
Pmch	0.0115758	-0.876056	0.496	0.416	1
Cmpk2	0.0115917	-0.293096	0.083	0.181	1
Pde1c	0.0116345	-1.08138	0.05	0.124	1
Plcl1	0.0116441	-0.759129	0.074	0.165	1
Epb4.1l4b	0.0116534	0.389179	0.364	0.231	1
Pomp	0.0117303	-0.592706	0.397	0.462	1
Fam69a	0.0117857	0.448105	0.512	0.38	1
Myl6	0.0117899	-0.366844	0.529	0.647	1
Cbln2	0.0118079	0.513944	0.446	0.323	1
4930570G19Rik	0.0118531	0.281148	0.512	0.367	1
Znfx1	0.0119656	0.451355	0.43	0.321	1
Csf1	0.0120233	0.950224	0.14	0.062	1
Mfsd4	0.0121447	0.440855	0.612	0.5	1
Purg	0.0121857	-0.626597	0.264	0.398	1
Mroh7	0.0121924	0.25525	0.322	0.205	1
Srfbp1	0.0121928	-0.845809	0.083	0.183	1
6330403A02Rik	0.0122257	0.520187	0.231	0.122	1
Ecel1	0.0122821	0.517392	0.281	0.161	1
Best1	0.0123995	0.716752	0.19	0.09	1
Pex10	0.0124132	0.577461	0.314	0.195	1
Olfm1	0.0124347	-0.254868	0.826	0.918	1
Mab21l1	0.0124682	0.606447	0.248	0.139	1
Zfp14	0.0124889	-0.876715	0.322	0.436	1
Prr16	0.0125216	-0.646687	0.041	0.124	1
Gnb1l	0.0126503	-0.41906	0.041	0.116	1
2610044O15Rik8	0.0127208	-0.80049	0.256	0.311	1
Rabgef1	0.0127538	-0.367421	0.289	0.434	1
Nckap5	0.0127577	0.811502	0.256	0.165	1
Mdc1	0.0127982	-0.409387	0.14	0.259	1
Ppp4r1	0.0128538	-0.461442	0.537	0.649	1
Gm15663	0.0128555	0.830071	0.124	0.046	1
Rab3c	0.012858	-0.462589	0.686	0.749	1
Pi16	0.0128661	0.52652	0.223	0.116	1
Amz1	0.0129456	0.566816	0.306	0.187	1
Helq	0.0129716	-0.35897	0.529	0.669	1
Snph	0.0129737	-0.412426	0.777	0.871	1
Eml3	0.0130956	-0.760888	0.198	0.317	1
Zfp688	0.0131906	-0.903096	0.107	0.187	1
Hist3h2a	0.0132217	-0.689526	0.215	0.223	1
Tubb3	0.0132267	-0.328074	0.909	0.888	1
Setd6	0.013229	0.470185	0.521	0.386	1
Fgd5	0.0132412	0.443302	0.455	0.317	1
Gm13629	0.013265	-0.630298	0.405	0.53	1
Etohi1	0.0134802	0.625796	0.306	0.253	1
Impg2	0.0134984	0.411753	0.24	0.133	1
Tmem196	0.0135316	-0.613649	0.306	0.4	1
Acp6	0.013747	-0.577841	0.281	0.404	1
Stx2	0.0137944	0.47653	0.504	0.442	1
Gpc6	0.0138077	-0.647039	0.107	0.219	1
Glcci1	0.013905	-0.613915	0.165	0.277	1
Il34	0.013913	0.499856	0.57	0.464	1
Aebp2	0.0140681	-0.36246	0.397	0.544	1
Gprc5b	0.014073	-0.787647	0.24	0.345	1
Tmem151b	0.0140886	-0.457443	0.438	0.58	1
Rasal1	0.0143739	0.277447	0.512	0.367	1
L3mbtl4	0.0143952	-0.89057	0.083	0.173	1
Ech1	0.0144273	0.390062	0.364	0.233	1
Rnf219	0.0144482	-0.272172	0.132	0.11	1
Rabep2	0.014449	0.295814	0.521	0.376	1
Prkab2	0.0144492	-0.547744	0.264	0.404	1
Lpcat2	0.0146053	0.435191	0.413	0.275	1
Rsu1	0.0146523	0.440152	0.281	0.163	1
Rfk	0.0147476	-0.739647	0.174	0.291	1
Nmbr	0.0148273	-0.620611	0.074	0.171	1
Sox5	0.0148308	-0.698488	0.041	0.114	1
Rbx1	0.0148452	-0.510394	0.488	0.606	1
Tha1	0.0149015	-0.657645	0.149	0.259	1
Trpc5os	0.0149517	0.951252	0.132	0.052	1
Rasgrp1	0.0149961	-0.833624	0.124	0.239	1
1700110C19Rik	0.0150561	0.745819	0.174	0.086	1
Adsl	0.0152321	0.28754	0.504	0.488	1
Slc38a1	0.0152522	-0.259175	0.909	0.936	1
Lgmn	0.0153257	0.29692	0.868	0.803	1
Slc25a22	0.0153391	-0.378885	0.669	0.755	1
Asphd2	0.0153599	0.328553	0.636	0.574	1
Mapk7	0.0153769	0.306755	0.521	0.38	1
Vps25	0.015387	-0.410855	0.463	0.528	1
Col9a2	0.0153985	0.466951	0.488	0.361	1
Ndufv3	0.0154033	-0.47999	0.512	0.602	1
Fuz	0.0154166	0.391984	0.512	0.382	1
Oprk1	0.0154198	-0.873806	0.083	0.175	1
Cckbr	0.0154302	0.677841	0.256	0.145	1
Pik3c2b	0.015471	-0.391835	0.669	0.755	1
Lrrtm3	0.015531	0.302226	0.669	0.526	1
Plagl1	0.0156173	0.648156	0.421	0.305	1
Sdhd	0.0156562	-0.40679	0.446	0.456	1
Robo1	0.0156971	-0.494049	0.38	0.518	1
A930011O12Rik	0.0158703	-0.300208	0.983	0.982	1
Entpd6	0.0158723	0.330361	0.909	0.859	1
Depdc5	0.0159628	-0.327033	0.719	0.729	1
Uvrag	0.0160333	-0.481711	0.364	0.382	1
Nacc2	0.0161373	-0.287161	0.264	0.4	1
Gm6225	0.0162056	0.667783	0.124	0.05	1
Gng10	0.0162454	-0.914324	0.099	0.205	1
Cabp1	0.0162498	-0.591039	0.405	0.51	1
1700020I14Rik	0.0162844	-0.658776	0.281	0.406	1
Slc39a2	0.0163195	0.318519	0.562	0.46	1
Chchd10	0.0164218	-0.37981	0.645	0.761	1
Lhfpl5	0.0164924	0.692688	0.388	0.319	1
Hdac7	0.0165168	0.306969	0.876	0.833	1
Ube2m	0.0165439	-0.427713	0.529	0.618	1
Pcid2	0.0167437	-0.294799	0.43	0.574	1
Afmid	0.0167706	0.383603	0.289	0.171	1
Itih5	0.0168	0.373261	0.124	0.048	1
Colgalt2	0.0169586	0.967454	0.149	0.082	1
Mdga1	0.0171212	0.301381	0.727	0.61	1
Napsa	0.0173365	-0.518587	0.19	0.185	1
Acnat1	0.0173956	-0.462374	0.05	0.131	1
Atp5c1	0.0174417	-0.371124	0.793	0.805	1
Arhgap36	0.0174615	-1.11282	0.05	0.135	1
Fuom	0.017566	-0.362037	0.339	0.48	1
Col5a1	0.017727	-0.756662	0.107	0.159	1
Polb	0.0178138	-0.266176	0.851	0.908	1
Ankrd29	0.0179257	-0.828359	0.182	0.287	1
Arsa	0.0180326	0.271907	0.727	0.657	1
Lypla1	0.0180885	-0.772715	0.107	0.215	1
Tmx1	0.0181936	0.262447	0.785	0.679	1
Nr1d2	0.0182136	-0.320095	0.521	0.653	1
Got1	0.0182638	-0.304597	0.736	0.805	1
Prdx5	0.0183622	-0.398247	0.628	0.699	1
Rit2	0.018406	-0.263555	0.686	0.598	1
Got2	0.0184192	-0.425758	0.645	0.735	1
Fam19a1	0.0184347	-0.604385	0.231	0.363	1
Il1rapl2	0.0184759	0.764832	0.248	0.139	1
Ythdf2	0.0184928	-0.470252	0.372	0.392	1
Fchsd2	0.0185316	-0.318806	0.81	0.791	1
Slc25a3	0.0185584	-0.271614	0.992	0.994	1
Eif3c	0.0185671	-0.54695	0.603	0.659	1
Ado	0.0185756	-0.703768	0.24	0.339	1
Rpe	0.0186415	0.277919	0.281	0.167	1
Col6a1	0.0186524	1.41505	0.107	0.05	1
Adcy7	0.0187062	0.289746	0.702	0.588	1
E130311K13Rik	0.0188223	0.39269	0.231	0.135	1
Stxbp5	0.0190662	-0.396885	0.669	0.695	1
F730043M19Rik	0.0190855	-0.535589	0.174	0.167	1
Runx1t1	0.0191467	0.257337	0.843	0.817	1
Anapc2	0.0192279	-0.296452	0.636	0.669	1
Mcmdc2	0.0193151	0.439788	0.289	0.173	1
Hspb11	0.0193657	-0.494627	0.074	0.159	1
Prex1	0.0195491	0.449691	0.479	0.349	1
Aff2	0.019558	0.585158	0.388	0.321	1
Gm5617	0.019664	0.717672	0.19	0.108	1
Ssrp1	0.0196844	-0.288258	0.579	0.705	1
Trappc1	0.019691	0.269697	0.612	0.486	1
Sgce	0.019703	0.310292	0.562	0.576	1
Irs4	0.0197897	0.368738	0.24	0.133	1
Abcb1b	0.0199933	0.724372	0.182	0.104	1
Nfrkb	0.0200458	0.262008	0.719	0.592	1
Igbp1	0.02016	-0.585748	0.14	0.255	1
Ptma	0.0201645	-0.492851	0.215	0.331	1
Arhgef6	0.0202118	-0.901404	0.207	0.311	1
Phactr3	0.0202387	-0.608775	0.463	0.522	1
Mir6992	0.0205642	-0.550906	0.083	0.177	1
Psmd7	0.0206276	-0.320568	0.579	0.697	1
St7l	0.0206914	0.336621	0.587	0.466	1
Ece2	0.0206956	0.29996	0.901	0.896	1
Ngef	0.0207164	0.413429	0.521	0.42	1
Agbl3	0.0207311	-0.403406	0.116	0.223	1
Abca7	0.0208956	-0.532891	0.19	0.303	1
Rab30	0.0208962	0.716237	0.174	0.153	1
Zxda	0.020937	0.475548	0.256	0.147	1
Glra3	0.0210275	0.347058	0.364	0.239	1
Spata24	0.0210637	0.303764	0.207	0.11	1
Spin2c	0.0212047	0.846731	0.132	0.056	1
2019-03-02	0.0212219	0.334669	0.455	0.323	1
Rps6kb2	0.0213396	-0.284272	0.826	0.843	1
Crtap	0.0214185	0.262535	0.388	0.259	1
Evi5l	0.0217632	0.511071	0.446	0.355	1
Xk	0.0217922	0.487218	0.264	0.159	1
Eif2b4	0.021806	-0.487594	0.397	0.536	1
Ccdc65	0.0218424	0.596076	0.289	0.175	1
Ehbp1l1	0.0218683	0.429088	0.504	0.382	1
Orc4	0.0219579	-0.30777	0.752	0.797	1
Tmem201	0.0219647	0.292466	0.835	0.737	1
Kansl1l	0.0219773	-0.377919	0.504	0.631	1
Zfp619	0.0219852	0.478374	0.149	0.066	1
Cav2	0.0221268	-0.554308	0.066	0.147	1
4933407L21Rik	0.0222029	0.953759	0.116	0.05	1
Tomm40	0.0222031	-0.298816	0.562	0.663	1
Supv3l1	0.0223551	-0.351851	0.364	0.315	1
Zfp609	0.0223871	0.302448	0.678	0.584	1
Atpif1	0.0224618	-0.330254	0.818	0.869	1
Scn4b	0.0226726	-1.17436	0.107	0.116	1
Yars2	0.0228243	0.338631	0.43	0.305	1
Clip1	0.0228314	-0.301591	0.826	0.894	1
Tmem248	0.0229224	0.404839	0.653	0.616	1
Cntnap5b	0.022932	0.482109	0.488	0.363	1
Lmo7	0.022938	-0.622733	0.157	0.265	1
Ppfibp1	0.023241	0.521419	0.438	0.347	1
Pnoc	0.0233137	-1.32383	0.091	0.173	1
Tamm41	0.0233199	0.498835	0.298	0.187	1
Nr1h3	0.0234417	0.316051	0.107	0.042	1
Mnt	0.0234677	-0.262903	0.198	0.321	1
Dtnbp1	0.0234699	0.284522	0.471	0.337	1
Tceb2	0.023823	-0.357459	0.488	0.552	1
Mapkap1	0.0240081	-0.598012	0.339	0.394	1
Trpt1	0.0240567	-0.410122	0.264	0.376	1
D130043K22Rik	0.0241502	0.344066	0.752	0.663	1
Baiap2l1	0.0243033	0.407401	0.223	0.122	1
Tubb5	0.0243665	-0.277321	0.785	0.878	1
Taf12	0.0244319	-0.889739	0.19	0.267	1
Ctdsp1	0.024456	-0.374976	0.083	0.173	1
Sncaip	0.0245105	-0.643011	0.182	0.301	1
Fdxacb1	0.0246119	0.711215	0.165	0.08	1
Fastkd1	0.0246781	-0.55708	0.347	0.39	1
Pkig	0.0246831	0.424325	0.397	0.269	1
BC005624	0.0248249	-0.488144	0.413	0.474	1
Stk39	0.0249361	-0.577154	0.264	0.388	1
Gm10336	0.0249986	0.409367	0.289	0.177	1
Srgap2	0.0250218	-0.317645	0.752	0.765	1
Vdac1	0.0250799	-0.308862	0.802	0.876	1
Ube2n	0.0252494	-0.549099	0.38	0.464	1
Zmym5	0.0252731	0.35914	0.752	0.671	1
Osbpl2	0.0253198	0.371027	0.686	0.612	1
Ehd3	0.0253526	-0.655637	0.281	0.345	1
Stxbp6	0.0254275	-0.603128	0.149	0.261	1
Vps72	0.0254398	0.477225	0.413	0.293	1
Fam120aos	0.025465	-0.526823	0.281	0.398	1
Itch	0.0255113	-0.450406	0.504	0.622	1
Atp6v1g2	0.0256332	-0.278699	0.86	0.904	1
Apmap	0.0256741	0.308747	0.645	0.566	1
Adck3	0.0257579	0.686335	0.24	0.147	1
Sirt5	0.0258262	-0.323752	0.298	0.428	1
Nup205	0.0258285	0.304144	0.661	0.602	1
Ppapdc2	0.025923	-0.593296	0.223	0.329	1
Clec2l	0.0260523	-0.379345	0.529	0.661	1
Zfp560	0.0260923	0.381458	0.298	0.191	1
Cep76	0.0261483	-0.584743	0.041	0.116	1
Rspo1	0.0261954	0.738063	0.14	0.062	1
Kcnj6	0.0262084	0.322372	0.562	0.434	1
Glra2	0.0263959	0.414996	0.405	0.279	1
4833424O15Rik	0.0264163	-0.543378	0.306	0.42	1
Gak	0.026422	-0.330336	0.636	0.717	1
Aimp2	0.0266689	0.338489	0.289	0.283	1
D130017N08Rik	0.0267089	0.627353	0.273	0.173	1
Mgst3	0.0267179	-0.327695	0.463	0.592	1
Flad1	0.0268659	-0.392316	0.512	0.57	1
Gna13	0.0269051	-0.473473	0.149	0.169	1
Vkorc1	0.0269485	0.395338	0.372	0.271	1
Ddx54	0.0269674	-0.407446	0.223	0.205	1
Ust	0.0270359	-0.760996	0.066	0.143	1
Msrb2	0.0272254	-0.637872	0.215	0.299	1
Rcan1	0.0273502	-0.711918	0.182	0.191	1
Tmem200a	0.0274166	0.680527	0.289	0.199	1
Plagl2	0.0274819	-0.543914	0.116	0.217	1
9330151L19Rik	0.0275007	0.351215	0.612	0.48	1
St3gal1	0.0276707	-0.698593	0.05	0.124	1
Col24a1	0.027689	-1.65446	0.14	0.229	1
Desi1	0.0277689	-0.49869	0.579	0.598	1
Slc38a2	0.0280391	-0.26881	0.777	0.825	1
Pik3r3	0.0281873	-0.574634	0.446	0.45	1
Acyp2	0.0282649	-0.348776	0.24	0.319	1
Pcdh15	0.0283317	-0.612822	0.355	0.448	1
Alms1	0.0283356	0.295157	0.587	0.452	1
Coq4	0.0283397	0.503069	0.38	0.259	1
Itpr1	0.0284688	-0.486339	0.388	0.492	1
Ears2	0.0285492	-0.46387	0.223	0.183	1
Zfp30	0.0285788	-0.363633	0.174	0.283	1
Etfa	0.0286605	-0.721193	0.281	0.337	1
Gucy1a3	0.0286762	-0.637167	0.19	0.297	1
Kcna2	0.0286891	-0.426441	0.744	0.793	1
Klhl26	0.0287585	0.303276	0.579	0.444	1
Trmt1l	0.0289032	-0.291153	0.653	0.733	1
Pde9a	0.0289818	-0.602489	0.306	0.426	1
Slc25a5	0.0290239	-0.5122	0.388	0.488	1
Epha6	0.0290269	-0.836789	0.289	0.398	1
Odf3b	0.0290909	0.908951	0.132	0.076	1
Ptges3l	0.0291079	0.79796	0.124	0.09	1
Sema5a	0.0291528	-0.674648	0.215	0.331	1
Ppp1cc	0.029158	0.255072	0.62	0.494	1
Sytl2	0.0292134	0.313095	0.529	0.46	1
Cops6	0.02937	-0.40769	0.38	0.514	1
Cnbd2	0.029516	-0.575558	0.24	0.343	1
Ube2d1	0.0296219	-0.571651	0.322	0.45	1
Sod2	0.0296456	-0.305459	0.512	0.504	1
Arhgef28	0.0296591	0.37559	0.537	0.44	1
S100pbp	0.0297907	0.598533	0.24	0.155	1
Brms1	0.0299015	0.275208	0.207	0.259	1
Gabrg3	0.0299236	0.425003	0.463	0.357	1
Gpr153	0.0299882	0.434456	0.496	0.4	1
Mcm4	0.0300571	0.40867	0.256	0.159	1
Dcun1d5	0.030215	0.302821	0.736	0.645	1
Crebl2	0.0302326	-1.0058	0.157	0.153	1
Pygo2	0.0302673	0.353717	0.446	0.317	1
Ptrhd1	0.0305142	-0.493073	0.074	0.163	1
Timp4	0.0306067	0.544221	0.446	0.319	1
AI414108	0.0306348	-0.334208	0.769	0.859	1
Mrpl43	0.0307116	-0.637213	0.231	0.331	1
Firre	0.0307364	-0.320843	0.835	0.859	1
Lipo1	0.0307461	-0.574019	0.116	0.217	1
1110015O18Rik	0.0308712	-0.392791	0.223	0.187	1
Dhx37	0.030931	0.279867	0.331	0.215	1
Slc22a21	0.0311102	0.54044	0.19	0.102	1
Rgs17	0.031218	0.281836	0.868	0.793	1
Thoc3	0.0312608	-0.643099	0.157	0.249	1
Gm19897	0.0312764	0.633701	0.231	0.163	1
Peak1	0.0315671	0.267465	0.364	0.243	1
Tspan18	0.0318296	0.497406	0.281	0.173	1
Ell3	0.0318803	-0.906768	0.091	0.147	1
Glis2	0.0320361	-0.531523	0.504	0.54	1
Senp6	0.0321072	0.314478	0.777	0.685	1
B3galt2	0.0321858	-0.274184	0.331	0.46	1
Glis1	0.0322885	0.275229	0.107	0.042	1
Lrrc3b	0.032484	0.397682	0.397	0.275	1
Orai2	0.0329119	0.33709	0.537	0.41	1
Itgb8	0.0330326	-0.782044	0.058	0.116	1
Sf3a3	0.0330406	-0.600131	0.38	0.418	1
Mmgt2	0.0331458	0.616746	0.289	0.197	1
Adra2a	0.0331495	0.336586	0.223	0.135	1
Klhl29	0.0331794	0.404993	0.554	0.426	1
Rttn	0.0332944	-0.590853	0.231	0.305	1
B3galt6	0.0332967	0.562292	0.322	0.221	1
Nubp2	0.0333475	-0.409593	0.165	0.133	1
Tpbg	0.0335307	-0.705027	0.298	0.293	1
Rbbp9	0.0335948	-1.08416	0.116	0.191	1
Cbx1	0.033602	-0.467722	0.306	0.428	1
Ap4b1	0.0337553	-0.841878	0.231	0.279	1
Qsox1	0.0337594	0.297328	0.612	0.486	1
Lamtor5	0.0338142	-0.523789	0.256	0.373	1
Sobp	0.0338611	0.317433	0.545	0.416	1
Trpm3	0.0339347	0.409238	0.554	0.452	1
Rab6b	0.0340049	-0.297171	0.901	0.93	1
Snx11	0.0340926	0.347029	0.455	0.337	1
Alg14	0.0341297	-1.38264	0.058	0.124	1
Myo19	0.0342767	-0.493808	0.298	0.388	1
Tcte2	0.0344172	0.492511	0.273	0.175	1
Btbd17	0.0345659	0.595232	0.165	0.082	1
Nacc1	0.034874	-0.489383	0.281	0.341	1
Atp5e	0.0348793	-0.359494	0.405	0.532	1
Slit1	0.034967	0.302606	0.678	0.578	1
Ndufa9	0.0351497	-0.392545	0.413	0.528	1
Magi3	0.0352295	-0.408823	0.471	0.532	1
Wdr82	0.0352749	-0.365041	0.479	0.608	1
Gpr68	0.0352938	0.385852	0.421	0.297	1
Tmco6	0.035315	-0.670389	0.256	0.329	1
Zfp113	0.0353215	0.701073	0.24	0.183	1
Yipf1	0.0353793	0.341886	0.355	0.329	1
Nt5e	0.0355217	-0.961187	0.05	0.116	1
Gjd2	0.0357288	0.67963	0.256	0.159	1
St6gal1	0.0358785	-0.97488	0.074	0.102	1
Kcnh7	0.0358817	0.306458	0.512	0.43	1
AI467606	0.0359247	0.993639	0.116	0.05	1
Tmem107	0.0359746	0.311165	0.43	0.305	1
Pdxdc1	0.0360579	-0.296621	0.653	0.767	1
Pex26	0.0361137	0.39299	0.331	0.265	1
Snrpd3	0.0363621	-0.270477	0.132	0.233	1
Msi2	0.0365816	-0.300411	0.628	0.731	1
Asl	0.0366403	0.351755	0.636	0.512	1
Plcxd2	0.036651	-0.571278	0.215	0.329	1
Sbk3	0.0367389	0.55598	0.215	0.12	1
Nap1l3	0.0368895	-0.329991	0.314	0.376	1
LOC102633315	0.0370171	0.296015	0.107	0.046	1
Barhl1	0.0370339	0.444544	0.298	0.195	1
Tbc1d10c	0.0371795	0.43289	0.14	0.07	1
Gtf2b	0.0372287	-0.402656	0.289	0.285	1
Axin1	0.0373429	0.256604	0.62	0.494	1
BC021767	0.037529	0.353372	0.256	0.155	1
Rragd	0.0375921	0.285328	0.264	0.291	1
Rfxank	0.0376685	-0.451689	0.298	0.305	1
2010015L04Rik	0.0379191	0.484674	0.413	0.295	1
Nefl	0.0379391	-0.419593	0.463	0.498	1
Kdelc1	0.0379552	-0.358978	0.314	0.44	1
Cox6a1	0.0379587	-0.345004	0.777	0.833	1
Slc25a40	0.0380929	-0.517461	0.339	0.41	1
Kifc5b	0.0381262	0.342067	0.132	0.06	1
Mtfr1	0.0381589	-0.665553	0.165	0.173	1
Laptm4b	0.0381883	-0.552286	0.446	0.532	1
Golga7b	0.0382262	0.310594	0.686	0.578	1
Abi2	0.0383262	0.257379	0.818	0.797	1
Trpc1	0.0386364	-0.605016	0.231	0.343	1
Mir22hg	0.0387523	-0.535562	0.207	0.321	1
Cabyr	0.038881	-0.420799	0.165	0.273	1
Cdh11	0.0388909	-0.629769	0.347	0.456	1
Snora64	0.0390185	0.337685	0.537	0.41	1
Ackr1	0.0390671	0.326963	0.727	0.612	1
Atp5f1	0.0391272	-0.333563	0.785	0.821	1
Tmem87a	0.0393264	0.432122	0.669	0.6	1
Pde4d	0.0393407	-0.348208	0.587	0.681	1
Plec	0.0393637	-0.288557	0.041	0.104	1
Flot1	0.039413	0.30762	0.868	0.793	1
1700047A11Rik	0.039464	-0.600025	0.066	0.137	1
2019-09-10	0.039533	0.653902	0.223	0.131	1
Tmem14c	0.0397589	-0.273546	0.38	0.365	1
Fbxo41	0.03998	0.364756	0.727	0.649	1
Igf1	0.040049	-0.678515	0.05	0.12	1
Mllt11	0.040211	-0.294976	0.727	0.781	1
Cgnl1	0.0402991	-0.7883	0.083	0.159	1
Pnrc2	0.0404221	0.550964	0.364	0.255	1
Frem1	0.040443	0.461864	0.339	0.239	1
Ubac1	0.0404487	-0.385419	0.678	0.681	1
Ephb1	0.0404699	0.267607	0.785	0.727	1
Itgb1	0.0405248	-0.424952	0.388	0.482	1
Tbl1xr1	0.0406053	-0.755168	0.223	0.299	1
Grm2	0.040626	-0.423305	0.537	0.456	1
C1qtnf4	0.0406707	-0.29757	0.826	0.857	1
Sstr2	0.0406827	0.847839	0.198	0.129	1
Ddx1	0.0408311	-0.450629	0.612	0.715	1
Zfp687	0.0408761	0.269375	0.612	0.58	1
Proser3	0.0410354	-0.686586	0.083	0.163	1
Slbp	0.0410551	0.544987	0.364	0.313	1
Impa1	0.0410868	-0.347386	0.322	0.307	1
Pdcd11	0.0410892	0.250992	0.645	0.596	1
Pcdhga12	0.0412968	0.502893	0.339	0.239	1
Msh2	0.0413195	-0.449924	0.413	0.434	1
Ccdc86	0.0413528	0.690392	0.157	0.092	1
Glrx3	0.0414282	-0.553735	0.264	0.371	1
Atp5g1	0.0415477	-0.378481	0.512	0.558	1
Mamld1	0.0417827	-0.620278	0.149	0.245	1
Rsl24d1	0.0418952	-0.511536	0.256	0.363	1
Frmd4b	0.0419323	-0.301114	0.421	0.378	1
Phpt1	0.0419583	-0.289442	0.289	0.41	1
Sncg	0.0419885	0.959124	0.157	0.086	1
Kctd4	0.0423103	0.5603	0.24	0.151	1
Neto1	0.0423253	-0.370737	0.116	0.209	1
Ccdc71	0.0423918	0.591726	0.264	0.195	1
Slitrk3	0.0424137	-0.2607	0.496	0.62	1
Cds1	0.042595	-0.436358	0.479	0.594	1
Cercam	0.0426955	0.38891	0.504	0.38	1
Grk4	0.0427274	0.470157	0.298	0.197	1
Vamp3	0.0428357	0.301259	0.397	0.444	1
2510039O18Rik	0.0429034	-0.323338	0.43	0.43	1
Rapgef5	0.0429811	-0.572282	0.223	0.337	1
Tmem8	0.0431386	-0.393196	0.57	0.596	1
Fam81a	0.0431448	-0.540349	0.256	0.367	1
Mvd	0.0435199	-0.57801	0.124	0.221	1
Abcd3	0.0435597	-0.284823	0.463	0.564	1
Ddx41	0.043652	-0.293179	0.463	0.584	1
Lrrc1	0.0436783	0.324059	0.397	0.281	1
Btf3l4	0.0437657	-0.349556	0.496	0.614	1
Slain1	0.043768	0.484376	0.298	0.301	1
Dak	0.0437872	0.392191	0.298	0.271	1
Fgfrl1	0.0442839	0.368084	0.223	0.131	1
Capn10	0.0442848	0.352017	0.537	0.444	1
Rpl15	0.0445503	-0.765996	0.157	0.193	1
B3glct	0.0446558	-0.564485	0.132	0.201	1
Trim27	0.0446791	0.418343	0.372	0.305	1
Klhl1	0.0446854	-0.319698	0.207	0.305	1
Sema6d	0.0447793	-0.438386	0.545	0.637	1
Gorasp1	0.0448655	0.639434	0.364	0.299	1
St8sia5	0.0451319	-0.51205	0.198	0.305	1
Irs2	0.0451399	-0.420426	0.132	0.231	1
Pcnx	0.04526	0.294751	0.86	0.845	1
Pde1a	0.0458	-0.538403	0.264	0.361	1
Myo5c	0.0458415	-0.302761	0.107	0.102	1
Tada3	0.0459262	-0.364666	0.405	0.44	1
Traf6	0.0460526	-0.588599	0.091	0.175	1
Tyk2	0.0460928	0.255073	0.57	0.448	1
Cnn3	0.0461605	-0.521338	0.041	0.108	1
Fgfr2	0.0462205	-0.748315	0.107	0.191	1
Slc1a4	0.0463448	0.323743	0.496	0.468	1
Phyhd1	0.04642	-0.350232	0.322	0.299	1
Stard5	0.046422	-0.652506	0.248	0.343	1
Cmbl	0.0465354	0.814664	0.107	0.062	1
Mtcl1	0.0465624	-0.307491	0.364	0.488	1
Ccdc85b	0.0467116	-0.438153	0.306	0.418	1
Jag1	0.0470559	0.890344	0.132	0.074	1
Ccdc74a	0.0471012	0.307139	0.488	0.365	1
Mthfs	0.0472925	0.359432	0.14	0.07	1
Dpy19l4	0.0474022	-0.949096	0.174	0.257	1
Col6a5	0.0474997	0.744912	0.132	0.062	1
Rbm12b1	0.0475423	0.46468	0.355	0.251	1
Perp	0.0475455	0.571198	0.107	0.046	1
Trabd	0.0475751	-0.277473	0.504	0.534	1
2019-03-01	0.0476476	-0.531248	0.289	0.367	1
Fam161b	0.0477803	0.345929	0.471	0.38	1
Rnf25	0.0479628	0.256583	0.719	0.639	1
Aar2	0.0479646	-0.707705	0.207	0.283	1
Zfp536	0.0481006	-0.481489	0.19	0.297	1
Usp6nl	0.0482027	-0.59325	0.14	0.161	1
Fance	0.0482099	0.256101	0.413	0.303	1
Rnf13	0.0482287	0.262161	0.826	0.805	1
Pcdha9	0.0483028	0.647369	0.132	0.07	1
Pbx1	0.0483029	0.317691	0.669	0.558	1
Porcn	0.0485879	-0.31918	0.645	0.687	1
Bend4	0.0487005	0.343347	0.264	0.165	1
Itgb1bp1	0.0487645	-0.542608	0.207	0.203	1
Ldlrad3	0.048819	-0.542125	0.058	0.129	1
Lrrn1	0.0491093	-0.441214	0.248	0.357	1
Dnajc25	0.0492599	0.275003	0.231	0.141	1
Acot3	0.0493556	-0.519341	0.091	0.151	1
Pdzd7	0.0495314	-0.454933	0.182	0.285	1
Pnkp	0.0498281	0.356359	0.529	0.428	1
Cast	0.0498472	-0.750764	0.116	0.191	1
Scpep1	0.049885	0.279351	0.661	0.54	1
6430548M08Rik	0.0500122	-0.258821	0.496	0.618	1
Cstb	0.0501201	-0.52798	0.132	0.229	1
Ttll11	0.0501749	-0.414932	0.124	0.219	1
Snx22	0.05021	-0.416829	0.736	0.791	1
Trim15	0.0502878	0.858881	0.124	0.058	1
Mical2	0.0503461	-0.290552	0.537	0.657	1
Sdr42e1	0.0504219	0.80134	0.223	0.143	1
Grm8	0.0504781	0.467636	0.405	0.305	1
Phka2	0.0505388	-0.421896	0.479	0.586	1
Trps1	0.0505526	0.350587	0.264	0.177	1
Tmem180	0.0506489	0.421138	0.479	0.448	1
Atp5j	0.0507139	-0.288683	0.802	0.839	1
Nrp1	0.0509445	-0.657969	0.322	0.438	1
Ift74	0.0510259	-0.653198	0.24	0.353	1
Limd1	0.0511143	0.640386	0.281	0.211	1
Tsfm	0.0512069	-0.710452	0.215	0.261	1
2610020C07Rik	0.0515394	-0.527573	0.198	0.147	1
Prosc	0.0516073	-0.407592	0.669	0.759	1
Tmem159	0.0516329	0.600786	0.231	0.157	1
Nrsn1	0.0516691	-0.313081	0.628	0.741	1
Cdk20	0.0518327	0.394815	0.322	0.215	1
Zfp831	0.0519516	0.377807	0.116	0.054	1
Tbc1d31	0.0521388	0.407418	0.413	0.311	1
2900055J20Rik	0.0521732	-0.28782	0.256	0.365	1
Igsf10	0.0522059	0.640506	0.273	0.179	1
Nars2	0.0525542	0.356039	0.496	0.384	1
B2m	0.0526321	0.359221	0.512	0.398	1
Mrpl11	0.0527738	0.301937	0.306	0.347	1
4933408B17Rik	0.0529748	0.596939	0.198	0.124	1
Mcur1	0.0530685	0.739276	0.157	0.1	1
Pld6	0.0531426	0.462385	0.471	0.392	1
Wdr52	0.0531659	0.265284	0.289	0.187	1
Hivep2	0.0532069	-0.254707	0.645	0.739	1
Nr2f2	0.0532166	-0.676878	0.099	0.173	1
Snrpd2	0.0532318	-0.558407	0.165	0.249	1
Pkn2	0.0533546	0.27095	0.653	0.641	1
Cdk16	0.0534419	-0.302364	0.818	0.859	1
Bahcc1	0.0534463	0.298883	0.43	0.355	1
Vmn2r87	0.0536987	0.488257	0.182	0.1	1
Ftsj1	0.0537887	-0.606577	0.174	0.259	1
Mut	0.0537919	0.295842	0.215	0.131	1
Dlk1	0.0538142	-0.701963	0.165	0.265	1
Ubc	0.0539881	-0.250768	0.769	0.815	1
Lrrn3	0.0541489	0.256052	0.57	0.458	1
Zdhhc4	0.0541926	-0.33517	0.405	0.526	1
Cyb561a3	0.0542522	-0.55759	0.182	0.275	1
Chn2	0.054274	0.480006	0.198	0.114	1
Gm14827	0.054306	0.316293	0.628	0.532	1
Zbtb25	0.0543413	-0.503699	0.149	0.131	1
Rasl10b	0.0543882	-0.448752	0.331	0.432	1
Rnasel	0.0544763	0.390019	0.397	0.287	1
Katnal1	0.0546063	-0.393215	0.653	0.725	1
Proz	0.0546449	0.489077	0.231	0.155	1
Cntrob	0.0547893	0.28453	0.62	0.514	1
Kcnh1	0.0550343	0.409824	0.273	0.191	1
4932418E24Rik	0.0551081	0.551701	0.107	0.046	1
Insl5	0.0551274	0.581344	0.322	0.229	1
Snora43	0.0551615	0.693555	0.182	0.1	1
Nrn1l	0.0553351	0.384709	0.107	0.052	1
Zfp783	0.0554872	0.409535	0.455	0.337	1
Spire2	0.0555369	-0.310857	0.306	0.42	1
Ccdc78	0.0556558	-0.940951	0.074	0.143	1
Nadk2	0.0557285	0.42433	0.289	0.215	1
Ccnb2	0.0559135	-0.264813	0.231	0.195	1
Ndufa12	0.0559773	-0.389836	0.537	0.612	1
Tmem11	0.056207	-0.545792	0.19	0.289	1
Abat	0.0563727	-0.348379	0.719	0.779	1
A330074K22Rik	0.0563746	-0.656969	0.091	0.167	1
1110038F14Rik	0.0563942	0.287815	0.463	0.369	1
Dcc	0.0564482	-0.397254	0.521	0.576	1
Rps20	0.0565334	-0.57085	0.24	0.321	1
Dmpk	0.0567375	0.28814	0.686	0.596	1
Mdh1	0.0567413	-0.300322	0.917	0.956	1
Mettl2	0.0567498	-0.259849	0.504	0.46	1
Syt3	0.0567953	-0.303766	0.736	0.797	1
Speer4a	0.0570893	0.258892	0.174	0.096	1
Lemd1	0.0572516	0.769898	0.174	0.104	1
Zscan29	0.0573112	-0.746157	0.149	0.227	1
Fibin	0.0574464	0.786559	0.116	0.052	1
Mtch2	0.057465	-0.266525	0.62	0.715	1
Rabepk	0.0575171	-0.506195	0.339	0.367	1
Dab2	0.057779	-0.652006	0.083	0.137	1
Gtpbp6	0.0577807	0.351396	0.455	0.339	1
Zfp873	0.0578583	0.486043	0.165	0.088	1
Birc5	0.0579228	0.487097	0.174	0.096	1
Cpne7	0.0581513	-0.443553	0.702	0.606	1
Insm1	0.0582429	-0.546098	0.074	0.106	1
Arhgef3	0.058379	-0.728093	0.19	0.273	1
Exosc7	0.0584141	0.357453	0.463	0.42	1
Pcgf5	0.0585217	-0.720467	0.107	0.155	1
Ptprm	0.0585637	-0.568953	0.314	0.349	1
Zfp397	0.0585856	-0.390896	0.496	0.578	1
Mfsd3	0.0586881	0.307832	0.322	0.219	1
Cenpv	0.0587742	0.334408	0.562	0.472	1
Ell2	0.0588641	-0.676385	0.05	0.104	1
Mir7052	0.0589214	0.661249	0.198	0.116	1
Wdr95	0.0590339	0.731519	0.182	0.108	1
Cox4i1	0.0590505	-0.328129	0.909	0.926	1
Map4k1	0.0594051	0.565481	0.207	0.127	1
4930503L19Rik	0.0594358	-0.669708	0.165	0.237	1
Whrn	0.0596421	-0.360089	0.273	0.386	1
Ccdc19	0.0600473	0.693585	0.182	0.102	1
Reck	0.0601526	-0.369662	0.314	0.43	1
Lpp	0.060229	-0.470208	0.165	0.255	1
Arhgef1	0.0602588	-0.3443	0.818	0.865	1
Ddah1	0.0603889	-0.371674	0.479	0.46	1
9430016H08Rik	0.060546	0.370309	0.14	0.163	1
Mfsd7b	0.0606965	-0.390844	0.496	0.528	1
Crhbp	0.0607794	-2.73736	0.058	0.118	1
2700062C07Rik	0.0609749	-0.549811	0.289	0.315	1
Ndufs7	0.0612306	-0.261876	0.744	0.793	1
5430402O13Rik	0.0613627	0.492971	0.124	0.058	1
Adpgk	0.0614183	0.382613	0.43	0.418	1
Sec14l1	0.0617851	-0.266009	0.281	0.394	1
Fam105a	0.0619345	0.363995	0.331	0.241	1
Efr3a	0.0619713	-0.338618	0.727	0.803	1
Stam	0.0620172	0.251331	0.727	0.614	1
Zfp867	0.0621737	-0.963287	0.165	0.253	1
Rtkn	0.0624389	-0.299168	0.248	0.357	1
Pop1	0.0624911	0.567906	0.322	0.257	1
Hpcal1	0.0625449	0.417687	0.43	0.319	1
Tram1	0.0625885	0.30112	0.628	0.546	1
Hrasls	0.0627902	0.5203	0.256	0.175	1
Apbb2	0.0629412	-0.504132	0.446	0.546	1
Ndufs3	0.0629872	-0.263929	0.719	0.697	1
1190007I07Rik	0.0629888	-0.609628	0.248	0.257	1
Arhgap4	0.063009	0.25726	0.264	0.171	1
Cc2d1b	0.0631533	0.275501	0.645	0.594	1
Isoc1	0.0631758	0.364378	0.182	0.187	1
Rhpn1	0.0632416	0.307954	0.264	0.175	1
Esyt1	0.0633615	-0.703301	0.116	0.197	1
Fam63b	0.0634732	-0.33648	0.57	0.548	1
Kif17	0.0636548	0.344667	0.554	0.474	1
Bend5	0.0639604	-0.404669	0.157	0.253	1
Lypd6b	0.0639706	-0.756864	0.074	0.149	1
A830080D01Rik	0.0644048	0.310003	0.562	0.446	1
Ccdc163	0.0651156	-0.577351	0.273	0.281	1
Hdac2	0.0652162	0.271214	0.678	0.59	1
Ogfr	0.0654924	-0.362765	0.463	0.422	1
Ntsr1	0.0656576	-1.33101	0.066	0.124	1
Gm16861	0.0657691	-0.425798	0.19	0.169	1
Zfp866	0.0658126	0.267806	0.57	0.566	1
Aftph	0.0658144	-0.301338	0.537	0.586	1
Hjurp	0.0658298	-0.462123	0.264	0.263	1
Stard7	0.0658866	-0.255167	0.579	0.685	1
Ddx23	0.0662334	-0.53291	0.132	0.223	1
Chia1	0.0663858	0.802147	0.107	0.05	1
Gm14634	0.0665443	-0.898642	0.083	0.129	1
Gstm5	0.0665942	-0.360567	0.488	0.508	1
Fam213a	0.0666919	0.300957	0.612	0.576	1
Rpl32	0.0667999	-0.294729	0.372	0.486	1
Atg4c	0.0670455	0.321716	0.57	0.462	1
Psat1	0.0670566	0.496692	0.273	0.229	1
Kdm6a	0.067136	0.316183	0.521	0.424	1
Hyal3	0.0671389	0.482052	0.149	0.078	1
Rnf220	0.0671795	-0.252342	0.488	0.604	1
Fahd2a	0.0672598	0.32476	0.57	0.492	1
Mrps18a	0.067261	-0.297042	0.455	0.434	1
Gm10767	0.06735	0.477942	0.298	0.199	1
Vdac2	0.0674411	-0.317681	0.76	0.757	1
Phc3	0.0679808	-0.299336	0.694	0.673	1
Afap1	0.0681085	-0.396778	0.496	0.516	1
Npy5r	0.06821	0.452709	0.174	0.096	1
4833439L19Rik	0.0683846	-0.402606	0.488	0.572	1
Trub1	0.0685308	-0.397038	0.521	0.612	1
Pcgf1	0.0686076	0.272186	0.421	0.444	1
Uck1	0.0688017	0.278854	0.579	0.464	1
Atp1b1	0.0688199	-0.269939	1	0.998	1
Igdcc3	0.0690375	0.311275	0.157	0.084	1
Slc4a3	0.0691337	-0.311863	0.942	0.944	1
Cdkl1	0.0691621	0.289499	0.504	0.39	1
Opn3	0.0691626	-0.953551	0.066	0.129	1
Prelid1	0.0692704	-0.343168	0.347	0.462	1
Ccdc150	0.069423	-0.522384	0.066	0.127	1
Flt3	0.0694871	-0.4467	0.636	0.689	1
Myh14	0.0697031	-0.277234	0.091	0.171	1
Fam185a	0.0697614	-0.600049	0.256	0.261	1
Snw1	0.0700624	-0.299186	0.339	0.311	1
Smim18	0.0701266	0.385103	0.413	0.307	1
2700038G22Rik	0.0703639	0.595089	0.215	0.171	1
Htr7	0.0705363	0.547189	0.248	0.157	1
Stk4	0.0706279	0.412391	0.43	0.319	1
Ankrd39	0.070717	0.307008	0.364	0.257	1
Krt222	0.0707706	-0.496132	0.256	0.361	1
Phf10	0.0708817	-0.532102	0.182	0.273	1
Gspt1	0.0711065	-0.389382	0.645	0.645	1
Ctdspl2	0.0713334	0.375377	0.702	0.645	1
Rnf113a2	0.071508	0.421079	0.198	0.116	1
Efcab1	0.0715776	0.382896	0.347	0.243	1
Ak4	0.0716737	0.681234	0.198	0.131	1
2300009A05Rik	0.0718968	-0.258314	0.355	0.47	1
Dnm3os	0.0719496	-0.25978	0.446	0.428	1
Ccdc85a	0.0719502	-0.35121	0.463	0.57	1
Dchs1	0.0720343	-0.332766	0.248	0.353	1
Syndig1	0.0720556	0.541773	0.124	0.135	1
BC017158	0.0721314	0.32477	0.595	0.536	1
Zc3hav1l	0.0724255	0.283313	0.149	0.078	1
Atp5h	0.0727363	-0.254438	0.793	0.801	1
Slit2	0.0729819	-0.409784	0.471	0.566	1
Tmem194b	0.0730204	0.348108	0.413	0.329	1
Me3	0.0730895	-0.475498	0.545	0.556	1
Npnt	0.0731917	0.291166	0.174	0.098	1
E030011O05Rik	0.0732087	0.498846	0.116	0.056	1
Fam210a	0.0732131	-0.464761	0.388	0.424	1
Reps2	0.0733436	-0.55626	0.364	0.458	1
Cdk18	0.0733645	0.339398	0.653	0.59	1
Kcnh2	0.0734859	-0.335993	0.595	0.671	1
Itpr2	0.0735058	0.55081	0.14	0.104	1
Megf11	0.0736182	-0.272976	0.413	0.464	1
Vat1	0.073851	0.334852	0.661	0.558	1
Heatr1	0.0739454	0.259668	0.504	0.396	1
Adamts19	0.0740012	0.575366	0.116	0.054	1
Zfp512	0.0740426	-0.355206	0.612	0.713	1
Fam53b	0.0744355	-0.355023	0.116	0.201	1
Peli1	0.0747588	-0.270017	0.298	0.4	1
Large	0.0753885	0.254037	0.603	0.608	1
Nudt19	0.0754279	-0.809067	0.182	0.263	1
Tctn1	0.0755597	0.324985	0.488	0.398	1
Ammecr1l	0.0756647	-0.312843	0.62	0.699	1
Mterfd1	0.0757394	0.319225	0.669	0.627	1
Rala	0.075755	-0.347183	0.347	0.46	1
Spast	0.0757669	0.293541	0.694	0.622	1
Diras2	0.0757739	-0.479628	0.157	0.251	1
Ifngr2	0.0757858	0.52953	0.479	0.4	1
Efcab6	0.0759151	0.676517	0.157	0.112	1
Zfand5	0.0759243	-0.308628	0.512	0.614	1
Cttnbp2nl	0.0761375	0.654925	0.165	0.151	1
Ptms	0.0761501	-0.302708	0.752	0.805	1
Htr2c	0.0762056	-0.573969	0.694	0.641	1
Cdk11b	0.0763542	0.292895	0.727	0.663	1
Elfn2	0.0764865	0.33306	0.521	0.428	1
Smc1a	0.0770508	-0.339758	0.397	0.508	1
4933413L06Rik	0.0770885	-0.568198	0.14	0.225	1
Tle4	0.0771222	0.336199	0.537	0.436	1
Creld2	0.0773397	0.33599	0.512	0.422	1
Arl4a	0.0773855	0.426919	0.215	0.131	1
AI846148	0.0776304	0.459602	0.537	0.442	1
Myo1h	0.0777572	0.515784	0.182	0.108	1
Pdzd4	0.0779183	0.280639	0.653	0.548	1
Atox1	0.0779941	-0.292824	0.207	0.303	1
Pum2	0.0781117	-0.294955	0.603	0.681	1
Pdf	0.0781862	-0.463377	0.314	0.345	1
Prkag2os1	0.0784458	0.383855	0.372	0.273	1
Nsmce4a	0.0788918	-0.356685	0.182	0.279	1
Cox7c	0.0788981	-0.418708	0.165	0.259	1
Bdh1	0.0789121	-0.464871	0.306	0.388	1
Cep131	0.0791088	0.319282	0.603	0.524	1
4933412O06Rik	0.0794596	-0.337438	0.124	0.09	1
Apod	0.0795553	-0.527286	0.182	0.273	1
Nfkbiz	0.0796712	-1.03761	0.083	0.151	1
Alkbh4	0.0797497	-0.782378	0.058	0.124	1
Dnmt1	0.0798233	-0.469532	0.694	0.713	1
6330419J24Rik	0.0798761	0.462358	0.174	0.161	1
Mapk9	0.0801478	-0.337309	0.744	0.787	1
Prdm2	0.0802717	-0.412574	0.529	0.582	1
Immt	0.0804692	-0.380879	0.661	0.735	1
4930447C04Rik	0.0806633	0.351395	0.736	0.647	1
Zfp804a	0.0807358	0.603437	0.289	0.203	1
Rps6	0.0808432	0.446997	0.165	0.147	1
Irf2bp1	0.0811224	0.351258	0.273	0.181	1
9530051G07Rik	0.0812203	0.351055	0.198	0.12	1
Dgcr14	0.0815718	-0.45885	0.215	0.315	1
Ptcd1	0.0816119	-0.260468	0.24	0.343	1
Dpagt1	0.0816372	0.344624	0.504	0.424	1
Zfyve19	0.0818103	-0.525608	0.289	0.392	1
Elovl6	0.0820782	-0.390425	0.653	0.713	1
Entpd5	0.0821198	-0.373943	0.339	0.446	1
Cebpzos	0.0823848	-0.43713	0.281	0.293	1
Lrp4	0.0826278	-0.373123	0.058	0.12	1
Tmem200c	0.0826365	0.427301	0.331	0.269	1
Tmem181c-ps	0.082992	0.302184	0.264	0.185	1
Hnrnpa3	0.082992	-0.302818	0.207	0.303	1
Hdac5	0.0831128	-0.298642	0.785	0.799	1
Ero1lb	0.0831673	0.250814	0.554	0.528	1
Cblb	0.0832017	-0.368651	0.19	0.287	1
Rc3h1	0.0832557	-0.342411	0.405	0.516	1
G530011O06Rik	0.0833882	0.340952	0.157	0.086	1
Fmn1	0.0833976	-0.412585	0.149	0.239	1
Shmt2	0.0834467	-0.495922	0.347	0.438	1
Stat3	0.0834632	-0.375364	0.281	0.388	1
Smim7	0.0835631	-0.377879	0.446	0.476	1
Rsad1	0.0835865	-0.287019	0.397	0.378	1
Ptgis	0.083601	0.6548	0.132	0.068	1
Cyb5r1	0.083617	-0.371612	0.264	0.365	1
Adssl1	0.0836721	0.354348	0.397	0.365	1
Tmem41b	0.0837224	-0.461129	0.413	0.51	1
Ppcs	0.0837897	-0.619861	0.074	0.135	1
Mir377	0.0838221	0.300323	0.471	0.412	1
9530077C05Rik	0.0838272	0.350577	0.405	0.299	1
Cwc15	0.083859	-0.610812	0.331	0.398	1
Smad7	0.0838631	0.392649	0.256	0.189	1
Efcab12	0.0838819	-0.821576	0.124	0.195	1
Trmt12	0.0839997	0.929133	0.14	0.082	1
Rap2b	0.0840889	-0.309082	0.372	0.339	1
Bckdk	0.0840918	-0.614526	0.273	0.365	1
Tmem176b	0.0842943	-0.902076	0.091	0.143	1
Uqcr11	0.0843769	-0.305503	0.57	0.629	1
Arhgap6	0.0843852	0.446694	0.264	0.187	1
Rab40b	0.0845342	0.378607	0.322	0.233	1
Plekhg5	0.0846025	0.323251	0.521	0.422	1
Lrrd1	0.0846776	-0.43049	0.083	0.157	1
Tmem17	0.0847236	0.417053	0.24	0.153	1
Errfi1	0.0847866	-0.632762	0.157	0.235	1
Snord96a	0.0850311	0.557211	0.256	0.201	1
Rtn4ip1	0.0852062	-0.5976	0.231	0.313	1
Gdap1l1	0.0853757	-0.299143	0.496	0.566	1
Fam65b	0.0853774	0.334676	0.579	0.498	1
Kcnip3	0.0856387	-0.305292	0.165	0.255	1
Cnppd1	0.0856731	-0.485431	0.471	0.542	1
Nup160	0.0863129	0.321662	0.587	0.506	1
Btg1	0.0863379	-0.279034	0.149	0.237	1
Yipf5	0.0863778	0.344816	0.587	0.514	1
Them4	0.0864225	0.398749	0.314	0.219	1
Nrgn	0.0865136	0.428142	0.215	0.229	1
1700086O06Rik	0.0866932	0.381533	0.24	0.153	1
Dlec1	0.0867452	0.33153	0.174	0.104	1
Dhrs7	0.0868264	-0.335712	0.248	0.349	1
Catsperd	0.0868694	0.446371	0.182	0.133	1
4930563F08Rik	0.0869822	-0.472872	0.091	0.167	1
Fut8	0.0871659	-0.462058	0.397	0.468	1
9330020H09Rik	0.0872562	-0.474786	0.24	0.267	1
Ap1s1	0.0872921	-0.302685	0.455	0.486	1
Ttpal	0.0875616	0.324573	0.562	0.47	1
Tpm4	0.0876976	-0.444346	0.264	0.237	1
Psmd4	0.0877534	-0.260947	0.636	0.691	1
Zfp516	0.0877711	-0.519331	0.165	0.177	1
Zfp326	0.0878295	0.330661	0.562	0.506	1
Gstt2	0.0880409	0.638487	0.124	0.062	1
Alg5	0.088334	0.276312	0.496	0.44	1
Rpl37a	0.088502	-0.62146	0.256	0.321	1
Nr2f1	0.0885074	-0.918014	0.066	0.104	1
Evc2	0.0885096	0.652402	0.182	0.106	1
Fa2h	0.0885589	-0.808381	0.066	0.135	1
Gm20754	0.0885717	-0.621629	0.066	0.135	1
Ace	0.0886099	0.250806	0.455	0.367	1
Frs2	0.088721	-0.250539	0.512	0.502	1
Tyro3	0.088746	-0.276276	0.471	0.43	1
Sik2	0.0888545	0.537869	0.38	0.291	1
Snx15	0.0891376	-0.31922	0.347	0.365	1
Id2	0.0891662	-0.858178	0.116	0.167	1
Nexn	0.0893632	-0.743371	0.157	0.215	1
Nucb2	0.0894205	0.42127	0.413	0.315	1
Katna1	0.0896331	-0.354794	0.372	0.392	1
Rps19bp1	0.0896905	-0.647431	0.14	0.201	1
Nabp2	0.0899179	0.285095	0.488	0.41	1
Tbck	0.0899617	-0.637524	0.231	0.307	1
Mocs3	0.0900506	0.60575	0.116	0.068	1
Extl2	0.0903101	-0.305151	0.479	0.552	1
Grid1	0.0905903	0.308373	0.653	0.598	1
Kat6b	0.0908268	-0.265748	0.455	0.564	1
Hps3	0.0908912	-0.603267	0.174	0.241	1
AU040972	0.0908964	0.654471	0.124	0.062	1
Gmppa	0.0908985	-0.358532	0.62	0.715	1
Zkscan17	0.091017	-0.265964	0.19	0.159	1
Slc37a1	0.0912034	0.41035	0.322	0.229	1
Galnt9	0.0912246	-0.281644	0.512	0.566	1
Ttll7	0.0914895	-0.252072	0.587	0.649	1
Thrb	0.0915801	0.449276	0.281	0.191	1
Ccng1	0.0915933	-0.597757	0.207	0.271	1
Agfg1	0.091609	0.282585	0.388	0.327	1
Cntn4	0.0916685	-0.504289	0.347	0.406	1
Kcnj9	0.0917213	-0.412676	0.488	0.508	1
Stk32b	0.0917834	0.451003	0.132	0.068	1
Twistnb	0.0917991	-0.808414	0.091	0.161	1
Rorb	0.091809	-0.472546	0.066	0.133	1
Nkain4	0.0919164	1.27827	0.132	0.072	1
Lamtor1	0.0919609	-0.449942	0.256	0.301	1
Tsc22d4	0.0920826	-0.374713	0.306	0.398	1
Coro1c	0.0926382	-0.324702	0.579	0.616	1
Bcam	0.092642	0.403106	0.223	0.223	1
Wdr76	0.0927522	-0.504258	0.314	0.376	1
Rfc5	0.0929048	0.441561	0.248	0.161	1
Zfp809	0.0929388	-0.34404	0.124	0.207	1
Serf1	0.0929939	-0.793965	0.099	0.169	1
Dld	0.0934451	-0.306392	0.554	0.645	1
Hdhd2	0.0936478	-0.363309	0.388	0.482	1
Mmd2	0.0936648	0.463825	0.347	0.257	1
Armcx4	0.0937112	-0.326798	0.438	0.432	1
Mapk8	0.0937501	-0.33174	0.736	0.797	1
Tmem121	0.0937538	0.51589	0.256	0.215	1
Aurkaip1	0.0937594	-0.404565	0.306	0.386	1
Egf	0.0937988	-0.562696	0.074	0.145	1
Rnd1	0.0938251	0.282213	0.405	0.331	1
Kcnn1	0.0938409	-0.711544	0.099	0.147	1
Arl5a	0.0939335	-0.337988	0.347	0.353	1
Pcdh18	0.0939486	0.291142	0.306	0.211	1
Lamp5	0.09403	0.389758	0.273	0.183	1
Grik4	0.0944686	0.448983	0.446	0.361	1
Slitrk5	0.0945143	-0.296182	0.678	0.725	1
St3gal6	0.0945939	-0.543296	0.066	0.133	1
Cep152	0.0949527	0.256184	0.207	0.129	1
Trim17	0.095068	-0.325135	0.05	0.108	1
Kcnip4	0.0952037	0.26938	0.405	0.48	1
Clcn4-2	0.0952233	-0.32525	0.843	0.88	1
Dstyk	0.0954109	-0.289215	0.397	0.506	1
Mob4	0.0955119	-0.256989	0.537	0.645	1
Tma7	0.0956623	-0.367868	0.347	0.4	1
Prcp	0.0961206	0.383046	0.223	0.141	1
Uqcrh	0.0969488	-0.321592	0.669	0.725	1
Dag1	0.0969498	0.253099	0.587	0.482	1
Ptch1	0.0970934	-0.469204	0.091	0.161	1
Phf8	0.0971169	-0.418133	0.405	0.448	1
Lss	0.0973319	0.417692	0.438	0.357	1
Nrip3	0.0976153	-0.396692	0.421	0.508	1
Fam83h	0.0977717	0.275778	0.165	0.1	1
Tert	0.0979715	0.54885	0.14	0.084	1
Nphp4	0.0982408	0.353315	0.488	0.474	1
Cd55	0.0984427	0.611449	0.264	0.205	1
Tmem129	0.098468	-0.262946	0.339	0.311	1
Dnah7b	0.0986281	0.281541	0.388	0.287	1
Chrm2	0.0995808	-0.437903	0.083	0.151	1
Mrps9	0.0995993	-0.458297	0.421	0.498	1
Lhx5	0.100179	-0.700229	0.05	0.108	1
Msi1	0.100472	-0.413604	0.091	0.165	1
Tubb4b	0.100568	-0.292671	0.62	0.667	1
D8Ertd738e	0.100681	-0.387946	0.562	0.635	1
4930579G18Rik	0.100725	-0.414815	0.264	0.297	1
Nars	0.10094	-0.307887	0.752	0.831	1
Ttc9b	0.10114	-0.266786	0.19	0.199	1
Itgav	0.101394	-0.527945	0.05	0.106	1
Farp2	0.101435	0.537181	0.231	0.179	1
Pcdhb12	0.101693	0.624597	0.157	0.088	1
Btla	0.101955	0.667666	0.124	0.07	1
Atp1a2	0.101975	1.79116	0.331	0.239	1
Wdr4	0.102016	0.395792	0.463	0.422	1
Kcnc3	0.102121	-0.272249	0.504	0.574	1
Vash2	0.102203	0.537297	0.281	0.197	1
Cand2	0.102229	-0.303946	0.083	0.147	1
Tipin	0.102412	0.314131	0.355	0.259	1
Smc4	0.102703	0.346447	0.149	0.084	1
Armcx1	0.103005	-0.28324	0.702	0.661	1
Hadha	0.103036	-0.278119	0.512	0.54	1
Gm19461	0.103281	-1.01008	0.107	0.169	1
Zgrf1	0.103651	-0.546716	0.099	0.151	1
Cox5b	0.103978	-0.279674	0.686	0.717	1
Bag2	0.104227	-0.289456	0.157	0.149	1
Adcy1	0.104252	-0.321114	0.744	0.721	1
2810004N23Rik	0.104526	0.32741	0.231	0.247	1
Ccdc32	0.105188	-0.544588	0.149	0.233	1
Tmem192	0.105327	0.366711	0.38	0.315	1
Uba6	0.105396	0.288498	0.711	0.627	1
Htatsf1	0.105412	0.288352	0.471	0.39	1
Erbb2ip	0.105645	-0.393598	0.43	0.516	1
Mif	0.10583	-0.352965	0.43	0.512	1
Ubap2	0.105874	-0.262142	0.587	0.641	1
Snord55	0.106231	0.498449	0.116	0.058	1
Gm6994	0.10638	-0.282488	0.074	0.141	1
Adcy2	0.106429	0.343488	0.537	0.45	1
Dysf	0.106762	0.535206	0.174	0.114	1
Pcdhb7	0.106933	0.35269	0.223	0.143	1
Ubtf	0.107073	0.325194	0.579	0.486	1
Nab2	0.107101	0.404434	0.223	0.153	1
1700003E16Rik	0.107285	0.449178	0.182	0.108	1
Alg12	0.107367	-0.33895	0.198	0.291	1
Ccdc55	0.107418	-0.50836	0.223	0.271	1
Gpr37l1	0.107455	1.45322	0.107	0.078	1
Ptpn3	0.107557	-0.27744	0.149	0.233	1
Kcnj12	0.107873	0.277465	0.19	0.219	1
Xpnpep3	0.108041	-0.417367	0.19	0.179	1
Ntsr2	0.108186	1.32178	0.174	0.102	1
Zfp46	0.108392	-0.489125	0.132	0.199	1
Gpr137b-ps	0.108424	0.277723	0.421	0.347	1
Pwwp2a	0.108451	-0.325694	0.595	0.661	1
Igsf21	0.108471	-0.378422	0.372	0.45	1
Afap1l1	0.108484	0.487722	0.132	0.07	1
Slc35b4	0.108843	0.272981	0.446	0.494	1
Tox	0.109255	-0.811055	0.198	0.271	1
Leng9	0.109312	-0.523505	0.165	0.147	1
Sertad2	0.109596	-0.423815	0.107	0.175	1
Gabra3	0.109624	0.356254	0.554	0.5	1
Bex4	0.109742	0.324846	0.223	0.143	1
Bag4	0.109872	0.256201	0.488	0.4	1
Snx8	0.109967	0.342336	0.413	0.341	1
Cog1	0.109991	0.309848	0.579	0.52	1
Grip1	0.110066	-0.43763	0.405	0.498	1
Hcrtr2	0.111061	0.684382	0.298	0.215	1
Ddx52	0.111328	0.51342	0.339	0.269	1
Slc9b2	0.111347	0.268594	0.207	0.133	1
Atg3	0.111357	-0.473352	0.256	0.349	1
Fam189b	0.111456	0.258009	0.777	0.701	1
Cdc25b	0.111504	-0.388605	0.306	0.363	1
Phf21a	0.111741	-0.284015	0.455	0.552	1
Sike1	0.11184	-0.523368	0.256	0.319	1
Mta1	0.112089	0.254823	0.645	0.54	1
9330158H04Rik	0.11284	-0.42951	0.058	0.118	1
Naa30	0.113112	0.280497	0.322	0.321	1
Tcf7l2	0.11315	0.641036	0.124	0.116	1
Fstl4	0.1132	-0.647185	0.074	0.141	1
Vstm2l	0.113314	0.296078	0.504	0.404	1
Ptch2	0.113398	0.445383	0.24	0.159	1
Slc35a3	0.113704	0.565023	0.339	0.259	1
St6galnac4	0.113775	-0.389567	0.207	0.299	1
Eif3m	0.113987	-0.371466	0.364	0.398	1
Pip5k1c	0.114147	-0.289494	0.719	0.779	1
Hexim1	0.114292	-0.432619	0.231	0.323	1
C330018D20Rik	0.114361	0.671719	0.174	0.112	1
Ank1	0.114388	-0.307904	0.661	0.709	1
Odf4	0.114495	0.709871	0.149	0.098	1
Smim11	0.11478	-0.311557	0.157	0.241	1
Chrm1	0.114843	-0.577634	0.14	0.187	1
Rps6ka1	0.114973	-0.348977	0.256	0.227	1
BC052040	0.11529	-0.306166	0.091	0.155	1
Mrpl10	0.115459	-0.407787	0.372	0.442	1
Kxd1	0.11548	-0.383602	0.347	0.386	1
Bora	0.115589	0.416114	0.273	0.199	1
2810013P06Rik	0.115679	-0.311392	0.256	0.353	1
Oacyl	0.115981	0.40142	0.19	0.116	1
Tssc1	0.116388	-0.410767	0.273	0.327	1
Amigo3	0.116533	-0.501564	0.107	0.135	1
Kit	0.116545	-0.477313	0.256	0.317	1
Vangl2	0.116655	0.554321	0.215	0.153	1
Enkur	0.116854	0.552077	0.149	0.086	1
Scarb2	0.11808	-0.303592	0.281	0.253	1
Dhx58	0.118154	0.470555	0.14	0.078	1
Pcdhga3	0.118411	0.678021	0.116	0.068	1
Ankrd23	0.11848	0.276739	0.421	0.325	1
Gmeb2	0.118544	0.42989	0.306	0.235	1
Gpx2-ps1	0.118578	0.72019	0.124	0.066	1
Med19	0.118642	-0.292809	0.24	0.237	1
Ttc9c	0.118984	-0.505233	0.264	0.359	1
Rab9b	0.119138	0.265465	0.322	0.335	1
Cbfb	0.119331	0.270957	0.289	0.201	1
Tmem136	0.119848	-0.469981	0.421	0.49	1
Skiv2l	0.119949	-0.266009	0.587	0.574	1
Arpc1a	0.120108	-0.279009	0.678	0.669	1
Auh	0.120304	-0.282432	0.521	0.526	1
Gm15413	0.120516	0.53084	0.207	0.131	1
Nup35	0.120529	0.436311	0.256	0.235	1
Gbe1	0.121065	-0.443241	0.066	0.122	1
Lrrc3	0.121114	0.252652	0.322	0.237	1
Dok6	0.121308	-0.914498	0.058	0.106	1
Dnajc9	0.121451	-0.403132	0.231	0.233	1
Gm9962	0.121624	0.474125	0.174	0.145	1
Smg9	0.121874	-0.25808	0.446	0.418	1
Efnb2	0.121998	-0.446842	0.281	0.275	1
Mir6902	0.122068	0.551076	0.149	0.084	1
Rps19-ps3	0.122074	0.499015	0.19	0.12	1
5730480H06Rik	0.122114	-0.337272	0.215	0.303	1
4930594C11Rik	0.122216	-0.65459	0.207	0.181	1
Ccdc94	0.12229	-0.757484	0.074	0.124	1
Lmf1	0.122412	-0.356894	0.322	0.341	1
Snapc2	0.122601	-0.380571	0.107	0.181	1
Ergic1	0.122719	0.343531	0.62	0.532	1
Alkbh7	0.122935	-0.273861	0.207	0.291	1
Mcm7	0.122986	-0.708467	0.14	0.183	1
Pcdhb3	0.123207	0.569001	0.132	0.072	1
N6amt2	0.123507	-0.315628	0.107	0.175	1
Zfp689	0.123552	0.328735	0.132	0.173	1
5730522E02Rik	0.123861	0.256166	0.19	0.118	1
Ctnna1	0.12389	0.275451	0.289	0.313	1
Trappc2	0.123922	-0.44143	0.132	0.209	1
N4bp2	0.124024	0.486006	0.488	0.43	1
Sez6	0.1241	-0.297666	0.678	0.769	1
Tmem67	0.124242	0.430644	0.645	0.56	1
AW822252	0.124318	0.391245	0.314	0.231	1
Rcl1	0.124328	-0.519372	0.198	0.199	1
Pigl	0.124435	0.289195	0.322	0.231	1
Tbc1d22a	0.124509	-0.53538	0.149	0.225	1
Itga7	0.124747	0.417674	0.198	0.129	1
Prpf19	0.125116	-0.527326	0.512	0.536	1
Rab40c	0.125145	-0.357456	0.479	0.51	1
Acyp1	0.125208	-0.447993	0.207	0.263	1
Gpr171	0.125373	-0.269803	0.372	0.357	1
Timm10	0.125484	-0.322418	0.174	0.259	1
Mreg	0.1257	-0.852022	0.074	0.135	1
Mrpl24	0.125893	-0.287399	0.355	0.345	1
Sdsl	0.125971	-0.561638	0.165	0.229	1
Klhl24	0.126018	-0.394005	0.397	0.432	1
Mmel1	0.12602	-0.620311	0.099	0.169	1
Hcn4	0.126147	-0.325829	0.099	0.165	1
Prep	0.126175	0.598384	0.174	0.173	1
Fam92a	0.126899	-0.319977	0.669	0.709	1
Med22	0.126955	0.389373	0.364	0.279	1
Zfp810	0.127035	0.357729	0.421	0.341	1
Snord72	0.127253	-0.870244	0.066	0.12	1
Chchd5	0.127268	0.585657	0.149	0.088	1
Lpcat1	0.128172	0.299031	0.529	0.462	1
Chmp5	0.128361	0.308413	0.504	0.492	1
Cep63	0.128806	-0.358003	0.488	0.502	1
9330162012Rik	0.128901	0.282855	0.207	0.133	1
A930011G23Rik	0.129211	-0.577556	0.074	0.131	1
Aimp1	0.129286	-0.417764	0.306	0.392	1
Gm12060	0.129402	-0.352583	0.421	0.522	1
Lrrc58	0.129471	0.256089	0.744	0.705	1
Pank1	0.129554	-0.542173	0.289	0.371	1
Lat2	0.129559	0.409657	0.132	0.072	1
Egln1	0.129632	-0.482842	0.24	0.295	1
Zfp385b	0.129935	-0.478312	0.223	0.267	1
Drd1a	0.129962	-0.507527	0.083	0.143	1
2500004C02Rik	0.129976	-0.500444	0.14	0.201	1
Sdk2	0.129983	-0.336248	0.174	0.251	1
Hdac8	0.130214	0.450007	0.231	0.161	1
2310022B05Rik	0.130584	0.33766	0.149	0.092	1
Slc6a11	0.131024	0.840397	0.446	0.369	1
Lancl2	0.131026	-0.302834	0.223	0.313	1
Dennd1a	0.131062	-0.32934	0.545	0.59	1
Hars	0.13112	-0.294189	0.397	0.498	1
Htr1a	0.131489	-0.389616	0.116	0.183	1
6530402F18Rik	0.131538	0.352047	0.174	0.106	1
Zbtb22	0.131757	-0.584472	0.14	0.131	1
Lmo1	0.131998	-0.676043	0.066	0.124	1
Card9	0.132015	-0.414043	0.124	0.129	1
Mcc	0.132051	-0.352092	0.116	0.163	1
Nr4a1	0.132331	-0.531102	0.174	0.257	1
Hebp1	0.132395	0.444826	0.19	0.118	1
Sipa1	0.132498	0.311216	0.215	0.203	1
H2-Q2	0.132744	0.418768	0.198	0.127	1
Pld5	0.13279	-0.389663	0.289	0.386	1
Xylt1	0.133094	0.318061	0.314	0.225	1
Zfp748	0.133255	0.706765	0.124	0.09	1
Rmdn2	0.133441	0.413398	0.132	0.114	1
Klf9	0.133846	-0.472406	0.289	0.373	1
Rxrg	0.133958	0.512939	0.281	0.235	1
Rbm12b2	0.133965	-0.35185	0.38	0.367	1
Sh3bgr	0.133984	0.381647	0.19	0.118	1
Sema3e	0.13418	-0.545673	0.083	0.149	1
Mpped1	0.134229	-0.399812	0.413	0.512	1
Dhrs7b	0.134474	0.278753	0.438	0.343	1
9530059O14Rik	0.134585	-0.437656	0.57	0.572	1
Ndufb3	0.13475	-0.455941	0.446	0.47	1
Rps25	0.135007	0.384034	0.289	0.245	1
Rpl21	0.135261	-0.525383	0.05	0.104	1
AA415398	0.135824	0.508994	0.198	0.129	1
Ap4m1	0.136017	0.302332	0.198	0.143	1
Asf1a	0.136452	-0.380178	0.174	0.131	1
Samd15	0.136563	0.567265	0.207	0.139	1
Cdhr3	0.136738	-0.558885	0.05	0.102	1
Fam162a	0.136834	-0.313308	0.207	0.289	1
Dusp18	0.137037	0.264985	0.182	0.114	1
Ncald	0.137201	-0.598748	0.43	0.472	1
Zfp94	0.137492	-0.672063	0.174	0.237	1
Lsm7	0.137596	-0.287268	0.215	0.303	1
Pop7	0.137838	-0.714687	0.091	0.155	1
1700029I15Rik	0.13793	0.292294	0.223	0.147	1
Prim2	0.137999	0.47135	0.165	0.143	1
Ncapg2	0.138049	0.428344	0.174	0.141	1
Fam13b	0.138068	0.303833	0.686	0.596	1
Fig4	0.13854	0.320088	0.355	0.329	1
DQ267101	0.138718	0.664997	0.157	0.096	1
Ing2	0.139048	-0.512695	0.083	0.147	1
AA987161	0.139076	-0.383401	0.091	0.145	1
Asap3	0.13915	-0.484928	0.223	0.253	1
Ifnar2	0.139509	0.271427	0.355	0.269	1
BC068281	0.139542	-0.634989	0.091	0.145	1
Naa20	0.139655	-0.329671	0.57	0.631	1
Mxra7	0.14018	0.412428	0.248	0.203	1
Mir186	0.140345	-0.637644	0.066	0.127	1
Hrh1	0.140539	0.473625	0.174	0.129	1
2610002J02Rik	0.140826	0.427397	0.215	0.231	1
R74862	0.141063	0.502037	0.174	0.106	1
Pik3r1	0.141337	-0.45179	0.331	0.408	1
Surf2	0.14163	0.267466	0.587	0.516	1
Neurl1a	0.141901	-0.299774	0.372	0.376	1
Vps29	0.141937	-0.344344	0.579	0.624	1
Ndufc1	0.142163	-0.309358	0.471	0.55	1
Lyplal1	0.142324	-0.944911	0.074	0.122	1
Ormdl1	0.143036	0.327152	0.231	0.157	1
Zbtb49	0.143766	0.590419	0.372	0.317	1
Qars	0.14378	-0.306822	0.455	0.524	1
Fgf13	0.144212	-0.575299	0.207	0.291	1
Kcnn3	0.144596	-0.418196	0.231	0.207	1
Grwd1	0.144743	0.344379	0.289	0.205	1
Tfr2	0.145229	-0.500681	0.215	0.259	1
Ccm2	0.145442	-0.422309	0.306	0.392	1
Pcdh1	0.145594	-0.464921	0.165	0.215	1
Stat2	0.145646	-0.355219	0.322	0.418	1
Nwd2	0.145712	-0.568397	0.174	0.239	1
Dbi	0.145877	-0.258004	0.273	0.355	1
Asxl1	0.146232	-0.389032	0.488	0.534	1
Gfm1	0.146296	-0.574249	0.198	0.283	1
Abcd4	0.146357	-0.330845	0.488	0.502	1
Cdc37	0.146613	-0.305244	0.43	0.492	1
Dusp16	0.146738	-0.590134	0.099	0.163	1
Khdrbs2	0.147233	0.414639	0.421	0.329	1
Edem3	0.147726	0.355001	0.62	0.564	1
Gm7854	0.14829	-0.419616	0.174	0.171	1
Rpl39	0.148322	-0.537083	0.223	0.255	1
Mien1	0.148625	-0.337585	0.281	0.325	1
Zfp341	0.148637	-0.292184	0.165	0.241	1
Sacs	0.148699	-0.482541	0.289	0.331	1
Agpat3	0.148937	-0.340017	0.421	0.52	1
Rsph1	0.149106	0.372841	0.116	0.062	1
Sppl2a	0.149347	-0.262231	0.57	0.6	1
Banf1	0.149372	-0.43052	0.264	0.309	1
Pgr	0.14941	-0.527497	0.24	0.311	1
Bop1	0.149524	0.338732	0.38	0.291	1
Zfp651	0.149645	-0.268949	0.43	0.51	1
Npy1r	0.149722	0.374859	0.207	0.135	1
Atg16l1	0.149737	-0.257833	0.744	0.809	1
Ifrd1	0.150244	-0.448379	0.314	0.384	1
1700048O20Rik	0.150298	0.298356	0.421	0.359	1
Cnp	0.150379	-0.369891	0.603	0.653	1
Sar1b	0.150516	-0.325029	0.562	0.627	1
Pola2	0.150646	0.332896	0.298	0.213	1
Magohb	0.150726	-0.530766	0.107	0.124	1
Glb1	0.151694	0.346822	0.446	0.38	1
Snord118	0.152001	0.419323	0.116	0.062	1
Senp3	0.152109	-0.321468	0.628	0.693	1
1110002L01Rik	0.152145	-0.288859	0.083	0.137	1
Rad54l2	0.1524	-0.474182	0.405	0.41	1
Eml2	0.152511	-0.323279	0.471	0.508	1
Nudt18	0.152617	-0.484096	0.182	0.191	1
Cfp	0.152852	0.261649	0.686	0.61	1
Soga1	0.15312	-0.272647	0.62	0.683	1
Ndufaf5	0.153449	-0.390099	0.463	0.52	1
Ccdc40	0.153619	0.582939	0.248	0.171	1
Pex14	0.153672	0.285002	0.512	0.468	1
Trim26	0.154357	0.35444	0.496	0.412	1
Zfp874a	0.154674	-0.81742	0.074	0.12	1
Purb	0.155304	-0.251139	0.603	0.649	1
Ccnj	0.155559	0.599274	0.281	0.199	1
Rcc1	0.155813	-0.713367	0.124	0.185	1
Tceal8	0.155904	-0.341762	0.116	0.187	1
Chrd	0.155996	-0.360978	0.455	0.486	1
Kcnab1	0.15676	-0.562753	0.083	0.137	1
Chmp3	0.156821	0.314137	0.405	0.327	1
Smim8	0.157134	-0.657985	0.074	0.135	1
Srek1ip1	0.157136	0.412302	0.24	0.213	1
Insig2	0.157337	-0.262602	0.521	0.606	1
Cfl2	0.157444	-0.280038	0.554	0.631	1
Mpg	0.157604	0.315324	0.512	0.416	1
Magt1	0.157615	0.296334	0.182	0.227	1
Phf5a	0.157951	-0.343015	0.157	0.235	1
Il13ra1	0.158392	0.274518	0.256	0.179	1
Pdpr	0.158893	-0.401783	0.215	0.267	1
Apba1	0.159419	-0.311333	0.496	0.568	1
Nom1	0.159441	0.278677	0.463	0.418	1
Frmpd1	0.159675	-0.465851	0.107	0.167	1
Npas3	0.159706	-0.384796	0.19	0.205	1
Man1b1	0.159853	0.309059	0.81	0.757	1
Gfpt2	0.160143	-0.740612	0.074	0.135	1
P2rx4	0.160584	-0.263285	0.289	0.369	1
Eif1ad	0.160672	-0.496982	0.157	0.233	1
Ccdc79	0.160882	0.530021	0.198	0.131	1
Fars2	0.16096	0.479144	0.132	0.102	1
Cd302	0.160961	-0.263706	0.273	0.227	1
Mcph1	0.16129	0.265381	0.455	0.371	1
Hspa12a	0.161333	-0.253605	0.603	0.685	1
Hdgf	0.161586	-0.250479	0.686	0.749	1
Tomm40l	0.161753	-0.301979	0.537	0.524	1
Tpcn2	0.161799	-0.800964	0.074	0.129	1
Skiv2l2	0.162244	-0.386763	0.645	0.651	1
Glrx5	0.162278	-0.431075	0.256	0.319	1
Ahr	0.162551	-0.526494	0.074	0.135	1
Cstad	0.162607	-0.258753	0.107	0.082	1
Nos1	0.162625	-0.471011	0.124	0.185	1
Gpr155	0.162955	0.283397	0.628	0.572	1
Ext1	0.163703	-0.645742	0.223	0.289	1
Gm6524	0.163812	-0.333567	0.107	0.175	1
Anp32b	0.163881	-0.298216	0.256	0.317	1
Kcna3	0.163957	0.287884	0.273	0.193	1
Rnf185	0.163957	-0.331016	0.182	0.261	1
Tchp	0.163975	-0.388518	0.364	0.341	1
Ogdh	0.164172	-0.265752	0.802	0.865	1
Diras1	0.164197	-0.505786	0.248	0.299	1
Prkab1	0.164271	0.341118	0.322	0.263	1
Adora1	0.164479	0.286959	0.355	0.285	1
Rffl	0.164559	-0.639246	0.132	0.199	1
Klhl8	0.164665	-0.380657	0.165	0.243	1
Mus81	0.164666	0.285699	0.488	0.398	1
Cat	0.164972	0.344831	0.248	0.219	1
Guk1	0.165121	-0.449622	0.405	0.492	1
Slc25a32	0.165214	0.548999	0.174	0.127	1
Zfp148	0.165554	-0.270618	0.455	0.512	1
A730018C14Rik	0.165999	0.783511	0.107	0.066	1
Tmem184c	0.166314	-0.347914	0.496	0.508	1
Mast4	0.166577	-0.377924	0.579	0.627	1
Rab23	0.166722	0.256612	0.43	0.339	1
Gm10658	0.16676	-0.544713	0.099	0.116	1
Mecp2	0.166911	-0.321842	0.488	0.574	1
Gskip	0.167054	-0.40257	0.281	0.313	1
D130020L05Rik	0.167193	-0.414035	0.058	0.112	1
Nat8l	0.16748	-0.282566	0.876	0.908	1
Gm10125	0.167552	-0.551416	0.19	0.247	1
Col12a1	0.167646	0.359613	0.182	0.118	1
Gm12359	0.167766	-0.658399	0.083	0.143	1
Tnfaip1	0.167927	0.269102	0.43	0.384	1
2410004B18Rik	0.168078	-0.444142	0.165	0.243	1
BC051142	0.168083	-0.289684	0.149	0.145	1
Slc39a11	0.168222	0.335731	0.215	0.179	1
Slitrk4	0.168889	0.291608	0.471	0.396	1
Vasp	0.168965	-0.349847	0.157	0.193	1
Pex13	0.169468	0.460402	0.421	0.384	1
Slc7a10	0.169871	1.65313	0.116	0.07	1
Kcnf1	0.169937	-0.369195	0.223	0.221	1
Vgll4	0.170067	0.252058	0.107	0.058	1
Fundc2	0.170517	-0.273751	0.19	0.271	1
Arfgap3	0.170588	0.307094	0.397	0.353	1
Pou6f1	0.170838	-0.36921	0.43	0.506	1
Btbd9	0.170924	0.301446	0.537	0.448	1
Mrpl34	0.170999	-0.515857	0.14	0.209	1
Smim13	0.171132	-0.43404	0.413	0.462	1
Zfand3	0.171595	-0.417354	0.207	0.239	1
Txn1	0.171711	-0.382889	0.38	0.47	1
Rab11fip4	0.172206	-0.63916	0.124	0.191	1
Arfip1	0.172633	-0.302517	0.132	0.203	1
Cyth3	0.172885	-0.281874	0.331	0.422	1
Tekt5	0.172925	0.39958	0.157	0.096	1
Gtpbp10	0.172974	-0.582981	0.074	0.102	1
Mal	0.173107	-0.323941	0.463	0.538	1
Tusc2	0.173268	0.290019	0.388	0.359	1
Astn2	0.173534	0.309184	0.421	0.339	1
Dnajc2	0.173624	0.287472	0.562	0.502	1
Thap2	0.173813	-0.586695	0.298	0.361	1
Gcc1	0.173859	-0.523536	0.066	0.122	1
Mta3	0.173978	-0.291002	0.322	0.378	1
Tcf3	0.174216	0.415494	0.529	0.454	1
Ccdc112	0.174432	0.392659	0.397	0.345	1
Tmem29	0.174475	0.290551	0.587	0.5	1
Rbm43	0.174481	0.441687	0.24	0.173	1
Txndc16	0.17449	-0.267599	0.603	0.627	1
Wnt2b	0.174509	-0.418338	0.24	0.201	1
Gja1	0.174754	1.43222	0.124	0.07	1
Zkscan16	0.174757	0.276437	0.331	0.287	1
S1pr5	0.174971	0.535038	0.207	0.145	1
Pnp	0.17527	0.462906	0.116	0.084	1
Npat	0.175698	-0.318719	0.645	0.629	1
Aprt	0.176034	-0.426173	0.355	0.384	1
Ptpn1	0.176291	-0.404789	0.413	0.486	1
Bicc1	0.176449	0.570635	0.14	0.108	1
Hddc2	0.176839	-0.317334	0.223	0.203	1
Dpy19l1	0.177049	-0.403955	0.446	0.516	1
Vps41	0.177148	-0.272584	0.727	0.757	1
Dscr3	0.177636	0.26773	0.512	0.422	1
Cd63	0.177881	-0.293233	0.19	0.267	1
Rpl41	0.177891	-0.323744	0.347	0.43	1
Chmp6	0.178044	-0.648885	0.132	0.195	1
Mir6935	0.178351	0.482163	0.124	0.07	1
Rps15	0.178562	-0.264119	0.479	0.57	1
Myeov2	0.178628	-0.294433	0.479	0.506	1
Mipep	0.178819	-0.516282	0.132	0.203	1
Arhgef4	0.179358	-0.264218	0.678	0.693	1
Arhgap22	0.179748	-0.36505	0.174	0.251	1
Ebpl	0.179797	0.31798	0.322	0.239	1
Phlda1	0.179826	0.309385	0.355	0.289	1
Samd12	0.180329	-0.447261	0.215	0.235	1
Kpna1	0.180412	-0.268781	0.603	0.683	1
Zfp28	0.180442	-0.367717	0.198	0.275	1
Mfap2	0.180676	0.394562	0.306	0.229	1
Cda	0.180679	0.690519	0.174	0.141	1
Fam174b	0.180855	-0.377764	0.24	0.237	1
Pou3f3	0.181042	-0.338239	0.157	0.179	1
Apaf1	0.18125	-0.279631	0.306	0.273	1
Timm13	0.181582	-0.386756	0.446	0.468	1
Selt	0.181619	0.303966	0.554	0.494	1
Rftn1	0.181752	0.415053	0.215	0.145	1
Lrrc8b	0.181763	-0.599718	0.149	0.201	1
Mrpl47	0.181803	-0.314176	0.281	0.347	1
Zmat5	0.182321	-0.273312	0.124	0.193	1
Sav1	0.182345	-0.470385	0.091	0.149	1
Prkca	0.182658	-0.473762	0.264	0.315	1
St8sia4	0.182703	0.266783	0.298	0.217	1
Birc2	0.183105	-0.257578	0.463	0.516	1
Herc3	0.183332	-0.375276	0.463	0.548	1
Htr5a	0.183537	0.462816	0.223	0.177	1
2700081O15Rik	0.18357	-0.437642	0.198	0.273	1
4930506C21Rik	0.183658	-0.355657	0.43	0.478	1
Enho	0.184093	-0.260251	0.174	0.249	1
Thpo	0.184373	-0.264443	0.339	0.43	1
Parpbp	0.184621	-0.486059	0.066	0.102	1
Gemin2	0.184809	0.38092	0.273	0.197	1
Ten1	0.184882	-0.418321	0.116	0.183	1
Cep57l1	0.184891	-1.01415	0.091	0.147	1
Tinf2	0.184904	0.320175	0.273	0.213	1
Map3k2	0.185071	-0.341969	0.686	0.717	1
Tsc22d2	0.185256	0.274219	0.479	0.452	1
Spag5	0.185442	0.354449	0.314	0.235	1
Pex16	0.185616	-0.496793	0.298	0.343	1
C130071C03Rik	0.185749	0.361378	0.24	0.297	1
Mir6918	0.18575	0.457971	0.182	0.118	1
Zfp954	0.186395	0.640762	0.124	0.088	1
Asna1	0.186535	-0.305819	0.289	0.371	1
Klhl15	0.186604	0.65617	0.19	0.139	1
Orc1	0.186731	-0.422322	0.182	0.233	1
Shc3	0.186933	-0.303722	0.116	0.151	1
Ppp6r1	0.187363	-0.305407	0.38	0.472	1
Serf2	0.187464	-0.35191	0.463	0.508	1
Grsf1	0.18753	-0.276296	0.479	0.558	1
Zfp830	0.187621	-0.297815	0.124	0.151	1
Mpi	0.187622	-0.352468	0.521	0.56	1
Nme7	0.187646	0.308642	0.248	0.285	1
Bzw1	0.187974	-0.289441	0.413	0.43	1
Wdr81	0.188501	-0.317968	0.207	0.277	1
Dcaf10	0.188583	0.276177	0.372	0.287	1
Ap5s1	0.188729	-0.357438	0.174	0.149	1
Mir7115	0.189051	0.317781	0.198	0.133	1
Zfp319	0.189254	-0.539084	0.066	0.118	1
Ift27	0.189279	0.304183	0.256	0.187	1
Sla2	0.189573	-0.728551	0.107	0.135	1
Zcchc9	0.189625	0.346049	0.421	0.361	1
Arhgef10l	0.189701	0.266733	0.579	0.492	1
Bud13	0.189756	0.428788	0.231	0.175	1
Rnf207	0.190074	-0.322317	0.314	0.4	1
Gdpd3	0.190359	0.999378	0.157	0.11	1
Map4k3	0.190826	-0.368021	0.603	0.639	1
Ldlrad4	0.191167	-0.434082	0.124	0.133	1
Mrpl49	0.191218	-0.374593	0.149	0.219	1
Ncapd3	0.191558	-0.281799	0.579	0.618	1
Rprm	0.191706	-0.770541	0.14	0.155	1
Letm1	0.191735	0.253171	0.521	0.492	1
2010012O05Rik	0.191986	-0.323019	0.281	0.367	1
Ift57	0.192139	0.285587	0.405	0.343	1
Prkaa2	0.192343	-0.348073	0.273	0.341	1
9230110C19Rik	0.192356	-0.509026	0.149	0.219	1
Ggnbp1	0.192728	0.388349	0.174	0.114	1
Fam184a	0.19275	-0.264069	0.603	0.578	1
Chd3os	0.193371	-0.317878	0.694	0.745	1
Gsg1l	0.193932	-0.373784	0.19	0.257	1
Ptprz1	0.193951	-0.327067	0.818	0.813	1
Sds	0.194029	-0.53931	0.058	0.104	1
Mrpl45	0.194546	-0.465286	0.298	0.363	1
Tab1	0.194677	-0.371459	0.264	0.335	1
Slc25a44	0.195138	-0.315241	0.446	0.506	1
Chrna4	0.195191	-0.512479	0.306	0.359	1
Heca	0.195252	-0.639375	0.107	0.133	1
E330009J07Rik	0.195446	-0.524901	0.165	0.225	1
Lyrm7	0.195579	0.362971	0.207	0.145	1
Bicd2	0.195645	-0.256436	0.488	0.542	1
Nhlrc1	0.196295	0.340911	0.157	0.147	1
Arhgap42	0.196546	-0.349318	0.14	0.211	1
Mri1	0.196704	-0.27305	0.446	0.512	1
1700109K24Rik	0.196881	-0.560498	0.174	0.199	1
Rad51d	0.196884	-0.294817	0.182	0.257	1
Frmd5	0.196931	-0.294309	0.62	0.701	1
Ccdc134	0.196963	-0.577319	0.149	0.181	1
Azin2	0.196989	-0.495286	0.322	0.382	1
Rpl7a	0.197005	-0.312905	0.314	0.321	1
Mir6928	0.197307	-0.393751	0.157	0.227	1
Arl14ep	0.197499	-0.346945	0.38	0.44	1
Mras	0.197692	0.363366	0.364	0.291	1
Atp5k	0.19816	-0.330641	0.471	0.552	1
Tfeb	0.1982	-0.293564	0.058	0.104	1
Wdr61	0.198212	-0.318231	0.43	0.406	1
Snora41	0.198333	0.619145	0.149	0.092	1
Zc3h6	0.198434	0.289782	0.512	0.5	1
1700025G04Rik	0.19854	0.343556	0.364	0.325	1
Ube2w	0.198546	0.300538	0.554	0.51	1
Abcb4	0.198564	0.454746	0.198	0.145	1
Crls1	0.198969	-0.284247	0.273	0.331	1
Sh3pxd2a	0.199457	-0.318926	0.289	0.323	1
Smyd2	0.199587	-0.337115	0.562	0.604	1
Nr6a1	0.199594	-0.404391	0.231	0.301	1
Faim	0.199844	0.267251	0.38	0.297	1
Rnaseh2c	0.200118	-0.309234	0.182	0.253	1
Irf2bp2	0.200503	-0.3578	0.248	0.327	1
Zfp7	0.200809	-0.647697	0.14	0.209	1
Def8	0.201	-0.320689	0.281	0.321	1
B9d1	0.201081	0.325999	0.405	0.319	1
Tmem74b	0.201215	-0.284579	0.165	0.239	1
Pgm1	0.201297	0.550588	0.207	0.157	1
4933431E20Rik	0.201521	0.306527	0.388	0.376	1
Zfp869	0.201614	0.379288	0.479	0.41	1
Rnft1	0.202075	0.380875	0.587	0.5	1
Myl12a	0.202361	-0.354889	0.091	0.151	1
Eci1	0.202593	-0.600232	0.083	0.12	1
Smug1	0.202605	0.330258	0.339	0.291	1
Zfyve1	0.202771	-0.256473	0.331	0.412	1
Pigg	0.202844	-0.532739	0.149	0.215	1
Arrdc2	0.202884	-0.354804	0.058	0.104	1
Zdhhc18	0.20292	-0.461943	0.231	0.311	1
Ifngr1	0.202998	0.288326	0.223	0.211	1
Me1	0.203066	0.370311	0.331	0.309	1
Efemp2	0.203105	-0.379706	0.306	0.39	1
1810020O05Rik	0.203211	0.53254	0.149	0.104	1
Zkscan5	0.20345	0.382202	0.248	0.183	1
Gucy2g	0.203735	0.4257	0.107	0.08	1
Ndst4	0.204032	0.341849	0.298	0.227	1
Dclre1a	0.204041	-0.449251	0.157	0.209	1
B3gnt2	0.204191	0.38889	0.281	0.207	1
Dis3l2	0.204267	-0.504911	0.281	0.347	1
Zfp52	0.204613	-1.13651	0.083	0.122	1
Timm50	0.204857	-0.268708	0.446	0.524	1
Jak2	0.205008	0.443276	0.504	0.45	1
Mex3b	0.205331	-0.48276	0.058	0.108	1
Zdhhc22	0.205357	-0.508089	0.091	0.151	1
Mrrf	0.205545	-0.353561	0.066	0.116	1
Cul4a	0.205606	-0.319072	0.529	0.582	1
Dleu7	0.205905	0.302808	0.124	0.072	1
Rnf144b	0.206017	-0.333988	0.083	0.139	1
Bad	0.206362	-0.424653	0.223	0.269	1
Tmtc3	0.207294	0.375463	0.479	0.414	1
Rps21	0.207541	-0.321191	0.38	0.438	1
Inpp1	0.207609	0.262478	0.405	0.319	1
Adcy3	0.207615	-0.253971	0.521	0.582	1
Grm4	0.207739	-0.43914	0.298	0.376	1
Dirc2	0.208052	-0.316843	0.463	0.472	1
Emd	0.208071	-0.363387	0.107	0.163	1
5730422E09Rik	0.208134	0.55379	0.24	0.169	1
Erf	0.20842	-0.60029	0.116	0.112	1
Evc	0.20845	0.410763	0.231	0.187	1
Lin7a	0.20925	-0.492142	0.372	0.434	1
Lonrf3	0.209345	0.45341	0.24	0.171	1
Sec22c	0.209443	0.321813	0.38	0.347	1
Prps1l3	0.209904	-0.31363	0.149	0.219	1
Gm5148	0.20998	0.408276	0.24	0.169	1
Vat1l	0.210191	0.306304	0.488	0.42	1
Pcca	0.210786	-0.28776	0.455	0.484	1
Tmem70	0.21081	-0.270613	0.289	0.369	1
Mlh3	0.211493	0.3014	0.322	0.245	1
Zcchc10	0.211801	-0.630989	0.091	0.139	1
Slc7a1	0.211863	0.284617	0.537	0.478	1
Ythdc2	0.211903	-0.264921	0.736	0.785	1
Lamp2	0.212068	-0.30413	0.413	0.496	1
Rdh10	0.212128	-0.38603	0.207	0.205	1
Ube2f	0.212164	-0.475642	0.331	0.408	1
Nol3	0.212247	-0.559045	0.074	0.104	1
Thap7	0.21255	0.499083	0.165	0.114	1
Gm12338	0.212626	0.304594	0.355	0.291	1
Thnsl1	0.213267	0.272342	0.306	0.229	1
[truncated: 1,339 more rows]

## Sheet: MAST 2
Cluster 2	p_val	avg_logFC	pct.1	pct.2	p_val_adj
Rtn1	1.87192e-15	0.524524	1	1	3.49301e-11
Malat1	6.84499e-14	-0.354127	1	1	1.27728e-09
Tmem130	7.83904e-14	0.602678	1	0.994	1.46276e-09
Pcsk1n	1.68492e-13	0.54965	1	1	3.14406e-09
Meg3	3.45119e-13	-0.285022	1	1	6.43993e-09
Snhg11	6.39312e-13	-0.284483	1	1	1.19296e-08
Caly	6.61505e-13	0.59531	1	0.959	1.23437e-08
Gaa	9.16823e-13	0.530977	1	0.998	1.71079e-08
Fxyd6	1.53045e-12	0.749505	0.971	0.767	2.85583e-08
Rsrp1	4.87612e-12	-0.30947	0.933	1	9.09883e-08
Resp18	4.899e-12	0.522198	1	0.986	9.14154e-08
Rnasek	1.08194e-11	0.557567	1	0.94	2.0189e-07
Itm2c	2.51337e-11	0.563477	1	0.969	4.68996e-07
Ddx17	2.71285e-11	-0.439814	0.942	0.994	5.06217e-07
Ndfip1	5.2406e-11	0.487062	1	0.959	9.77896e-07
Tmem59l	5.50161e-11	0.481508	1	0.988	1.0266e-06
A930011O12Rik	7.72585e-11	-0.553723	0.923	0.994	1.44164e-06
Tmem66	1.32581e-10	0.547349	1	0.938	2.47396e-06
Nell2	1.62046e-10	0.609882	0.962	0.763	3.02377e-06
Rbm25	3.198e-10	-0.330965	0.894	1	5.96748e-06
Gpm6a	3.5942e-10	0.497157	1	0.984	6.70678e-06
Arl6ip1	4.08263e-10	0.496426	1	0.95	7.61818e-06
Pgrmc1	5.53067e-10	0.465133	1	0.975	1.03202e-05
Ttc14	5.69914e-10	-0.393481	0.913	0.998	1.06346e-05
Kifc2	7.21174e-10	-0.418822	0.962	0.99	1.34571e-05
Ogt	7.35462e-10	-0.377729	0.942	1	1.37237e-05
Aplp1	1.10475e-09	0.422046	1	1	2.06145e-05
Arl10	1.1788e-09	0.764755	0.712	0.386	2.19964e-05
Srrm2	1.30871e-09	-0.280094	0.99	0.998	2.44205e-05
Cd81	1.41053e-09	0.458718	1	0.961	2.63204e-05
Leng8	1.61917e-09	-0.267692	0.904	1	3.02137e-05
Srsf11	2.02496e-09	-0.384492	0.942	1	3.77857e-05
B3gnt1	2.21104e-09	0.639826	0.933	0.744	4.1258e-05
Nrsn2	4.80709e-09	0.48745	1	0.967	8.97002e-05
Rph3a	5.83644e-09	-0.783142	0.635	0.8	0.000108908
Sfpq	6.07069e-09	-0.392779	0.913	0.998	0.000113279
Clk1	6.19619e-09	-0.311002	0.913	0.996	0.000115621
5031439G07Rik	8.25874e-09	-0.487541	0.913	0.981	0.000154108
Cd200	1.64483e-08	0.513029	1	0.883	0.000306925
Kcnq1ot1	1.78172e-08	-0.316318	0.952	0.998	0.000332469
Fam213a	1.82055e-08	0.594924	0.827	0.534	0.000339715
Atp1b2	2.26642e-08	0.590677	0.952	0.798	0.000422914
Kcnab3	2.9396e-08	-1.73056	0.154	0.363	0.00054853
Pnisr	2.96753e-08	-0.288291	0.952	0.998	0.000553741
Prnp	4.44775e-08	0.417608	1	0.988	0.00082995
Pld3	4.99722e-08	0.548385	1	0.936	0.00093248
Cd83	5.16782e-08	0.595106	0.837	0.548	0.000964316
Reep5	5.22494e-08	0.41517	1	0.959	0.000974973
Tecr	5.34144e-08	0.358842	1	0.998	0.000996713
Bzrap1	5.57493e-08	-0.279113	0.952	1	0.00104028
Itm2b	5.61334e-08	0.399945	1	0.984	0.00104745
A230073K19Rik	5.81258e-08	-0.393594	0.885	0.99	0.00108463
Gm1673	6.10055e-08	0.606911	0.885	0.717	0.00113836
Cpe	6.28054e-08	0.426466	1	0.986	0.00117195
Nr4a2	6.54331e-08	1.17798	0.327	0.097	0.00122098
Arpp21	6.63854e-08	-0.528268	0.856	0.959	0.00123875
Rtn3	6.64674e-08	0.34917	1	1	0.00124028
Sptbn4	8.26034e-08	-0.561968	0.875	0.961	0.00154138
App	9.53489e-08	0.608112	0.837	0.672	0.00177921
Slc4a3	9.59204e-08	-0.439182	0.933	0.946	0.00178987
Igsf8	9.99003e-08	0.439198	0.99	0.965	0.00186414
Bsg	1.06726e-07	0.439894	1	0.988	0.00199151
Hsp90b1	1.06984e-07	0.452139	1	0.971	0.00199633
Stk38	1.11056e-07	-0.459779	0.712	0.913	0.0020723
Syt5	1.12889e-07	0.436492	0.962	0.8	0.00210652
Cst3	1.19394e-07	0.463051	1	0.946	0.0022279
Clu	1.36571e-07	0.639254	0.933	0.915	0.00254842
Arglu1	1.50106e-07	-0.334842	0.962	0.998	0.00280097
Faim2	1.67321e-07	0.449028	1	0.986	0.00312221
Ube3a	1.88385e-07	-0.331625	0.923	0.998	0.00351527
Scg5	2.11993e-07	0.391946	1	0.975	0.00395578
Alg2	2.13786e-07	0.4349	0.962	0.835	0.00398924
Ank3	2.2151e-07	-0.353373	0.933	0.996	0.00413338
Serinc1	3.10686e-07	0.381344	1	0.99	0.0057974
Pianp	3.56861e-07	0.349456	0.99	0.93	0.00665903
Ryr3	3.7606e-07	-0.696197	0.673	0.827	0.00701728
Tspan7	3.9451e-07	0.423406	1	0.99	0.00736156
Scg2	4.33259e-07	0.668297	1	0.986	0.00808462
Ubb	4.96955e-07	0.356181	0.99	0.852	0.00927319
Ctsb	5.06661e-07	0.467611	0.99	0.973	0.00945429
Ddost	5.77971e-07	0.535417	0.923	0.744	0.0107849
Lrpap1	5.82823e-07	0.526455	0.952	0.913	0.0108755
Tmem176b	6.29015e-07	1.44777	0.288	0.101	0.0117374
3110021N24Rik	6.69578e-07	-1.11681	0.365	0.548	0.0124943
Tram1l1	7.01322e-07	0.457239	0.827	0.575	0.0130867
Galt	7.02063e-07	-0.682162	0.644	0.835	0.0131005
Coro6	7.03258e-07	-0.658882	0.731	0.907	0.0131228
Atp1a1	7.40683e-07	0.634278	0.942	0.835	0.0138212
Rsph9	7.52232e-07	0.668511	0.654	0.371	0.0140366
Cfl1	7.82936e-07	0.538213	0.894	0.86	0.0146096
Ryr2	7.85006e-07	-0.415481	0.942	0.967	0.0146482
Snx22	9.12892e-07	-0.568593	0.673	0.802	0.0170346
Nsg2	1.00306e-06	0.415322	1	0.971	0.018717
Ddx5	1.01244e-06	-0.255156	0.981	1	0.0188922
Ewsr1	1.03301e-06	-0.323521	0.962	1	0.0192759
Stxbp2	1.10236e-06	-1.33802	0.26	0.408	0.0205699
2810008D09Rik	1.12034e-06	-0.273456	0.913	0.994	0.0209056
Nell1	1.15109e-06	0.766422	0.625	0.381	0.0214793
Glra2	1.2318e-06	0.907323	0.5	0.264	0.0229854
Syt4	1.27199e-06	0.415037	1	0.986	0.0237354
Snph	1.29076e-06	-0.688768	0.808	0.862	0.0240855
Clasrp	1.30574e-06	-0.382047	0.837	0.959	0.0243651
Vstm2a	1.4216e-06	0.498748	0.865	0.701	0.026527
Mirg	1.5111e-06	-0.381053	0.885	0.986	0.0281971
Atp6ap2	1.54528e-06	0.396754	0.981	0.883	0.0288349
Rab3c	1.57677e-06	0.595622	0.885	0.707	0.0294225
Dner	1.59826e-06	0.637226	0.952	0.837	0.0298236
Ppip5k2	1.60317e-06	-0.694691	0.683	0.816	0.0299152
Dennd6b	1.67425e-06	-0.316068	0.952	0.994	0.0312415
Cnpy3	1.68604e-06	0.584149	0.788	0.575	0.0314614
Dad1	1.70604e-06	0.494887	0.933	0.835	0.0318347
Cxx1c	1.94537e-06	0.511574	0.904	0.746	0.0363006
Tmem9	2.03601e-06	0.496384	0.885	0.715	0.0379919
Arxes2	2.07481e-06	0.4227	0.952	0.825	0.038716
Efnb3	2.53042e-06	0.361658	0.846	0.608	0.0472176
Cdipt	2.65355e-06	0.462193	0.923	0.781	0.0495153
Ywhah	2.74317e-06	0.377822	0.981	0.868	0.0511875
Timp2	2.8012e-06	0.393502	1	0.944	0.0522704
Epha8	2.85121e-06	-1.39689	0.212	0.412	0.0532036
Nenf	2.88953e-06	0.529782	0.923	0.779	0.0539186
Tm2d3	3.06507e-06	0.424012	0.923	0.753	0.0571943
Tuba1b	3.16243e-06	0.41787	0.952	0.899	0.0590109
Hnrnpdl	3.17007e-06	-0.37515	0.885	0.983	0.0591535
Sema5a	3.26273e-06	0.941008	0.481	0.274	0.0608825
Smoc1	3.36117e-06	1.36523	0.269	0.093	0.0627195
Tm9sf2	3.83975e-06	0.47971	0.904	0.763	0.0716498
Tmbim6	4.08172e-06	0.417113	0.981	0.903	0.0761648
Atp6v0c	4.14411e-06	0.574702	0.423	0.194	0.0773291
Lime1	4.27548e-06	-0.311336	0.837	0.969	0.0797805
Gm13629	4.54042e-06	-1.29437	0.327	0.542	0.0847242
Cbln4	4.55786e-06	0.768107	0.538	0.282	0.0850497
Ablim1	4.57358e-06	-0.51833	0.683	0.837	0.085343
Tmem50a	4.66538e-06	0.481016	0.904	0.755	0.0870561
Slc25a3	5.13402e-06	-0.424977	0.99	0.994	0.0958008
Ubn2	5.16186e-06	-0.3177	0.885	0.986	0.0963204
Spcs1	5.41441e-06	0.45511	0.952	0.849	0.101033
Ly6e	5.42496e-06	0.577696	0.894	0.769	0.10123
Canx	5.46365e-06	0.350277	0.99	0.983	0.101952
Scg3	5.51163e-06	0.56342	0.923	0.751	0.102847
Mllt10	6.05091e-06	-0.494077	0.75	0.88	0.11291
Gabra2	6.13497e-06	0.469846	0.894	0.738	0.114479
Tspan13	6.17105e-06	0.445829	0.962	0.882	0.115152
Sfswap	6.34925e-06	-0.541307	0.731	0.883	0.118477
Emc10	6.36042e-06	0.428362	0.971	0.903	0.118686
Scamp1	6.49448e-06	0.434763	0.971	0.893	0.121187
Ly6h	6.54526e-06	0.324772	1	0.986	0.122135
Rit2	7.08951e-06	0.757998	0.769	0.584	0.13229
Tmem30a	7.28234e-06	0.441348	1	0.94	0.135888
Pgrmc2	7.61333e-06	0.507965	0.683	0.45	0.142065
Mesdc2	7.62193e-06	0.604294	0.827	0.641	0.142225
Gpx3	7.66451e-06	0.508932	0.788	0.604	0.14302
Arxes1	7.98282e-06	0.549239	0.769	0.61	0.148959
Atp8a1	8.07246e-06	0.368462	0.981	0.893	0.150632
Srsf5	8.14991e-06	-0.261446	0.952	0.996	0.152077
Tspan3	8.20926e-06	0.288058	1	0.959	0.153185
Tia1	9.07609e-06	-0.383878	0.904	0.988	0.16936
Zranb2	9.74501e-06	-0.358713	0.971	0.996	0.181842
Syp	9.77075e-06	0.357021	1	0.996	0.182322
Tmem145	1.00722e-05	-0.443948	0.923	0.984	0.187948
Pik3c2b	1.04652e-05	-0.78436	0.635	0.759	0.19528
Eef1a1	1.0505e-05	0.43319	0.933	0.864	0.196023
4930402H24Rik	1.05546e-05	-0.575871	0.788	0.903	0.19695
Tmed10	1.07206e-05	0.585818	0.894	0.713	0.200046
Spint2	1.08175e-05	0.598976	0.865	0.668	0.201855
Astn1	1.08814e-05	0.448327	0.904	0.856	0.203047
Tmx4	1.14075e-05	0.352492	1	0.983	0.212863
Emc7	1.1433e-05	0.443973	0.875	0.687	0.213339
Dgkq	1.17072e-05	-0.505703	0.635	0.806	0.218456
Nfx1	1.18478e-05	-0.306143	0.885	0.979	0.22108
Nsg1	1.19634e-05	0.322369	1	0.951	0.223237
Gclc	1.40587e-05	-0.814568	0.49	0.594	0.262335
Ddhd1	1.43265e-05	-0.67712	0.615	0.808	0.267333
Col24a1	1.44686e-05	-2.43477	0.125	0.229	0.269983
Psap	1.4543e-05	0.4451	1	0.992	0.271372
Nrxn2	1.45516e-05	0.341011	1	0.93	0.271534
Insig1	1.46677e-05	0.480212	0.875	0.705	0.2737
Gabrb1	1.52233e-05	0.385313	0.904	0.744	0.284068
Rpn1	1.5224e-05	0.4427	0.904	0.753	0.28408
Akap8	1.59043e-05	-0.379462	0.865	0.969	0.296774
Hspa8	1.65276e-05	0.344643	1	0.938	0.308404
Gnas	1.69883e-05	0.373482	1	0.998	0.317001
Wnk2	1.70068e-05	-0.408318	0.904	0.963	0.317346
Igfbp5	1.76022e-05	0.764168	0.5	0.27	0.328458
Nkain1	1.79858e-05	0.822175	0.471	0.254	0.335615
Pdia6	1.83243e-05	0.480513	0.885	0.74	0.341931
Hars2	1.85279e-05	-0.651705	0.596	0.72	0.34573
Tusc3	1.86142e-05	0.460093	0.904	0.816	0.347341
Hspa5	2.00731e-05	0.382186	0.99	0.913	0.374563
Ralgapa1	2.11185e-05	-0.281644	0.913	0.99	0.394072
Sirpa	2.11904e-05	0.2667	0.971	0.839	0.395412
Syngr1	2.18378e-05	0.278893	1	0.971	0.407494
Nefm	2.37357e-05	-0.87403	0.356	0.569	0.442909
A330023F24Rik	2.39521e-05	-0.3371	0.923	0.983	0.446946
Pnmal2	2.54862e-05	0.483433	0.933	0.88	0.475573
Rcn2	2.69204e-05	0.407689	0.942	0.868	0.502335
Sdc3	2.74095e-05	0.38922	0.942	0.806	0.511462
4921511H03Rik	2.86811e-05	0.707233	0.327	0.132	0.53519
Aifm3	2.87848e-05	-0.746054	0.663	0.773	0.537124
Gde1	2.98222e-05	0.355296	0.981	0.887	0.556482
Srsf1	3.03549e-05	-0.258751	0.942	0.998	0.566423
Tuba1a	3.12709e-05	0.304682	0.99	0.965	0.583514
Pam	3.21837e-05	0.36021	1	0.984	0.600548
Cx3cl1	3.27476e-05	0.415517	0.981	0.953	0.611071
Tmem176a	3.36903e-05	0.82138	0.183	0.047	0.628662
Myo19	3.3992e-05	-0.903548	0.183	0.408	0.634291
Chpf	3.40129e-05	0.430275	0.76	0.526	0.634681
Rundc3a	3.43677e-05	-0.314241	0.885	0.951	0.641302
Syt11	3.62796e-05	0.285554	1	0.998	0.676977
Prdx4	3.63034e-05	0.655238	0.471	0.254	0.677421
St8sia3	3.63818e-05	0.439754	0.894	0.751	0.678884
Chfr	3.68497e-05	-0.374719	0.673	0.866	0.687615
Synpr	3.82103e-05	0.578262	0.596	0.357	0.713003
Paxbp1	3.85503e-05	-0.430581	0.894	0.946	0.719349
Atp1a3	4.01748e-05	0.342148	1	1	0.749662
Idh3b	4.11672e-05	-0.423814	0.923	0.963	0.76818
Sptan1	4.38365e-05	-0.330137	0.971	0.99	0.817989
Bcan	4.41379e-05	-0.855681	0.413	0.571	0.823613
Plxnc1	4.47032e-05	0.536861	0.702	0.491	0.834161
Srebf2	4.84766e-05	0.373439	0.971	0.868	0.904573
Ccnl2	4.9188e-05	-0.310793	0.923	0.977	0.917848
Col16a1	5.09228e-05	-0.663291	0.663	0.715	0.95022
Ctsd	5.11414e-05	0.426304	0.971	0.878	0.954298
Ank1	5.15701e-05	-0.606536	0.587	0.722	0.962298
Miat	5.3456e-05	-0.275083	0.923	0.99	0.997489
Slc39a6	5.54328e-05	0.42452	0.769	0.555	1
Zfhx4	5.75087e-05	-0.530211	0.712	0.833	1
Sltm	5.9286e-05	-0.380211	0.837	0.957	1
Lrrfip2	5.98623e-05	-0.696738	0.529	0.72	1
Unc80	6.05429e-05	-0.369655	0.933	0.99	1
Tmed2	6.09571e-05	0.527018	0.721	0.55	1
Ubr5	6.19097e-05	-0.274809	0.856	0.961	1
Tmem59	6.20463e-05	0.31765	1	0.953	1
2700097O09Rik	6.61386e-05	-1.03943	0.356	0.559	1
Ergic3	6.676e-05	0.337863	0.952	0.917	1
C130021I20Rik	6.72278e-05	-0.69209	0.404	0.501	1
Ndn	6.73729e-05	0.276284	1	0.957	1
Sfxn3	6.77018e-05	-0.318511	0.952	0.965	1
Cdh13	6.8997e-05	0.731701	0.635	0.497	1
Rgl2	7.02302e-05	-0.281457	0.798	0.924	1
Zfp445	7.16448e-05	-0.384672	0.942	0.979	1
Tmeff1	7.30123e-05	0.459022	0.721	0.493	1
Sdc2	7.37124e-05	0.711058	0.548	0.39	1
Cox20	7.4294e-05	-0.384887	0.779	0.891	1
Mphosph9	7.54642e-05	-0.542018	0.644	0.767	1
Ddx46	7.56794e-05	-0.50378	0.702	0.874	1
Trank1	7.63864e-05	-0.417753	0.913	0.983	1
Diablo	8.01788e-05	-0.576613	0.385	0.606	1
Srsf7	8.02862e-05	-0.383467	0.875	0.967	1
Smim19	8.21312e-05	0.266349	0.663	0.433	1
Cdh23	8.2252e-05	-0.696964	0.25	0.474	1
Podxl2	8.23771e-05	0.306168	0.99	0.996	1
Rap1gap	8.29252e-05	-0.32656	0.971	0.988	1
H2-Bl	8.33016e-05	-1.0979	0.096	0.274	1
Smpd4	8.37496e-05	-0.429669	0.74	0.899	1
Pan3	8.59311e-05	-0.386701	0.827	0.938	1
Clasp2	8.68476e-05	-0.253754	0.99	1	1
Asph	8.86504e-05	0.514482	0.904	0.812	1
Lhfpl5	8.98086e-05	0.511069	0.519	0.295	1
Ets2	9.04867e-05	0.684242	0.49	0.351	1
Serpine2	9.10496e-05	0.725028	0.423	0.419	1
Gpatch8	9.29976e-05	-0.507746	0.808	0.926	1
Arl6ip5	9.7106e-05	0.47066	0.837	0.654	1
Atp2b3	0.000100587	-0.360601	0.885	0.889	1
Atg9b	0.000104712	0.764066	0.548	0.373	1
Ank2	0.000109148	-0.322336	0.981	0.994	1
Lekr1	0.000110827	-1.08732	0.212	0.423	1
Ptpra	0.000117026	0.466784	0.856	0.715	1
Flnb	0.000118229	-0.3236	0.837	0.955	1
Kif21b	0.000119316	-0.412758	0.635	0.798	1
Lphn2	0.000121709	-0.439172	0.817	0.905	1
Atp6v0e2	0.000123075	0.305735	1	0.971	1
Ago3	0.000129296	-0.562048	0.663	0.765	1
Mettl17	0.000134811	-0.552673	0.721	0.804	1
Coq9	0.000136051	-0.438359	0.548	0.746	1
Prpf39	0.000137334	-0.29264	0.904	0.986	1
Mlec	0.000137582	0.414578	0.837	0.711	1
Flt3	0.000140071	-0.759945	0.558	0.703	1
M6pr	0.000140974	0.46611	0.856	0.709	1
Sv2b	0.000145383	0.708809	0.673	0.456	1
1810022K09Rik	0.000145471	-0.58611	0.567	0.664	1
Epb4.1l3	0.000151672	-0.310965	0.923	0.963	1
Pigq	0.000155152	-0.466154	0.75	0.849	1
Slc25a42	0.00015596	-0.759118	0.471	0.612	1
Srek1	0.000158683	-0.330369	0.904	0.977	1
Rplp1	0.000165395	0.462719	0.798	0.606	1
Nat14	0.000166878	0.420152	0.692	0.472	1
Ndufaf4	0.000167212	-0.657666	0.375	0.575	1
Zfr2	0.000168813	-0.389707	0.769	0.816	1
Syngr3	0.000168993	0.343396	0.99	0.975	1
Ormdl3	0.000171173	0.447653	0.644	0.423	1
Rgs8	0.000177903	-0.729873	0.413	0.534	1
Trmt1l	0.00018008	-0.587279	0.548	0.751	1
Tmem47	0.000183318	0.573492	0.644	0.443	1
Bri3bp	0.000184601	0.264551	0.875	0.687	1
Lamp1	0.000198363	0.37166	0.971	0.899	1
Rabac1	0.000201244	0.460206	0.962	0.915	1
Eno1b	0.000206942	0.355275	0.192	0.058	1
Dopey1	0.000211206	-0.311001	0.721	0.885	1
Gabrq	0.000220091	0.871949	0.433	0.233	1
Fam109a	0.000220559	-1.07216	0.212	0.408	1
Narfl	0.000221597	-0.451062	0.74	0.868	1
Npdc1	0.000223151	0.290584	0.99	0.983	1
Grhpr	0.000227467	-0.829841	0.26	0.383	1
Olfm2	0.000232964	0.309414	0.913	0.814	1
Ctsl	0.000235145	0.517151	0.808	0.689	1
Pdia3	0.000235732	0.378034	0.913	0.864	1
Tspyl4	0.000247071	0.35171	0.952	0.833	1
Lrba	0.000250107	-0.757385	0.423	0.575	1
AF357425	0.000251794	-0.488617	0.654	0.817	1
St3gal6	0.000251882	-1.73701	0.019	0.14	1
Ndufa4	0.000259383	0.428977	0.894	0.771	1
Timm8b	0.000261759	0.447426	0.663	0.449	1
5330434G04Rik	0.000263034	-0.304285	0.837	0.938	1
Tmem35	0.000263836	0.51277	0.702	0.495	1
Pdlim7	0.000264867	-0.332006	0.952	0.979	1
Fbxo18	0.000268105	-0.57271	0.692	0.79	1
Svop	0.000272349	0.412195	0.894	0.814	1
Ccdc136	0.000272417	-0.417663	0.683	0.812	1
Entpd6	0.000273708	0.351949	0.942	0.854	1
Basp1	0.00027705	0.472669	0.808	0.643	1
Tubb2a	0.000279378	0.427304	0.971	0.918	1
Fam178a	0.000279866	-0.525647	0.875	0.951	1
Rpp38	0.000283224	0.575496	0.26	0.107	1
Fam193b	0.000284037	-0.335873	0.856	0.957	1
Gap43	0.000285488	0.427872	0.913	0.816	1
Ids	0.000286358	0.358724	0.856	0.685	1
Nxf1	0.000287074	-0.337634	0.769	0.907	1
Cd2ap	0.000303217	-0.447417	0.413	0.623	1
Prkag2os1	0.000303467	-1.13653	0.163	0.318	1
Gm12060	0.000309879	-0.300088	0.644	0.474	1
Clstn3	0.000310145	0.395038	1	0.975	1
F2r	0.00031131	0.796543	0.317	0.144	1
Kcnt1	0.00031675	-0.269233	0.913	0.979	1
Pvrl2	0.00032249	0.578566	0.385	0.202	1
Gabarapl1	0.000328639	0.392427	0.923	0.816	1
Ap5z1	0.000329868	-0.777141	0.298	0.474	1
Tnrc6a	0.000332403	-0.252396	0.913	0.986	1
C230091D08Rik	0.000338511	-0.334437	0.904	0.983	1
Senp6	0.000339642	-0.743276	0.615	0.72	1
Asb13	0.000344983	-0.959831	0.25	0.367	1
Vwa1	0.000352484	0.765569	0.404	0.264	1
Zfp664	0.000352839	-0.537837	0.577	0.722	1
Unc5d	0.000368667	0.597304	0.625	0.425	1
Gm12504	0.000369445	-0.977899	0.019	0.132	1
Dkk3	0.000380466	0.835834	0.452	0.278	1
Fubp1	0.000385865	-0.384418	0.942	0.957	1
Ociad1	0.000389621	0.265735	1	0.986	1
Sez6l2	0.000396705	0.412783	0.971	0.917	1
Odf2	0.000398637	-0.283187	0.846	0.951	1
Sstr1	0.000398718	0.817439	0.385	0.198	1
Rimkla	0.000404645	-1.1037	0.298	0.425	1
Ubqln2	0.000416482	0.398363	0.683	0.487	1
Clstn1	0.00042041	0.346502	0.99	0.977	1
Bscl2	0.000421258	0.293703	0.981	0.911	1
4930480K15Rik	0.000422729	-0.463182	0.606	0.779	1
R3hdm2	0.000423124	-0.499457	0.808	0.874	1
Dmd	0.000424204	-0.583502	0.788	0.862	1
Slc12a9	0.000426028	-0.310004	0.365	0.565	1
Mir377	0.000427129	-0.736083	0.26	0.456	1
Parp6	0.000432145	-0.361638	0.712	0.87	1
Baz2a	0.000432624	-0.584719	0.654	0.726	1
4833420G17Rik	0.000435697	-0.378865	0.75	0.854	1
Fam134a	0.000436742	0.327913	0.962	0.856	1
Mboat7	0.000440434	0.362053	0.962	0.882	1
Ncam1	0.000445445	0.255694	1	0.998	1
Nudt9	0.000462692	0.341342	0.49	0.293	1
Lmbrd1	0.000469784	0.337667	0.952	0.843	1
Phkg2	0.000475653	-0.589011	0.625	0.771	1
Josd2	0.000475911	-0.558907	0.529	0.691	1
Wrb	0.000481125	0.268866	0.942	0.816	1
Dos	0.000525061	0.267575	0.99	0.984	1
Os9	0.00053055	0.373379	0.817	0.788	1
Slc1a6	0.000530927	0.679459	0.673	0.505	1
Wrn	0.000547113	-0.939016	0.327	0.476	1
Asun	0.000558826	-0.443769	0.308	0.509	1
Prr14	0.000561391	-0.554609	0.375	0.577	1
Snora34	0.000565413	-1.50572	0.087	0.212	1
Pthlh	0.000571222	1.96723	0.106	0.039	1
Gfra2	0.000574076	0.883643	0.279	0.138	1
Cadm4	0.000578382	0.476899	0.788	0.717	1
Itfg1	0.000578634	0.273625	0.99	0.926	1
Txndc15	0.000601643	0.365533	0.846	0.783	1
Ecel1	0.000607692	1.20223	0.231	0.175	1
Adcy1	0.000612184	-0.561108	0.625	0.746	1
Dnajb9	0.000628665	0.328397	0.692	0.489	1
Dgcr2	0.000631837	0.332498	0.962	0.87	1
Tm9sf3	0.00063321	0.27886	0.885	0.72	1
Fth1	0.000638093	0.361971	0.981	0.909	1
Rcn1	0.000645263	0.43208	0.577	0.373	1
Sugp1	0.000652843	-0.362501	0.51	0.705	1
Mllt4	0.000655974	-0.285183	0.817	0.936	1
Wfs1	0.000659937	0.604331	0.481	0.289	1
Plekha5	0.000663893	-0.382221	0.75	0.891	1
Arf1	0.000672635	0.266669	0.904	0.783	1
Pmm2	0.000673664	-0.833874	0.24	0.412	1
Adamts2	0.000678073	0.774543	0.481	0.427	1
1110038F14Rik	0.000692894	-0.777991	0.346	0.396	1
Gng3	0.000700653	0.374236	0.923	0.831	1
Ubr2	0.000702472	-0.368294	0.827	0.889	1
Stk38l	0.000720772	-0.954723	0.163	0.311	1
Cadm3	0.000729398	0.356492	0.981	0.895	1
Oxtr	0.000733316	1.37006	0.106	0.021	1
Mir1291	0.000738889	-1.40804	0.067	0.206	1
Dusp15	0.000745522	-0.626246	0.413	0.604	1
Hecw2	0.000745643	-0.813703	0.279	0.474	1
Endod1	0.00076778	0.432522	0.827	0.757	1
Sirt6	0.000769656	-0.317731	0.76	0.883	1
Actn2	0.000773659	-1.0285	0.125	0.276	1
Mcmbp	0.000774092	-0.419087	0.567	0.753	1
Aak1	0.000778028	-0.347904	0.971	0.973	1
Tmx2	0.00078474	0.260388	0.981	0.93	1
2010111I01Rik	0.000788139	-0.507413	0.654	0.808	1
Mfsd2b	0.000797751	-0.859334	0.019	0.122	1
Cttnbp2	0.000809894	-0.537285	0.75	0.788	1
Dab2	0.000814358	-1.3392	0.029	0.146	1
Dock4	0.00081628	-0.565652	0.548	0.705	1
Pvrl1	0.000821202	0.45045	0.615	0.417	1
A230070E04Rik	0.000834703	-0.643909	0.327	0.497	1
Psme4	0.000849356	-0.314807	0.692	0.85	1
Chgb	0.000861297	0.604707	0.942	0.882	1
Stac2	0.0008616	-1.0167	0.173	0.311	1
Lrrfip1	0.000875075	-0.255064	0.76	0.897	1
Strbp	0.000876706	-0.372007	0.952	0.984	1
Ptprz1	0.000893463	-0.560438	0.692	0.839	1
Pnmal1	0.000896478	0.601014	0.625	0.454	1
Tcf4	0.00090505	0.676969	0.548	0.383	1
Sdccag3	0.0009124	-0.338049	0.875	0.951	1
Hspa14	0.000923963	-0.650981	0.433	0.579	1
Cyb561	0.000944705	0.590151	0.837	0.748	1
Txndc5	0.000946096	0.378282	0.712	0.522	1
Atp10d	0.000948291	-0.488495	0.077	0.217	1
Lgmn	0.000958598	0.32415	0.923	0.794	1
Plekhd1	0.000960047	-1.24952	0.087	0.219	1
2410089E03Rik	0.000973955	-0.252327	0.923	0.975	1
Ip6k1	0.000991589	-0.300433	0.942	0.969	1
A330074K22Rik	0.000992793	-0.553761	0.048	0.173	1
Dvl1	0.00100535	-0.288243	0.846	0.92	1
Rhbdd2	0.00100593	0.363275	0.952	0.88	1
Srgap1	0.00102442	-0.703255	0.644	0.715	1
Ngb	0.00102906	0.67331	0.317	0.155	1
Ruvbl2	0.00102935	-0.649675	0.423	0.517	1
Gabrg2	0.0010423	0.313869	0.971	0.922	1
Asxl2	0.00105022	-0.761582	0.538	0.678	1
Cfp	0.00106054	-0.573563	0.481	0.654	1
Braf	0.00106172	-0.289417	0.808	0.928	1
Zfp407	0.00106419	-1.09219	0.115	0.221	1
Arhgap36	0.0010848	1.35027	0.231	0.095	1
Pclo	0.00109901	-0.275738	0.971	0.996	1
Ints10	0.00110109	-0.456632	0.731	0.843	1
Smpd1	0.00110219	0.323183	0.856	0.74	1
Pigl	0.00110424	-0.844244	0.115	0.276	1
Zcchc8	0.00111798	-0.468607	0.587	0.757	1
Adcyap1	0.00112903	0.561345	0.75	0.715	1
Clk4	0.00114979	-0.350445	0.856	0.948	1
Ube2b	0.0011506	-0.263109	0.942	0.988	1
Kcna1	0.00115586	-0.830991	0.5	0.619	1
Tubb3	0.00116648	0.352903	0.904	0.889	1
Usp2	0.00116729	-1.19015	0.298	0.41	1
Rint1	0.00116848	-0.864131	0.24	0.351	1
Creld1	0.00117043	0.398706	0.885	0.808	1
Pcdh8	0.00120527	0.816634	0.375	0.214	1
Inpp5j	0.00121125	-0.675332	0.529	0.639	1
Sqle	0.0012175	0.641459	0.692	0.559	1
Pigk	0.00121991	0.413916	0.856	0.746	1
Ubr1	0.00122272	-0.469011	0.74	0.845	1
Fbxo41	0.00128858	-0.515576	0.654	0.666	1
Mark2	0.00131626	-0.394745	0.654	0.788	1
Nol4l	0.00133041	-0.757582	0.394	0.507	1
Degs1	0.00133071	0.404012	0.808	0.672	1
Pde10a	0.00133425	-0.625151	0.577	0.682	1
Pdyn	0.00133829	2.67663	0.106	0.027	1
Fdps	0.00134308	0.5237	0.538	0.355	1
Alad	0.00134429	-0.690181	0.308	0.495	1
Hira	0.00135547	-0.479383	0.471	0.491	1
Tada2a	0.0013572	-0.290374	0.404	0.59	1
Robo2	0.00137894	-0.511573	0.51	0.685	1
A930013F10Rik	0.00139161	-0.771516	0.625	0.678	1
Gm1653	0.00140359	-1.46512	0.048	0.161	1
Cntn1	0.00140419	0.34242	0.981	0.953	1
Smarca4	0.0014164	-0.29982	0.74	0.876	1
Guf1	0.00141957	-0.304549	0.769	0.905	1
Xrn2	0.00142182	-0.590993	0.625	0.738	1
Tjp1	0.00143941	-0.521698	0.337	0.526	1
Epb4.1	0.00144296	-0.482466	0.625	0.742	1
Tango2	0.00144555	-0.461624	0.837	0.92	1
Msmo1	0.00146438	0.493862	0.74	0.629	1
Id4	0.00148977	-0.635304	0.192	0.216	1
Manba	0.00149416	-0.886628	0.298	0.425	1
Dpp10	0.00151604	0.666714	0.635	0.511	1
Axin1	0.0015226	-0.590663	0.365	0.55	1
Naa40	0.00152415	-0.546431	0.538	0.713	1
Klhl1	0.00152757	0.655533	0.423	0.258	1
Parm1	0.00154104	0.736725	0.221	0.089	1
Ywhae	0.00157342	0.314242	0.962	0.909	1
Nacc2	0.00157441	-0.675085	0.24	0.4	1
Anp32e	0.00157647	0.551862	0.279	0.13	1
Slc24a3	0.00161397	0.417838	0.827	0.771	1
Nup160	0.00161635	-0.541069	0.442	0.538	1
Ntm	0.00162578	0.294639	0.885	0.784	1
Sf3b1	0.00162776	-0.28285	0.894	0.973	1
Tubb4b	0.00164857	0.319917	0.798	0.629	1
Kdm4c	0.00166723	-0.652714	0.481	0.629	1
Garnl3	0.00168166	-0.464462	0.721	0.821	1
Kcnc1	0.00170699	-0.434004	0.923	0.946	1
Trpc3	0.00172038	-1.11275	0.125	0.274	1
Zfp280c	0.00172976	-0.631446	0.433	0.555	1
Polr2m	0.00173238	0.314526	0.654	0.466	1
Fam19a2	0.00173307	0.824232	0.356	0.216	1
Acsl3	0.00173419	0.350511	0.817	0.746	1
Pgk1	0.00174032	0.346767	0.635	0.454	1
Zfp346	0.00177318	-0.594999	0.433	0.584	1
Krtcap2	0.00179089	0.474319	0.74	0.631	1
Fdft1	0.00179664	0.484022	0.712	0.557	1
Rell1	0.00180426	1.14223	0.135	0.041	1
Pithd1	0.0018453	0.441153	0.769	0.604	1
Calm1	0.00185525	0.328967	1	0.99	1
Igsf9b	0.00189571	-0.773001	0.385	0.482	1
Clasp1	0.00189912	-0.385368	0.837	0.905	1
Prkdc	0.00189976	-0.638349	0.567	0.666	1
Nkain2	0.0019157	-0.709434	0.221	0.386	1
Cxx1b	0.00194445	0.364929	0.635	0.447	1
Spaca6	0.00194617	-0.321678	0.673	0.748	1
Tfb1m	0.00194633	0.953578	0.25	0.113	1
Strn4	0.00194736	-0.304968	0.76	0.895	1
Laptm4b	0.00195631	0.454067	0.663	0.485	1
Tmem246	0.00195788	0.363139	0.856	0.738	1
Dusp8	0.00197529	-0.561613	0.519	0.614	1
Rasal2	0.00197551	-0.416085	0.76	0.759	1
Safb2	0.00197896	-0.337883	0.769	0.897	1
Morn2	0.00201022	0.759034	0.298	0.148	1
Rnf20	0.00201199	-0.405805	0.683	0.777	1
Rps7	0.00202626	0.258384	0.433	0.266	1
Tmem158	0.00204384	0.48478	0.51	0.328	1
Scamp5	0.00204895	0.371078	0.981	0.957	1
Igfbp4	0.002066	1.03225	0.163	0.06	1
Cyp2s1	0.00208123	-1.17775	0.087	0.192	1
Rab2a	0.00212641	0.343731	0.788	0.635	1
Vat1l	0.00213064	0.455108	0.587	0.402	1
Chka	0.00213096	-0.333843	0.769	0.901	1
Phyhip	0.00213517	0.548137	0.74	0.573	1
Auts2	0.00213976	-0.545828	0.529	0.662	1
Upf3a	0.00219955	-0.890651	0.144	0.249	1
Epdr1	0.00219972	0.25277	0.942	0.821	1
Ldha	0.00221293	0.355968	0.788	0.631	1
Ywhaz	0.00221473	0.325219	0.981	0.891	1
Sipa1l1	0.00222254	-0.597572	0.577	0.707	1
Prpf40b	0.00223847	-0.296183	0.894	0.969	1
Hsp90ab1	0.00226609	0.295416	1	0.988	1
Ncor1	0.00227043	-0.253443	0.913	0.977	1
Nfib	0.00227792	0.833267	0.192	0.074	1
Vgf	0.00228386	1.22862	0.567	0.536	1
Bcl2l15	0.0022962	-0.743286	0.077	0.21	1
Myl12a	0.00231039	0.44562	0.25	0.117	1
Crhbp	0.00234193	2.67149	0.192	0.089	1
Ssr1	0.00237021	0.336481	0.962	0.897	1
Fam208a	0.00241363	-0.304555	0.798	0.915	1
Higd1a	0.00245702	-0.580769	0.51	0.619	1
Abcb9	0.00248804	-0.620238	0.529	0.678	1
Pcgf6	0.00249039	-0.421585	0.644	0.788	1
Nudt6	0.00251034	-1.43034	0.019	0.111	1
Tmem29	0.00252765	-0.585032	0.365	0.548	1
Zfp658	0.0025279	-1.18956	0.231	0.338	1
Repin1	0.00253355	-0.251227	0.788	0.907	1
Itsn2	0.0025556	-0.414254	0.76	0.827	1
Mcf2l	0.00257592	-0.296973	0.865	0.957	1
Zfp536	0.00259014	0.410779	0.413	0.249	1
BC031181	0.00259344	0.323871	0.827	0.717	1
Cyp51	0.00259634	0.451001	0.76	0.621	1
Fus	0.0026185	-0.282629	0.885	0.961	1
Btbd17	0.00262672	0.962379	0.192	0.08	1
Usp48	0.00268507	-0.299941	0.846	0.928	1
Fam160b2	0.00269295	-0.576245	0.577	0.715	1
Dbn1	0.00270572	-0.286432	0.865	0.946	1
Gm3219	0.00270661	-1.06804	0.106	0.163	1
Ptpn2	0.00272113	-0.561868	0.433	0.584	1
Fut9	0.00273023	0.309515	0.798	0.689	1
Traf4	0.00273389	-0.274977	0.24	0.181	1
Ankhd1	0.00273971	-0.450657	0.731	0.858	1
Rps6kb2	0.00274019	-0.323744	0.798	0.849	1
Tpst1	0.00274578	0.599123	0.529	0.375	1
Pebp1	0.00275644	0.502359	0.635	0.499	1
Pcsk2	0.002777	0.439525	0.875	0.829	1
Haghl	0.00281829	-0.369173	0.827	0.926	1
Stard5	0.00286325	-0.713098	0.192	0.351	1
Zfhx3	0.00286994	-0.367663	0.683	0.808	1
Atp6v0a2	0.00288412	-0.431903	0.644	0.693	1
Rmnd5b	0.00293122	-0.717831	0.317	0.425	1
Gfra1	0.00293601	0.767743	0.269	0.136	1
Bcap31	0.00294187	0.418543	0.76	0.699	1
Mapk1ip1	0.00297091	-0.41143	0.606	0.713	1
Sbk1	0.00298454	-0.79259	0.26	0.363	1
Dlk1	0.00301701	1.29087	0.356	0.223	1
Tcerg1	0.00305677	-0.353837	0.798	0.868	1
Secisbp2	0.00306546	-0.563447	0.365	0.518	1
Arhgdig	0.00306951	0.276197	0.875	0.73	1
Dok4	0.00309494	0.626868	0.288	0.144	1
Gcdh	0.00310228	-0.657695	0.346	0.524	1
Cep95	0.00311109	-0.461745	0.433	0.588	1
Gabarapl2	0.00312752	0.255655	0.692	0.515	1
Pank4	0.00312863	-0.44824	0.625	0.744	1
Erp29	0.00314055	0.370867	0.933	0.878	1
Sel1l	0.00318003	0.252118	0.962	0.928	1
Jmjd1c	0.00318657	-0.275962	0.875	0.961	1
Spcs2	0.00319712	0.326098	0.885	0.771	1
Nup155	0.00321189	-0.262086	0.337	0.507	1
Jagn1	0.00323775	0.292271	0.635	0.454	1
Trp53	0.0032598	-0.721894	0.24	0.404	1
Chga	0.00329063	0.385877	0.971	0.967	1
Dexi	0.00329153	-0.421449	0.423	0.596	1
Fbln1	0.00330459	1.68779	0.115	0.045	1
Tmem25	0.00332585	-0.346589	0.913	0.963	1
Syt10	0.00333918	1.17243	0.24	0.115	1
Sh3glb1	0.00334366	-0.323349	0.654	0.788	1
Btf3l4	0.00334881	-0.505349	0.471	0.616	1
Kcnd3	0.0033644	0.360866	0.529	0.351	1
Arfgef1	0.00337713	-0.370249	0.779	0.825	1
Cd47	0.00337771	0.312804	0.923	0.903	1
Tpmt	0.00338265	-0.83056	0.038	0.146	1
Cstf2	0.00340023	-0.301478	0.875	0.955	1
Pkib	0.00341608	0.714014	0.173	0.064	1
Epg5	0.0034235	-0.511137	0.673	0.687	1
Fuom	0.00344098	-0.428373	0.308	0.482	1
Slc2a13	0.00346965	0.386698	0.75	0.598	1
Sez6	0.00346978	0.480626	0.837	0.734	1
Tanc1	0.00350863	-0.878229	0.115	0.155	1
Dnajc6	0.00352881	0.274094	0.894	0.891	1
Srsf6	0.00353097	-0.327687	0.798	0.882	1
Mmp15	0.00353184	0.756152	0.288	0.163	1
Tpcn2	0.00355594	-1.48467	0.038	0.134	1
Tctex1d1	0.00357288	0.916008	0.144	0.047	1
Bex2	0.00358088	0.345256	0.923	0.831	1
Derl1	0.00358236	0.38467	0.721	0.555	1
Larp7	0.0036029	-0.253007	0.24	0.153	1
Pdp1	0.00364833	-0.457986	0.49	0.66	1
1500011B03Rik	0.00366539	0.429032	0.856	0.728	1
Scn2b	0.00368575	0.264296	0.971	0.917	1
Mroh1	0.00371433	-0.419187	0.712	0.821	1
Mrs2	0.0037167	-1.04323	0.106	0.235	1
Slc25a26	0.00371804	-0.828441	0.288	0.373	1
Rcor3	0.00376161	-0.381401	0.644	0.794	1
Bmpr2	0.00378339	0.379716	0.808	0.697	1
Kctd13	0.00378465	0.677669	0.538	0.367	1
Zcchc7	0.00378534	-0.272855	0.865	0.948	1
Rbm33	0.00379014	-0.404343	0.856	0.918	1
Rnpepl1	0.00379507	-0.416462	0.692	0.773	1
Cdan1	0.00379561	-0.399523	0.548	0.711	1
Trip11	0.00379873	-0.378702	0.567	0.73	1
Zdhhc1	0.00382073	-0.38652	0.673	0.808	1
Tada1	0.00383247	-0.735551	0.346	0.482	1
Pacs2	0.00384442	-0.29097	0.721	0.837	1
Sec24b	0.00384712	-0.413387	0.74	0.864	1
Sec11a	0.00386301	0.386161	0.663	0.507	1
Dcaf6	0.00386392	-0.355337	0.635	0.769	1
Map3k13	0.00387242	-0.317696	0.327	0.274	1
Tnfrsf21	0.00390971	0.250887	0.875	0.73	1
Brox	0.0039421	-0.323407	0.663	0.635	1
Ptprd	0.00395369	-0.364419	0.875	0.92	1
Dut	0.00395635	-0.539404	0.192	0.353	1
Sorbs1	0.00398701	-0.384789	0.788	0.878	1
Reep3	0.0040044	-0.516032	0.125	0.27	1
Tbce	0.00404107	-0.365752	0.76	0.87	1
Tmx1	0.00410959	0.339457	0.817	0.676	1
Ttll7	0.00411263	-0.632415	0.548	0.654	1
Mrpl4	0.00411688	-0.334757	0.644	0.783	1
Acin1	0.00417253	-0.259663	0.904	0.957	1
Laptm4a	0.00421018	0.364638	0.865	0.759	1
Cisd1	0.00431293	0.318341	0.769	0.604	1
Fam101b	0.00432628	0.470993	0.173	0.066	1
Tmem9b	0.00434626	0.305168	0.817	0.757	1
Zfp598	0.00435142	-0.306794	0.712	0.814	1
Zmym5	0.00435708	-0.490306	0.625	0.699	1
Loxl1	0.00437349	0.889618	0.144	0.052	1
Cd63	0.00438949	0.512706	0.385	0.225	1
Mier2	0.00439367	-0.557006	0.577	0.65	1
Mllt6	0.00441029	-0.397714	0.731	0.849	1
Tbc1d4	0.00443091	-1.20925	0.096	0.206	1
Prkag2	0.00445679	-0.384059	0.673	0.748	1
Alg6	0.00447764	-0.448917	0.298	0.464	1
Cspg5	0.00449368	0.368624	0.913	0.87	1
Atox1	0.00452224	0.349303	0.413	0.258	1
Fsd1	0.00454112	-0.407944	0.692	0.833	1
Cabyr	0.00455889	-0.761809	0.231	0.256	1
Dgat1	0.00456292	-0.479789	0.702	0.817	1
Osbpl6	0.00456919	-0.311579	0.798	0.88	1
Ndufa1	0.00458885	0.402554	0.673	0.536	1
B3galnt1	0.00459308	0.369164	0.702	0.583	1
Sort1	0.00459553	0.379803	0.875	0.783	1
Cbln1	0.00460154	0.889479	0.5	0.34	1
Car7	0.0046179	-1.17016	0.048	0.155	1
Sdccag8	0.0046195	-0.304186	0.683	0.823	1
Ankrd13b	0.00464084	-0.303973	0.596	0.753	1
Ccdc92	0.00465507	0.548127	0.606	0.482	1
Mrps33	0.0046778	-0.600779	0.298	0.231	1
Mrfap1	0.00468347	0.317217	0.817	0.683	1
Rims1	0.00468841	-0.275083	0.702	0.831	1
Mir764	0.00471464	-2.07646	0.038	0.12	1
Tmem97	0.00472137	0.510285	0.471	0.311	1
Ostc	0.00473064	0.407364	0.673	0.513	1
Pfkfb2	0.00473424	-0.282039	0.596	0.757	1
Dusp11	0.00474009	-0.276429	0.885	0.948	1
Dohh	0.00475222	0.259345	0.519	0.351	1
Pcyox1	0.00475317	0.451332	0.779	0.676	1
Mitf	0.00475358	-0.552264	0.058	0.173	1
Pten	0.00476842	-0.612122	0.24	0.404	1
Smad3	0.00480527	-0.950423	0.163	0.28	1
Nav2	0.00480533	-0.265184	0.808	0.899	1
Trip12	0.00482374	-0.321182	0.894	0.928	1
Arhgef10l	0.00484471	-0.579315	0.375	0.536	1
Bmp1	0.00487637	-0.466581	0.202	0.361	1
Csrp2	0.00488847	0.57929	0.202	0.089	1
Sstr2	0.00490486	0.531178	0.25	0.12	1
Mrpl13	0.00492837	-0.669411	0.279	0.27	1
Cux1	0.00494199	-0.619368	0.5	0.65	1
Rasgrp4	0.00494201	-0.538012	0.317	0.462	1
Nipsnap1	0.00497708	-0.41026	0.654	0.773	1
Mpped1	0.00498306	-0.571957	0.356	0.52	1
Lyrm1	0.00499653	-1.00967	0.163	0.305	1
Inadl	0.005002	-0.647618	0.327	0.472	1
Mcfd2	0.00500366	0.330806	0.76	0.598	1
Rasa3	0.00501902	-0.641045	0.394	0.509	1
Rpl32	0.00504899	0.312026	0.606	0.435	1
Rps15a-ps4	0.00505023	0.434919	0.135	0.049	1
Prdx1	0.00505862	0.416655	0.538	0.369	1
Bcap29	0.00507554	0.298081	0.721	0.557	1
Fat3	0.00508717	-0.466152	0.442	0.59	1
Pde7a	0.00512693	-0.542188	0.365	0.53	1
Pfkp	0.00514999	-0.405503	0.904	0.95	1
Il15ra	0.00516137	-0.666127	0.125	0.266	1
Rock1	0.00516255	-0.29365	0.856	0.942	1
Zfp827	0.00516865	-0.381749	0.337	0.503	1
Fam174a	0.0051729	0.417823	0.663	0.511	1
Limk2	0.00520811	-0.329294	0.923	0.973	1
Dpm3	0.00522058	0.533639	0.442	0.278	1
Unc13a	0.0052312	-0.322134	0.933	0.965	1
Mnat1	0.00529754	-0.350228	0.221	0.383	1
Cadps	0.00532005	-0.313445	0.923	0.971	1
Sft2d1	0.00532582	-0.55251	0.24	0.334	1
Inpp5e	0.00535001	-0.252876	0.635	0.786	1
Tmem41b	0.00535008	0.319055	0.625	0.464	1
Zfp575	0.00535346	0.619614	0.308	0.165	1
E4f1	0.00536054	-0.548195	0.442	0.604	1
Gm14827	0.00538091	-0.549536	0.452	0.571	1
Sik3	0.00538308	-0.330156	0.644	0.784	1
Lrig1	0.00545121	-0.942367	0.067	0.177	1
Cry1	0.00545752	-0.683533	0.125	0.264	1
Sgk1	0.00547329	-0.83462	0.24	0.303	1
Mamdc4	0.00547572	-0.966043	0.029	0.12	1
Mfsd12	0.00553126	0.474463	0.25	0.13	1
Slc17a6	0.00555354	0.255757	0.99	0.984	1
Sh3gl1	0.00559851	-0.489161	0.49	0.639	1
Sptb	0.00559904	-0.660053	0.462	0.534	1
Kdm4b	0.00560844	-0.503874	0.49	0.641	1
Slc25a23	0.00561393	-0.276499	0.817	0.92	1
Omg	0.00566542	0.424415	0.808	0.689	1
Zfp780b	0.00566692	0.53233	0.317	0.247	1
Eef1b2	0.00570745	0.315879	0.827	0.68	1
Eml6	0.00572883	-0.267962	0.683	0.814	1
Dcc	0.00581861	-0.426937	0.423	0.594	1
Kansl3	0.00585078	-0.396743	0.702	0.819	1
Ptprm	0.00585755	0.379327	0.481	0.315	1
Ppp1r9b	0.00586141	0.392117	0.721	0.567	1
Celsr3	0.00591829	-0.270746	0.923	0.975	1
Setd5	0.00592604	-0.270271	0.846	0.932	1
Qpct	0.00598926	0.47649	0.615	0.534	1
Tmem206	0.00599045	0.715059	0.375	0.247	1
Clk2	0.00600369	-0.420221	0.433	0.602	1
Scn1a	0.00601114	-0.283322	0.942	0.981	1
Wnt7a	0.00601624	0.390174	0.106	0.033	1
Pip5kl1	0.00602154	-0.456835	0.365	0.526	1
Rab3b	0.00606597	0.596651	0.365	0.214	1
Epb4.1l4a	0.00608357	0.487651	0.346	0.198	1
8430419L09Rik	0.0061209	0.303968	0.913	0.866	1
Gcc2	0.00613391	-0.321643	0.712	0.837	1
Tm6sf1	0.00615727	-0.804097	0.279	0.402	1
2900079G21Rik	0.00617426	-0.752386	0.154	0.295	1
Mmp17	0.00621644	0.406486	0.673	0.518	1
Trmt1	0.00624973	-0.294271	0.769	0.889	1
Elmo2	0.00626544	-0.419667	0.712	0.748	1
Rora	0.0062738	-0.702043	0.423	0.528	1
Tpd52l1	0.00630786	0.739934	0.317	0.231	1
Lrrn1	0.00630797	0.423856	0.462	0.311	1
Pcdhb9	0.00631658	0.646177	0.202	0.089	1
Dok3	0.00633711	-0.800506	0.173	0.297	1
9530068E07Rik	0.00642144	0.317955	0.779	0.645	1
Papss2	0.00650395	-0.603072	0.048	0.15	1
Rhebl1	0.00653511	-0.575621	0.183	0.334	1
Crebbp	0.00655709	-0.494283	0.692	0.759	1
Ankrd28	0.00655892	-0.620534	0.413	0.55	1
Crybg3	0.0066161	-0.434546	0.221	0.206	1
Mknk2	0.00665267	-0.491744	0.337	0.501	1
1700123O21Rik	0.00665301	-0.888201	0.067	0.177	1
Ctnnd1	0.00670743	-0.738321	0.26	0.371	1
Metap1d	0.00671044	-0.55133	0.471	0.588	1
Eif2b2	0.00672522	-0.749309	0.183	0.324	1
Spock1	0.00672847	0.325358	0.875	0.794	1
Iffo1	0.0067348	-0.257406	0.51	0.668	1
H2-T24	0.00673782	-0.448372	0.394	0.553	1
Sh3bgrl3	0.00676086	0.708191	0.452	0.34	1
Mlx	0.00678291	-0.307931	0.365	0.534	1
Lrp8	0.00686443	-0.373447	0.837	0.893	1
Med17	0.00688044	-0.636131	0.375	0.499	1
Rgs7bp	0.00691817	-0.526295	0.529	0.66	1
Vcp	0.00692597	0.275666	0.779	0.678	1
U2surp	0.00693019	-0.251494	0.856	0.932	1
Polr2l	0.00693109	-1.55033	0.106	0.14	1
Znrf1	0.00694044	-0.396281	0.817	0.883	1
Trappc3	0.0069447	-0.398334	0.567	0.594	1
1810058I24Rik	0.00699396	0.28275	0.24	0.13	1
Jmjd6	0.00709839	-0.55564	0.288	0.452	1
Vwa8	0.0071197	-0.354299	0.587	0.74	1
Qdpr	0.00713481	0.411116	0.615	0.456	1
Cmip	0.00714486	0.275271	0.913	0.829	1
Polr1a	0.00716104	-0.47084	0.471	0.635	1
Enpp5	0.00716834	0.319822	0.962	0.917	1
Suds3	0.00717906	-0.405616	0.577	0.641	1
Zfp799	0.00722018	-0.443391	0.538	0.699	1
Arfgap1	0.00722236	-0.312847	0.644	0.788	1
Rgmb	0.00733209	0.348458	0.587	0.419	1
Magee1	0.00735357	0.320527	0.817	0.682	1
Ankrd27	0.00739317	-0.537069	0.24	0.39	1
Crim1	0.00740344	0.452645	0.596	0.474	1
Coro7	0.00741094	-0.26157	0.577	0.734	1
Ptcd3	0.00761256	-0.275539	0.596	0.742	1
Armc6	0.00762946	-0.470281	0.394	0.526	1
Kcnk2	0.00769688	0.481566	0.596	0.445	1
Calm3	0.00770369	0.268979	0.923	0.86	1
Paip2	0.00772209	-0.257231	0.913	0.969	1
Fkbp2	0.00778114	0.268735	0.952	0.878	1
4930503L19Rik	0.00788952	-0.579632	0.115	0.245	1
Rnps1	0.00794257	-0.380394	0.798	0.87	1
Fam104a	0.00794359	-0.36924	0.567	0.689	1
Atp9a	0.00797347	0.29613	0.99	0.975	1
Rpgr	0.00798189	-0.425554	0.51	0.647	1
Rbms1	0.00798495	-0.534091	0.365	0.507	1
6820408C15Rik	0.00804937	-0.76775	0.077	0.186	1
Clptm1	0.00807242	0.258448	0.971	0.891	1
Srrm3	0.00811446	-0.387505	0.74	0.8	1
Pcmtd2	0.00815192	-0.262253	0.75	0.874	1
Cdc14b	0.00815794	-0.400644	0.404	0.567	1
Dennd4a	0.00816375	-0.47579	0.635	0.713	1
Ezh2	0.00819186	-1.17657	0.096	0.21	1
Cc2d1b	0.00826607	-0.491709	0.519	0.621	1
Recql5	0.00827909	-0.538958	0.298	0.445	1
Fchsd2	0.00829016	-0.500464	0.721	0.81	1
Snrnp25	0.00832308	-0.50086	0.135	0.12	1
Isca2	0.0083405	-0.342832	0.635	0.676	1
Gmfb	0.0083614	0.378867	0.625	0.468	1
Plch1	0.0083787	0.688965	0.269	0.146	1
Slc30a5	0.00842025	0.536509	0.615	0.509	1
Nfix	0.00844741	0.361853	0.221	0.105	1
Pik3ca	0.00845857	-0.485432	0.433	0.592	1
Pde4a	0.00853748	-0.35258	0.865	0.903	1
Galnt16	0.00854805	0.324529	0.856	0.783	1
Scamp4	0.00855499	0.498281	0.625	0.507	1
Edrf1	0.00864944	-0.395257	0.346	0.509	1
A330069E16Rik	0.00865939	0.619875	0.24	0.12	1
Spon1	0.0087232	0.711773	0.577	0.435	1
Raver1	0.00876221	-0.685466	0.269	0.419	1
Pla2g15	0.00877315	0.531787	0.462	0.307	1
Noc4l	0.00877785	-0.465131	0.298	0.351	1
Tmem179	0.00878612	0.304044	0.971	0.942	1
Slc7a6	0.00879039	-0.3437	0.827	0.917	1
Grid2	0.00882244	0.428865	0.567	0.437	1
Mycbp	0.00883615	-0.378768	0.404	0.311	1
Cdc42ep4	0.00885346	1.00508	0.144	0.062	1
Tgoln1	0.00893795	0.364412	0.865	0.783	1
Dido1	0.00894066	-0.337916	0.779	0.837	1
3110057O12Rik	0.00894154	-0.660463	0.404	0.524	1
Dclk1	0.00904085	-0.251212	0.952	0.979	1
Tmem160	0.00904094	0.531538	0.423	0.276	1
St8sia5	0.00909035	-0.507945	0.202	0.301	1
Fam184b	0.00909215	-0.827025	0.192	0.303	1
Actr3b	0.00910947	-0.649149	0.298	0.458	1
Tm2d1	0.00911514	0.436695	0.654	0.507	1
Ndufaf7	0.00912256	-0.414263	0.615	0.718	1
Vamp1	0.00929719	-0.272587	0.769	0.878	1
Ranbp10	0.00933168	-0.47394	0.596	0.74	1
Bcl11b	0.00935828	-0.797168	0.24	0.338	1
Pus3	0.00939243	-1.09312	0.125	0.204	1
Lmo7	0.0094862	-0.701227	0.163	0.26	1
Ylpm1	0.00949026	-0.269698	0.923	0.975	1
Tmem150c	0.00951193	0.365088	0.587	0.437	1
Anks1	0.00953962	-0.287647	0.385	0.546	1
1700001L19Rik	0.00955037	0.623054	0.212	0.099	1
Pkp2	0.00955358	-0.828252	0.163	0.184	1
Nemf	0.00955537	-0.417783	0.894	0.936	1
Rnf115	0.0095671	-0.601148	0.308	0.402	1
Zdhhc24	0.00960228	0.289654	0.625	0.466	1
Tmem126a	0.00969711	-0.27997	0.827	0.918	1
Xkr8	0.00972272	0.370086	0.279	0.15	1
Zfp248	0.0097289	-0.945569	0.183	0.307	1
Cpne2	0.00987027	0.686279	0.433	0.28	1
Dzip1l	0.00991922	-0.683251	0.317	0.429	1
Rasa2	0.00992632	-0.42081	0.481	0.612	1
Arhgef3	0.00998227	-0.777725	0.231	0.262	1
Fuk	0.0100359	-0.712468	0.26	0.404	1
Desi1	0.0100711	-0.394001	0.471	0.619	1
Cep68	0.01009	-0.640806	0.365	0.431	1
Raver2	0.0100909	-1.23913	0.077	0.159	1
Ift80	0.010151	-0.708479	0.192	0.318	1
Snrpn	0.0101802	-0.406148	0.26	0.214	1
Hsf2	0.0101962	-0.265608	0.769	0.872	1
Ift172	0.0102346	-0.380569	0.577	0.72	1
Rngtt	0.0102559	-0.432969	0.433	0.4	1
Ndufa2	0.0102594	0.460115	0.625	0.482	1
Scrn1	0.0102752	0.383342	0.587	0.468	1
Pcf11	0.0103258	-0.417389	0.75	0.816	1
Syn3	0.0103258	-0.552396	0.596	0.623	1
Crebzf	0.0103259	-0.25329	0.856	0.926	1
Slc24a2	0.0103435	-0.483024	0.74	0.718	1
Ube2o	0.0103569	-0.271665	0.856	0.917	1
Esyt1	0.0103802	-0.317687	0.096	0.198	1
Cdk5rap2	0.0104601	-0.716475	0.087	0.194	1
Purg	0.0104686	-0.714531	0.269	0.392	1
2700049A03Rik	0.0104782	-0.570789	0.221	0.365	1
Jkamp	0.0105465	0.373021	0.74	0.713	1
Specc1l	0.0105551	-0.600468	0.538	0.6	1
Diap1	0.0105673	-0.386024	0.173	0.313	1
Zak	0.0106102	-0.383375	0.202	0.151	1
Cct2	0.0106144	0.298396	0.75	0.604	1
Fez2	0.0107078	-0.571961	0.231	0.35	1
Mcm3ap	0.0108652	-0.38126	0.606	0.73	1
2019-03-11	0.0108875	-0.878602	0.163	0.258	1
Cdh18	0.0108924	0.508533	0.548	0.394	1
Gal3st3	0.0108974	0.52054	0.519	0.367	1
Trappc4	0.010929	0.484451	0.529	0.373	1
Coro2b	0.0109366	-0.430347	0.462	0.538	1
Ltv1	0.010977	-0.503677	0.144	0.268	1
Lrrc49	0.0110686	-0.404531	0.596	0.72	1
Arhgap27	0.0110803	-0.685196	0.212	0.353	1
Fn3k	0.011107	-0.646056	0.288	0.39	1
Ciita	0.0111227	-0.559644	0.067	0.175	1
Chchd2	0.0111572	0.317165	0.885	0.804	1
Sycp3	0.0111694	-0.913579	0.154	0.27	1
Vps37b	0.0112671	-0.496118	0.317	0.421	1
Vps13d	0.0112685	-0.330412	0.788	0.878	1
Tubb5	0.0112694	0.375735	0.885	0.854	1
Ccdc82	0.0112832	-0.34925	0.683	0.779	1
Dlat	0.0112934	-0.432518	0.548	0.664	1
Vegfa	0.0112957	-0.471292	0.471	0.602	1
Rps3	0.0113353	0.398422	0.635	0.612	1
Gpr165	0.0114363	0.349725	0.356	0.216	1
Sipa1l2	0.011465	-0.604422	0.154	0.289	1
Taf1d	0.0114884	-0.331371	0.731	0.802	1
Thoc5	0.0115088	-0.490619	0.481	0.561	1
Lgalsl	0.011608	-0.645713	0.279	0.394	1
Narf	0.0116462	-0.401694	0.433	0.592	1
Rab11fip3	0.011664	-0.251466	0.721	0.849	1
Ppargc1a	0.0116688	-0.655367	0.298	0.396	1
Zfp329	0.0117044	-0.44221	0.663	0.775	1
Col9a2	0.0117336	0.398421	0.51	0.361	1
Tmem222	0.01174	0.349345	0.817	0.685	1
Itgb1	0.0117706	0.33263	0.596	0.437	1
Fastk	0.0117766	-0.279772	0.731	0.798	1
Crtc3	0.0117897	-0.446293	0.481	0.623	1
Wbscr22	0.0118261	-0.413132	0.558	0.707	1
Commd3	0.0118361	-0.520748	0.481	0.524	1
Camk1g	0.0118394	-0.364894	0.385	0.394	1
Kazald1	0.011847	-0.937707	0.163	0.249	1
Nfat5	0.0118661	-0.46107	0.654	0.761	1
Fubp3	0.0119205	-0.401291	0.74	0.833	1
Gpld1	0.0119221	-0.435318	0.596	0.678	1
Acox3	0.0120266	-0.705843	0.26	0.398	1
Dnajc11	0.0120845	-0.365962	0.596	0.586	1
Qpctl	0.0120873	0.329747	0.404	0.256	1
Ubiad1	0.0121018	-1.05921	0.154	0.196	1
Neurod1	0.0121469	0.748403	0.163	0.074	1
Mgea5	0.0122589	-0.397316	0.894	0.944	1
Col25a1	0.0123202	0.297319	0.481	0.326	1
Pitrm1	0.0123232	-0.55255	0.529	0.614	1
Bex1	0.0123692	0.3393	0.673	0.54	1
Cacng4	0.012385	0.72613	0.288	0.161	1
Dtymk	0.0124157	-0.362732	0.567	0.664	1
Cog1	0.0124331	-0.672194	0.413	0.555	1
Nat8l	0.0124596	0.272222	0.952	0.891	1
Mief1	0.0125328	-0.714309	0.24	0.373	1
Frmd4b	0.012585	-0.644154	0.279	0.408	1
Lrtm1	0.0125862	0.555095	0.144	0.157	1
Daxx	0.0126161	-0.63635	0.096	0.214	1
Slc41a1	0.012659	0.317286	0.356	0.216	1
Ttc17	0.0126799	-0.287544	0.548	0.676	1
Atp8b2	0.0127485	-0.256075	0.798	0.866	1
Tagln3	0.0127639	0.335948	0.865	0.738	1
Pitpnm2	0.0127945	-0.391451	0.74	0.777	1
Mtmr2	0.0128232	-0.485417	0.394	0.546	1
Gpr135	0.0128551	0.63881	0.25	0.13	1
Anks6	0.0129237	-0.525625	0.317	0.464	1
Mlst8	0.0129516	-0.611946	0.26	0.392	1
Fxyd7	0.0129973	0.290091	0.663	0.513	1
Fam213b	0.01301	0.518512	0.433	0.303	1
Mprip	0.0130271	-0.268434	0.875	0.936	1
Myh9	0.0130601	-0.448317	0.279	0.383	1
Ano4	0.0131337	-0.449714	0.327	0.476	1
Tmem44	0.0132696	-0.757698	0.327	0.443	1
Usp19	0.0132785	-0.265147	0.798	0.899	1
Rps15	0.0132847	0.421149	0.644	0.534	1
Slc35g2	0.0132867	0.264767	0.74	0.592	1
Spcs3	0.0132952	0.473611	0.606	0.489	1
Gtf2b	0.0133322	0.550031	0.404	0.262	1
D17Wsu104e	0.0133542	0.333562	0.692	0.581	1
E2f5	0.0134228	-0.719037	0.231	0.355	1
Cecr5	0.0134539	-0.322832	0.663	0.777	1
AF357359	0.0134779	-0.341122	0.423	0.435	1
Ano6	0.0134917	-0.342696	0.635	0.759	1
Serpini1	0.0136615	0.366701	0.837	0.72	1
Ints12	0.0137219	0.874757	0.192	0.113	1
Cdh8	0.0137717	0.291821	0.548	0.392	1
Rpl39	0.013827	0.314041	0.365	0.225	1
Slc48a1	0.0138273	0.313258	0.875	0.788	1
Erlec1	0.0138642	0.309714	0.885	0.827	1
Senp5	0.0138961	-0.480542	0.538	0.682	1
Naa16	0.0139613	-0.654324	0.298	0.386	1
2810403A07Rik	0.0139932	-0.342	0.712	0.8	1
Gpr125	0.0140128	-0.637917	0.077	0.184	1
Tm2d2	0.0140287	0.386634	0.683	0.575	1
Cyb5r3	0.0141276	0.476556	0.423	0.283	1
Cdk16	0.0141291	-0.331079	0.808	0.86	1
Zfp821	0.014196	-0.250797	0.596	0.544	1
Ccdc57	0.0142006	-0.548399	0.385	0.524	1
Lrrc16a	0.0142025	-0.45174	0.606	0.623	1
2019-09-15	0.0142988	0.291723	0.817	0.711	1
Ptchd4	0.0143326	-0.595311	0.279	0.41	1
A730017C20Rik	0.0143768	0.299391	0.76	0.664	1
Spg7	0.014405	-0.378861	0.644	0.728	1
Kif24	0.0144274	-0.750264	0.067	0.169	1
Rapgef1	0.0144472	-0.364696	0.615	0.672	1
Park2	0.0144703	-0.427667	0.712	0.765	1
Slc18a1	0.0144736	-0.599653	0.077	0.183	1
Npc2	0.0144904	0.487743	0.394	0.361	1
Riok3	0.0144926	-0.344154	0.702	0.816	1
Ankrd13a	0.0145969	-0.485719	0.548	0.579	1
Dnlz	0.01461	-0.355336	0.423	0.429	1
Prosc	0.0146589	-0.460684	0.654	0.759	1
Ice2	0.0147985	-0.442182	0.308	0.425	1
9530059O14Rik	0.0148478	-0.412353	0.452	0.596	1
Marcksl1	0.0148636	0.452041	0.567	0.437	1
Top1	0.014969	-0.309362	0.76	0.868	1
Ostm1	0.014998	0.312412	0.606	0.454	1
Zfp157	0.0150185	-0.358787	0.404	0.559	1
Pan2	0.0152398	-0.531716	0.577	0.635	1
Polr2a	0.0152861	-0.422429	0.51	0.584	1
Wdr74	0.0153021	-0.655825	0.279	0.369	1
Pttg1	0.0153167	-0.754705	0.221	0.338	1
Rnf113a2	0.0153325	-0.566084	0.058	0.148	1
Ndufs7	0.0153671	0.344613	0.837	0.773	1
Numa1	0.0154009	-0.331077	0.798	0.841	1
Plekha7	0.0154512	-0.269686	0.654	0.72	1
Myl6	0.0155	0.306478	0.712	0.606	1
Mtif2	0.0155012	-0.252322	0.615	0.748	1
Lztr1	0.0155365	-0.252196	0.837	0.922	1
Appl2	0.0156087	-0.499697	0.481	0.6	1
Gm996	0.0156248	-0.363923	0.673	0.786	1
Rnf7	0.0156414	0.383652	0.462	0.313	1
Ppwd1	0.0156659	-0.866762	0.154	0.278	1
St3gal5	0.0156878	0.382932	0.74	0.633	1
Nrip3	0.0157104	-0.554104	0.404	0.509	1
Taf2	0.0158558	-0.253125	0.712	0.683	1
Nploc4	0.0158669	-0.462581	0.51	0.581	1
Pomp	0.0159117	0.521229	0.519	0.435	1
Ehbp1	0.0159362	-0.456378	0.538	0.672	1
Fibcd1	0.0160205	0.540571	0.163	0.07	1
AI413582	0.0161056	0.456806	0.721	0.588	1
Lhx1os	0.016145	-0.831684	0.144	0.155	1
Ephb1	0.0162186	-0.271415	0.75	0.736	1
Zfp451	0.0162269	-0.434881	0.76	0.703	1
Ier3ip1	0.0162428	0.321603	0.808	0.715	1
Nrp2	0.0162533	0.260446	0.567	0.414	1
Dgat2	0.0164514	0.412269	0.442	0.303	1
Ccng1	0.016479	-0.61275	0.154	0.28	1
2610203C20Rik	0.0166116	-0.288424	0.856	0.938	1
Lrp11	0.0166707	0.332101	0.817	0.724	1
Dnajc2	0.0166783	-0.603515	0.413	0.534	1
Ywhab	0.0166909	0.311804	0.933	0.909	1
Plcd3	0.0169017	-0.634794	0.115	0.233	1
Grn	0.0169094	0.26537	0.683	0.544	1
1600002H07Rik	0.0170033	-0.915804	0.144	0.262	1
Gabra5	0.0170342	0.36656	0.567	0.417	1
Tmsb4x	0.0170444	0.432943	0.904	0.854	1
Ptpmt1	0.017069	0.319997	0.394	0.254	1
2610507I01Rik	0.0170714	-0.866551	0.212	0.25	1
Nmt2	0.0170861	-0.290765	0.933	0.95	1
Vat1	0.0170923	0.297277	0.692	0.555	1
Krt222	0.0172549	-0.536213	0.231	0.363	1
Gm10677	0.0172855	-0.445288	0.442	0.431	1
Cables2	0.0173003	-0.614965	0.5	0.534	1
Cdk12	0.0173079	-0.258401	0.596	0.738	1
Gtf2ird2	0.0173256	-0.571306	0.337	0.46	1
Gpc6	0.0174728	-0.561074	0.212	0.194	1
Nnat	0.0175028	0.296738	0.76	0.631	1
Cpsf4	0.0175722	-0.269205	0.779	0.878	1
Kcns2	0.0177593	0.342162	0.212	0.107	1
Plscr3	0.0178006	-0.517299	0.337	0.342	1
Dtna	0.0178674	-0.275179	0.808	0.839	1
Zfp952	0.0179595	-0.683883	0.288	0.414	1
Osbp2	0.0179628	-0.599375	0.288	0.427	1
Pxk	0.0180153	-0.343676	0.74	0.802	1
Fuca1	0.0181415	0.277135	0.433	0.419	1
Cdk5r2	0.0181518	0.473437	0.413	0.274	1
Ufd1l	0.018177	-0.379922	0.654	0.722	1
Hcrtr2	0.0182154	0.423206	0.308	0.216	1
D630041G03Rik	0.018258	-1.21359	0.154	0.235	1
Ppif	0.0182973	-0.532561	0.337	0.474	1
Ttyh1	0.0183834	-0.26084	0.894	0.95	1
Scd2	0.0184046	0.269399	0.942	0.918	1
E030019B06Rik	0.0184089	-0.862379	0.25	0.357	1
Nvl	0.0184199	-0.257458	0.76	0.87	1
Qrich1	0.0184474	-0.390948	0.731	0.827	1
Capn7	0.018466	-0.388696	0.529	0.647	1
Tbp	0.0185699	-0.352939	0.538	0.68	1
2010204K13Rik	0.0186256	0.685248	0.308	0.204	1
Mapk11	0.0186275	-0.380565	0.692	0.771	1
Rpl38	0.0187139	0.518693	0.288	0.165	1
Aes	0.018786	0.273356	0.913	0.858	1
Arfip2	0.0188165	-0.252626	0.558	0.588	1
Trim39	0.0188797	-0.54933	0.567	0.656	1
4931403G20Rik	0.0188807	-1.02141	0.115	0.196	1
Ptprt	0.0188964	0.364025	0.577	0.472	1
Rhoa	0.0189282	-0.469	0.519	0.61	1
Esrra	0.0189347	-0.496094	0.337	0.445	1
Abhd3	0.0189596	-0.658528	0.192	0.326	1
Pcdhb16	0.0189735	-0.759954	0.096	0.103	1
Tctn3	0.0192076	-0.572118	0.519	0.59	1
Supt3	0.0192314	0.540563	0.298	0.328	1
Slc20a1	0.0192434	-0.277358	0.913	0.897	1
Pcdha7	0.0194107	-0.733219	0.029	0.107	1
Tbc1d12	0.0194417	-0.79456	0.317	0.39	1
D7Ertd715e	0.019491	-0.415976	0.692	0.755	1
Phf14	0.0195337	-0.294417	0.74	0.821	1
Mir124a-2	0.0195373	-0.407408	0.385	0.386	1
Dclk3	0.0195906	0.767948	0.192	0.101	1
Cep192	0.0196016	-0.350587	0.375	0.522	1
Trappc6a	0.0197679	-1.06525	0.067	0.115	1
Acad9	0.0198351	-0.500465	0.471	0.581	1
Nfkbie	0.0199211	-0.322097	0.125	0.064	1
Calr	0.0200728	0.320916	0.971	0.953	1
Zfp182	0.0200991	-0.797351	0.375	0.431	1
Osbpl5	0.0201571	-0.530314	0.471	0.608	1
Mns1	0.0201934	-0.632796	0.038	0.122	1
Mtmr14	0.0202142	-0.649921	0.423	0.546	1
Snord96a	0.0202358	-0.927174	0.125	0.229	1
Usp25	0.0202779	-0.672801	0.212	0.297	1
Nadk2	0.0203592	-0.761607	0.173	0.241	1
Tspan33	0.0204181	0.415435	0.519	0.39	1
2010012O05Rik	0.0204214	0.614149	0.471	0.326	1
Pnkp	0.0204804	-0.480614	0.356	0.466	1
Ebp	0.0206302	0.380715	0.385	0.25	1
B630019K06Rik	0.020639	0.380792	0.51	0.375	1
Klhl17	0.0206665	-0.297899	0.769	0.876	1
Crot	0.0207458	-0.735882	0.25	0.348	1
C030034I22Rik	0.0209485	-0.795642	0.163	0.254	1
Zfp704	0.0210661	-0.329493	0.654	0.769	1
Suco	0.0211268	-0.461812	0.462	0.573	1
Mtpap	0.0211525	-0.47306	0.433	0.544	1
Tra2a	0.0211882	-0.260464	0.827	0.913	1
Mtus2	0.0211902	-0.304364	0.5	0.625	1
Ppp1cb	0.021222	0.381116	0.683	0.577	1
Rbm26	0.0212232	-0.280737	0.894	0.953	1
Tmed3	0.0213226	0.566352	0.577	0.482	1
Ano5	0.0213534	-0.280012	0.481	0.625	1
Ehmt1	0.0214062	-0.335911	0.721	0.81	1
Zranb1	0.0214206	-0.418944	0.356	0.499	1
Triap1	0.0215041	-1.01875	0.115	0.161	1
Ikbkb	0.0215699	-0.396746	0.433	0.581	1
Evc2	0.0215717	-0.6066	0.115	0.122	1
Phc3	0.0216062	-0.36408	0.567	0.699	1
Cntln	0.021607	-0.619161	0.308	0.445	1
Alg12	0.0216405	-0.745441	0.269	0.274	1
Rnf170	0.0217124	-0.371845	0.606	0.631	1
Cryz	0.0217124	-1.28668	0.038	0.115	1
Rmnd1	0.021767	-1.18564	0.029	0.103	1
Hmgxb3	0.0218794	-0.452784	0.394	0.536	1
Pwwp2a	0.0219174	-0.334369	0.577	0.662	1
Rps11	0.0219453	0.36548	0.644	0.499	1
Cmpk1	0.0219851	0.355937	0.471	0.425	1
Reln	0.0220021	0.50675	0.24	0.161	1
D330023K18Rik	0.0220221	-0.468296	0.375	0.416	1
Abhd10	0.0220519	-0.662611	0.356	0.499	1
Gm16907	0.0221125	-0.824543	0.096	0.202	1
Cox8a	0.0221176	0.257666	0.913	0.829	1
Pik3cd	0.0221947	-0.629471	0.298	0.425	1
Dnajb1	0.0222161	0.50039	0.423	0.313	1
Uckl1	0.0222594	-0.453328	0.538	0.676	1
Stard3nl	0.0222714	0.279446	0.837	0.759	1
Gls2	0.0223178	-0.353564	0.625	0.703	1
Fam171b	0.0223275	0.299185	0.702	0.598	1
Dpysl4	0.022423	-0.254488	0.712	0.823	1
Eif2s3y	0.0224902	-0.389985	0.75	0.86	1
Ntan1	0.0226607	-0.284901	0.712	0.676	1
Chd1	0.0227222	-0.413548	0.519	0.629	1
Lrrn2	0.0227556	0.421154	0.712	0.647	1
Capn15	0.022851	-0.438786	0.423	0.534	1
3110056K07Rik	0.0228699	-0.569765	0.452	0.421	1
Yipf5	0.0229423	0.44404	0.587	0.517	1
Map3k12	0.0229424	-0.305708	0.875	0.882	1
Btaf1	0.0230354	-0.379769	0.692	0.751	1
Slc25a14	0.0230941	0.430273	0.683	0.559	1
Wdr76	0.0231149	-0.583746	0.26	0.384	1
Adck4	0.0231643	-0.622471	0.433	0.466	1
Polq	0.0232286	-0.367891	0.375	0.509	1
Pmepa1	0.023249	-0.55945	0.452	0.548	1
Zfp438	0.0233075	0.451819	0.154	0.068	1
Slc25a40	0.0233347	-0.35055	0.279	0.419	1
Nucb2	0.0234096	0.44178	0.452	0.311	1
Gm15446	0.0234433	-0.601347	0.192	0.223	1
Eps15l1	0.023483	-0.364376	0.74	0.843	1
Gltpd1	0.0235052	0.68689	0.26	0.146	1
Chchd10	0.0235072	0.304489	0.837	0.718	1
Pcdh17	0.0237943	0.340171	0.769	0.687	1
Leprel2	0.0237967	-0.263107	0.577	0.697	1
Gtpbp2	0.0238056	-0.318075	0.712	0.788	1
Armc8	0.0238091	-0.389357	0.683	0.8	1
Hbp1	0.0238764	-0.376091	0.548	0.687	1
Gabrg3	0.0238971	0.301092	0.481	0.357	1
Rpl35a	0.0240195	0.440391	0.375	0.243	1
Src	0.0240489	-0.297785	0.538	0.678	1
Mir6906	0.0240893	0.595048	0.135	0.058	1
Nek4	0.0241187	-0.387197	0.298	0.439	1
Spata7	0.024127	-0.37477	0.615	0.74	1
Phf20l1	0.0241479	-0.35821	0.769	0.866	1
Rdh11	0.0241618	0.810196	0.212	0.151	1
Odf2l	0.0241635	-0.627037	0.413	0.482	1
Ndufaf3	0.0241781	-0.525295	0.212	0.328	1
Top3b	0.0241907	-0.360636	0.683	0.79	1
Cnpy2	0.0242012	0.380218	0.721	0.614	1
Zcchc17	0.0242019	0.403554	0.587	0.483	1
St8sia2	0.0242203	0.682932	0.163	0.08	1
Slc19a1	0.024317	-0.413058	0.298	0.295	1
S1pr5	0.0243323	0.374628	0.25	0.138	1
Ccdc79	0.0243515	-0.811961	0.087	0.155	1
Hltf	0.0243726	-0.467881	0.269	0.406	1
2610316D01Rik	0.0243774	-0.782022	0.135	0.252	1
Casp6	0.0244195	0.541318	0.115	0.047	1
Fam195a	0.0244337	-0.532847	0.144	0.264	1
Atg4d	0.0245863	-0.441632	0.442	0.522	1
Tbc1d15	0.024602	-0.514641	0.481	0.534	1
Lmln	0.0246368	0.383395	0.279	0.303	1
Pbx4	0.0246707	-0.432865	0.51	0.592	1
Cnih4	0.0246936	0.272305	0.538	0.4	1
Eno4	0.0247782	-0.926614	0.077	0.161	1
Rap2c	0.0248175	-1.07363	0.077	0.167	1
Galnt18	0.0248223	0.658642	0.231	0.155	1
Fem1c	0.0248523	0.823338	0.154	0.068	1
Irf3	0.0249146	-0.316046	0.413	0.559	1
Prrc2a	0.0250047	-0.278721	0.894	0.953	1
Fzd3	0.0250288	0.268712	0.663	0.52	1
0610037L13Rik	0.0250814	-0.306602	0.731	0.808	1
Col12a1	0.0253673	0.85855	0.202	0.117	1
1810055G02Rik	0.025429	-0.769097	0.202	0.274	1
Klc2	0.0254734	-0.333345	0.808	0.786	1
Prkar2a	0.0254796	0.474142	0.49	0.394	1
Eif2ak4	0.0255282	-0.371486	0.692	0.779	1
Map4k4	0.0255446	-0.334248	0.529	0.649	1
B3gnt2	0.0255657	0.700569	0.308	0.204	1
Prr14l	0.0256357	-0.348057	0.567	0.693	1
Sgcz	0.0257339	-0.545175	0.365	0.468	1
Gm1976	0.0257531	-0.657144	0.183	0.307	1
Cox19	0.0257667	-0.538853	0.356	0.48	1
Epb4.1l1	0.025775	-0.286871	0.904	0.913	1
2900055J20Rik	0.0257823	-0.538253	0.337	0.346	1
Ak3	0.0257902	-0.891702	0.298	0.404	1
Atp6ap1	0.0258127	0.305322	0.99	0.979	1
C130030K03Rik	0.0258531	-0.641839	0.365	0.449	1
Olfm3	0.0258825	0.303791	0.49	0.359	1
Kif3b	0.0259119	-0.543936	0.337	0.478	1
Slc17a7	0.0259358	0.519424	0.154	0.068	1
Fuca2	0.0260632	0.343353	0.712	0.602	1
Snap47	0.026071	0.288292	0.942	0.899	1
C330013E15Rik	0.0261369	0.373032	0.106	0.041	1
Fam63b	0.0261678	-0.319535	0.433	0.577	1
Gcsh	0.0261988	-0.694405	0.212	0.252	1
Fam220a	0.0262266	-0.600771	0.144	0.262	1
Cnrip1	0.0262388	0.4031	0.692	0.581	1
Heatr3	0.0262888	-0.445512	0.471	0.598	1
Tango6	0.0263225	-0.781936	0.135	0.181	1
Ccnh	0.0263907	-0.366129	0.577	0.621	1
Timm10	0.026419	-0.799125	0.163	0.258	1
Slc2a8	0.0265334	-0.423551	0.481	0.614	1
Catsperd	0.0265629	-0.878361	0.067	0.157	1
Abca7	0.02664	-0.596596	0.183	0.301	1
Elavl1	0.0266716	-0.347995	0.548	0.517	1
Cep70	0.0267078	-0.255079	0.683	0.8	1
Slc1a2	0.0267249	0.411089	0.558	0.456	1
Tnip1	0.0267835	-0.666242	0.221	0.268	1
Rtkn	0.0267862	-0.69543	0.24	0.355	1
Cluh	0.0268047	-0.408586	0.721	0.786	1
Gm8179	0.0268655	-0.733123	0.038	0.117	1
Wls	0.0268674	0.37952	0.212	0.115	1
Med8	0.026931	-0.578933	0.24	0.367	1
Pex11b	0.0271753	0.277284	0.423	0.293	1
Trim33	0.0272021	-0.405255	0.606	0.709	1
Glud1	0.0272032	-0.264499	0.798	0.788	1
Fryl	0.0272643	-0.359398	0.683	0.784	1
Bex4	0.0273472	0.423147	0.25	0.14	1
Disp2	0.027348	0.256952	1	0.996	1
Sec62	0.0274721	0.258372	0.962	0.928	1
Trim62	0.027493	-0.618752	0.192	0.318	1
Sod2	0.0275624	0.294516	0.615	0.483	1
Pcx	0.0275796	-0.460952	0.288	0.338	1
Dnajb6	0.0276594	-0.256557	0.462	0.402	1
Megf9	0.027761	0.49478	0.51	0.386	1
Tspan2	0.0277826	0.375458	0.644	0.503	1
Cyb5b	0.027835	0.532666	0.587	0.464	1
Vps11	0.0279292	-0.335389	0.394	0.536	1
Nudt13	0.0279471	-0.809913	0.24	0.361	1
Shd	0.028026	-0.266509	0.74	0.827	1
Taf5	0.0280393	-1.17132	0.077	0.157	1
Ttc7b	0.0280533	-0.367684	0.596	0.695	1
Tbk1	0.0280671	-0.369117	0.5	0.641	1
Ptp4a1	0.028136	0.935624	0.221	0.132	1
Agl	0.0281592	-0.411171	0.433	0.435	1
Shisa5	0.0282027	0.287533	0.558	0.416	1
Cep78	0.0282221	-0.761112	0.337	0.462	1
Mrps35	0.0283109	-0.547181	0.212	0.285	1
Dcaf11	0.0283138	-0.337002	0.644	0.753	1
Copg1	0.028359	-0.260804	0.933	0.926	1
Slc25a12	0.0283628	-0.274827	0.788	0.876	1
Has1	0.0284163	-0.348114	0.394	0.536	1
Tbc1d23	0.0284501	-0.476558	0.625	0.728	1
Lonp2	0.0284654	-0.273829	0.577	0.617	1
Iws1	0.0284741	-0.322153	0.567	0.654	1
Alg11	0.0285212	0.481533	0.577	0.452	1
LOC100862268	0.0285695	-0.423661	0.346	0.464	1
Dctn5	0.0286273	-0.351308	0.596	0.643	1
Pknox1	0.0286798	-0.872437	0.192	0.247	1
Mdm4	0.0287553	-0.435633	0.577	0.635	1
Pdss1	0.0287623	-0.313324	0.442	0.584	1
B3galnt2	0.0288655	-0.48515	0.5	0.61	1
Arhgap17	0.0289229	-0.421931	0.317	0.369	1
Pigx	0.0290481	0.45603	0.365	0.326	1
Ppp2r2cos	0.0290663	-0.77292	0.183	0.237	1
Nlk	0.0290819	-0.479174	0.337	0.41	1
Mllt11	0.029121	0.26353	0.808	0.763	1
C1qtnf4	0.0292019	0.358471	0.894	0.843	1
Lmf1	0.0292625	0.358181	0.288	0.348	1
Pcgf2	0.0292936	-0.354271	0.587	0.72	1
Shisa4	0.0293002	0.353213	0.827	0.726	1
Mkrn2	0.029326	-0.326415	0.288	0.272	1
Rdh13	0.0293321	-0.363852	0.731	0.817	1
Slc6a15	0.0293347	0.250103	0.683	0.544	1
Ube3b	0.0293572	-0.347129	0.529	0.616	1
Limch1	0.0294603	-0.327715	0.731	0.831	1
Rpl14	0.0294645	0.313668	0.519	0.379	1
Lpar2	0.0295218	0.822158	0.115	0.047	1
Cnst	0.0295695	-0.364864	0.279	0.398	1
Hccs	0.0295797	-0.73916	0.135	0.243	1
Setdb1	0.0296247	-0.369607	0.635	0.742	1
Dip2b	0.0296677	-0.315128	0.74	0.845	1
Hecw1	0.0297737	-0.388559	0.721	0.823	1
Rhot2	0.0298077	-0.354669	0.663	0.763	1
Blcap	0.0299148	0.33059	0.913	0.823	1
Ccdc74a	0.0299186	-0.379609	0.279	0.412	1
Hemk1	0.0299287	-0.300042	0.452	0.542	1
Ankrd29	0.0300038	-0.854627	0.192	0.282	1
Rhobtb3	0.0300309	-0.611066	0.269	0.384	1
Dhcr24	0.0304062	0.313364	0.712	0.581	1
Necap1	0.0304736	0.316242	0.663	0.548	1
4921506M07Rik	0.0304801	-0.470004	0.279	0.34	1
Smcr8	0.0305884	-0.659708	0.058	0.146	1
Cstf2t	0.0306534	-0.312217	0.433	0.423	1
Hexim2	0.0306617	0.708344	0.26	0.169	1
Gys1	0.0308263	-0.417899	0.471	0.45	1
Ccdc132	0.0309412	-0.303315	0.673	0.717	1
Gpr6	0.0309542	0.719167	0.115	0.045	1
Slc27a1	0.0310312	-0.31769	0.683	0.792	1
Dcun1d5	0.0310954	-0.295297	0.692	0.656	1
Xkr6	0.0311923	-0.372297	0.519	0.637	1
Chd1l	0.0312942	-0.971918	0.096	0.177	1
Pde8b	0.0313249	-0.47704	0.635	0.705	1
Agfg1	0.0314235	-0.330392	0.231	0.361	1
Slc6a8	0.0314378	-0.429853	0.625	0.67	1
Kif27	0.0314872	-0.577037	0.038	0.105	1
Samm50	0.031508	-0.295589	0.654	0.779	1
Zfp532	0.031579	-0.273201	0.615	0.637	1
Ntsr1	0.0317221	0.777442	0.192	0.097	1
Eif2ak3	0.0317476	-0.294273	0.365	0.332	1
Rabggta	0.0318061	-0.334307	0.442	0.581	1
Apc	0.0319277	-0.274891	0.894	0.951	1
Tpbg	0.0319415	0.561211	0.394	0.274	1
Sepw1	0.0320759	0.276161	0.952	0.917	1
Erbb4	0.0320998	0.524887	0.452	0.332	1
Hlcs	0.0321134	-0.686474	0.135	0.243	1
2900011O08Rik	0.0321813	0.309546	0.76	0.678	1
Abcf2	0.0321915	-0.305536	0.365	0.503	1
Hif1an	0.0322171	-0.491934	0.385	0.482	1
Dnajc19	0.0322294	-0.28298	0.606	0.641	1
Syt2	0.0322704	-0.763923	0.077	0.148	1
Dnajb11	0.0323604	0.255916	0.558	0.423	1
Trappc2	0.0324741	0.384889	0.288	0.175	1
Epc2	0.0325465	-0.565945	0.375	0.359	1
Dnajb12	0.032838	0.383796	0.202	0.245	1
Apip	0.0328395	-0.378858	0.279	0.406	1
Jak3	0.0329016	-0.578543	0.154	0.243	1
Rad1	0.0329772	0.602531	0.202	0.107	1
Zfp408	0.0329772	-0.824099	0.221	0.303	1
Ergic1	0.0331253	0.347883	0.635	0.532	1
Oxa1l	0.0331562	-0.360827	0.51	0.517	1
Golga4	0.0331613	-0.263533	0.875	0.93	1
Fam189b	0.0332903	-0.403159	0.654	0.728	1
Emc6	0.0333277	0.352648	0.529	0.392	1
Ptn	0.0333755	0.369348	0.567	0.441	1
Cxxc5	0.0333958	0.3817	0.327	0.206	1
Amfr	0.0334803	0.255727	0.894	0.819	1
1300002E11Rik	0.0336492	-0.79134	0.279	0.33	1
Gucd1	0.0336749	-0.651355	0.221	0.338	1
Zfp334	0.0336848	-0.527315	0.26	0.239	1
Pnpla8	0.0336967	-0.312921	0.529	0.621	1
1700023F06Rik	0.0337642	-0.689064	0.154	0.241	1
Zfp629	0.0337675	-0.659981	0.298	0.375	1
Calu	0.0338005	0.304866	0.635	0.53	1
Nrgn	0.0338578	0.400664	0.327	0.206	1
C1ql3	0.0338608	-0.605351	0.221	0.313	1
Zfp317	0.0338854	-0.306284	0.5	0.602	1
Kcns1	0.0339365	0.548686	0.106	0.039	1
Klf15	0.0340182	-0.394139	0.125	0.231	1
Slc25a13	0.0340432	-0.481606	0.125	0.233	1
Fam65b	0.0340873	-0.454869	0.433	0.53	1
Tgfbr1	0.0341177	-0.280955	0.048	0.12	1
Spink10	0.0341673	-0.745845	0.038	0.115	1
Ccdc28a	0.0341875	-0.450329	0.423	0.54	1
Sgip1	0.0341975	-0.278925	0.923	0.965	1
Map3k1	0.034219	-0.599396	0.308	0.437	1
Gt(ROSA)26Sor	0.0343036	-0.428253	0.356	0.416	1
Tatdn3	0.0344255	-0.343526	0.635	0.753	1
Nol9	0.0344766	-0.412171	0.288	0.396	1
Taf1b	0.0345326	-0.533951	0.654	0.734	1
Rbm10	0.0346128	-0.382026	0.673	0.759	1
Gzf1	0.0346602	-0.34835	0.404	0.431	1
Wdr60	0.0346839	-0.344624	0.702	0.74	1
Mtmr10	0.0348836	-0.806018	0.154	0.192	1
Smurf1	0.0350259	-0.317214	0.615	0.621	1
A230077H06Rik	0.0350428	-0.943704	0.087	0.161	1
St6gal2	0.0350564	-0.890139	0.135	0.233	1
Rims2	0.0352265	-0.327073	0.731	0.819	1
Psmb7	0.0352303	0.513953	0.529	0.396	1
Adam4	0.035257	-0.864488	0.077	0.105	1
Lats1	0.0353647	-0.409422	0.346	0.478	1
Selt	0.0354002	0.325729	0.615	0.483	1
Arf3	0.0354493	0.288146	0.817	0.765	1
Myl12b	0.0354598	0.256789	0.798	0.68	1
Zfp804b	0.0355264	0.621797	0.25	0.148	1
Hpcal1	0.0355592	0.366893	0.452	0.318	1
Slc25a27	0.0357698	-0.439932	0.827	0.876	1
Siae	0.0358416	0.693585	0.24	0.21	1
Rnmtl1	0.0359784	0.341336	0.308	0.202	1
6330415B21Rik	0.0360061	-0.441776	0.452	0.588	1
Ccdc58	0.0360221	-0.504327	0.221	0.297	1
Adcy3	0.0360514	0.277463	0.683	0.548	1
Nsmf	0.0362063	-0.290416	0.74	0.835	1
Abhd14a	0.0363199	-0.472385	0.519	0.569	1
Ptk2	0.0363802	-0.415241	0.625	0.705	1
Rasgrp1	0.0363819	0.379959	0.308	0.198	1
Sirt7	0.0364135	-0.371207	0.731	0.806	1
Mterfd2	0.0364906	-0.351991	0.298	0.299	1
Lsm14a	0.0365428	-0.564584	0.327	0.439	1
Zbed6	0.0366015	-0.634046	0.24	0.274	1
Tacc1	0.0367151	-0.260514	0.663	0.784	1
Gtf2h2	0.036785	-0.25154	0.365	0.497	1
Tuba4a	0.0368496	0.392586	0.712	0.606	1
Rexo2	0.0368642	-0.455097	0.394	0.528	1
Nucb1	0.0369738	0.258114	0.837	0.72	1
Suclg1	0.0370039	0.37677	0.577	0.546	1
Zfp941	0.037056	-0.377098	0.567	0.616	1
Fcf1	0.0370736	-0.363922	0.49	0.526	1
Fam149a	0.0370919	0.294149	0.279	0.171	1
Rhobtb2	0.0371242	-0.280989	0.529	0.524	1
Chrac1	0.0371589	-0.812128	0.115	0.132	1
Cnbd2	0.0371603	-0.503725	0.24	0.34	1
Scn4b	0.0372045	-0.634918	0.048	0.128	1
Cdk5	0.0372845	-0.310111	0.875	0.909	1
Psmd4	0.0373057	-0.318979	0.577	0.701	1
Klhl13	0.0373248	0.498411	0.394	0.28	1
Ap1s1	0.0373619	0.407606	0.567	0.462	1
Ubap1	0.0373909	-0.396113	0.288	0.28	1
Ctps	0.0373944	0.38587	0.385	0.35	1
Hs2st1	0.0374353	0.683785	0.452	0.326	1
Gnb2l1	0.0374357	-0.252827	0.529	0.596	1
Luc7l2	0.0375239	-0.262443	0.933	0.957	1
Ubl5	0.0375361	0.301698	0.721	0.594	1
AI414108	0.0375378	-0.325113	0.779	0.854	1
Aldoc	0.037667	0.306997	0.731	0.625	1
Ankrd24	0.0379406	-0.285886	0.779	0.874	1
Ldlr	0.0380564	0.280765	0.519	0.384	1
Elovl7	0.0380864	-0.739799	0.087	0.179	1
Mcph1	0.0381299	-0.524601	0.288	0.408	1
Timm9	0.038267	-0.363051	0.721	0.763	1
Rfxank	0.0382797	-0.49064	0.202	0.324	1
Acaa1a	0.0382839	-0.342794	0.606	0.705	1
Pias1	0.0382917	-0.408115	0.577	0.614	1
Dynlt1b	0.0383278	-0.277705	0.356	0.336	1
Ndor1	0.0384797	-0.383272	0.5	0.588	1
Fndc5	0.0386167	-0.312796	0.606	0.715	1
Ppp2r5a	0.0386441	-0.647193	0.192	0.21	1
Tmem109	0.0386821	0.384402	0.538	0.45	1
Hrh3	0.0386971	0.362376	0.712	0.59	1
Gnb2	0.0387569	-0.34927	0.875	0.883	1
Tspan18	0.0387651	0.506275	0.279	0.177	1
Ptprn	0.0387705	0.261983	1	0.994	1
4930579G18Rik	0.0387841	-0.532835	0.192	0.311	1
Synm	0.0388117	0.600831	0.173	0.087	1
Grem2	0.038886	0.410636	0.433	0.303	1
4632428N05Rik	0.0389452	-0.479581	0.077	0.167	1
Spink8	0.0390094	0.649895	0.135	0.058	1
Gtpbp1	0.0390706	-0.444715	0.327	0.371	1
Hspa13	0.0396053	0.264254	0.615	0.48	1
Pop4	0.0396101	-0.516785	0.173	0.289	1
Hspa12a	0.0396223	-0.388553	0.663	0.67	1
Asb7	0.0396545	-0.632873	0.183	0.266	1
Erf	0.0397562	-0.706482	0.048	0.126	1
Erp44	0.0397988	0.37956	0.519	0.478	1
Dyrk3	0.0398324	0.57177	0.144	0.066	1
Rpl35	0.039893	0.26846	0.163	0.083	1
Snord37	0.0399615	-1.37165	0.048	0.103	1
Cers6	0.0399987	0.335449	0.279	0.297	1
B3gat2	0.0401956	0.531758	0.308	0.196	1
Adarb2	0.0403998	-0.477989	0.288	0.287	1
Ramp2	0.04042	0.432619	0.183	0.093	1
Rasa1	0.0406359	-0.39273	0.615	0.711	1
Hsd17b12	0.0406777	0.263002	0.673	0.54	1
Sycp2	0.0408055	-0.378577	0.413	0.546	1
Cyth2	0.0408203	-0.359141	0.5	0.54	1
Isg20l2	0.0408264	-0.274463	0.173	0.289	1
Marveld1	0.0411409	-0.433392	0.144	0.132	1
Fam208b	0.0412164	-0.371044	0.577	0.691	1
Zfp639	0.041318	-0.496368	0.481	0.59	1
Smc6	0.0415258	-0.334234	0.663	0.757	1
Fndc8	0.0415322	-0.665276	0.192	0.299	1
Gpr101	0.0415536	0.619095	0.269	0.196	1
Bdp1	0.0415745	-0.295014	0.76	0.771	1
Polr3a	0.041587	-0.340995	0.413	0.548	1
Cog3	0.0415959	-0.468899	0.519	0.627	1
Cxxc4	0.0416199	-0.453435	0.587	0.676	1
4930451G09Rik	0.0416322	-0.486529	0.125	0.229	1
Kctd16	0.0416387	-0.477183	0.173	0.144	1
Cherp	0.0416881	-0.282771	0.712	0.705	1
Znfx1	0.041697	-0.534864	0.24	0.363	1
Chd7	0.0417007	0.591426	0.279	0.198	1
Mir344g	0.0418979	-0.468977	0.279	0.379	1
Pcsk4	0.0419316	-0.347294	0.308	0.287	1
Nme5	0.0421171	-0.863186	0.125	0.223	1
Akap1	0.042139	-0.494171	0.365	0.483	1
Elfn1	0.0421462	0.553199	0.192	0.124	1
Elovl2	0.0423592	0.392379	0.144	0.066	1
Nhp2l1	0.0423644	0.259345	0.385	0.26	1
Ncapd3	0.0423833	-0.262586	0.5	0.633	1
Baz2b	0.0423999	-0.310755	0.577	0.701	1
Rps15a-ps6	0.0425192	-0.622461	0.096	0.192	1
Wdr37	0.0426055	-0.316792	0.663	0.734	1
Zfp597	0.042675	0.503032	0.365	0.252	1
Grm4	0.042775	0.35141	0.442	0.344	1
Pcdh1	0.0428019	0.497987	0.288	0.188	1
Tbc1d30	0.0428092	-0.461382	0.365	0.489	1
Zfyve20	0.0428861	-0.638476	0.346	0.39	1
Chst12	0.0429037	0.467644	0.365	0.293	1
Tspyl1	0.0429427	0.306738	0.692	0.561	1
Heatr6	0.0429693	-0.382408	0.596	0.718	1
Efcc1	0.0430089	0.355245	0.49	0.359	1
Fndc3b	0.0430526	-0.517564	0.192	0.307	1
Greb1l	0.0434072	-0.512355	0.327	0.435	1
Pdzk1	0.0434433	-0.358186	0.135	0.237	1
2610100L16Rik	0.043519	-0.458557	0.548	0.649	1
Slc46a3	0.0435754	-0.771915	0.077	0.161	1
Ddx39	0.0435806	-0.419749	0.356	0.427	1
Idh3g	0.0436308	-0.299593	0.913	0.961	1
Zfp783	0.0437712	0.38509	0.462	0.34	1
Sarm1	0.0439185	-0.717239	0.346	0.423	1
Adrb1	0.0439578	-0.424012	0.221	0.198	1
Tsen15	0.0440733	-0.531994	0.269	0.371	1
Mtss1l	0.0441235	-0.262567	0.788	0.798	1
Gtf3c3	0.0441587	-0.67384	0.337	0.381	1
Zfp715	0.0442087	-0.538935	0.404	0.517	1
Mzt1	0.0442785	-0.305279	0.356	0.342	1
Pde3b	0.0442972	-0.578196	0.356	0.373	1
Arhgef28	0.0443036	-0.481737	0.462	0.458	1
Mms19	0.0444218	-0.310839	0.625	0.656	1
Ola1	0.0445447	0.292608	0.356	0.41	1
Ptprk	0.0445594	-0.319854	0.596	0.559	1
Pigs	0.0445697	0.346695	0.721	0.616	1
Nav3	0.0447761	-0.330934	0.596	0.676	1
Sec11c	0.0447969	0.333741	0.788	0.746	1
Ulk2	0.0448428	-0.304003	0.683	0.784	1
Rbms3	0.0448556	-0.467252	0.404	0.509	1
Pnpla3	0.0449302	-0.415442	0.375	0.491	1
Haus3	0.0450611	-0.898347	0.048	0.12	1
Lin7b	0.0450772	-0.34015	0.692	0.765	1
Mme	0.0450819	-0.310749	0.077	0.159	1
Syt7	0.045087	-0.398319	0.865	0.864	1
Sbno1	0.0450999	-0.304561	0.846	0.911	1
Rnasel	0.0451662	-0.470367	0.212	0.328	1
Speg	0.0452202	-0.389872	0.788	0.814	1
Drg2	0.045275	-0.452861	0.538	0.614	1
Eif3k	0.0452908	-0.402009	0.538	0.604	1
Cgref1	0.0453098	0.396434	0.567	0.47	1
Miip	0.0453633	-0.290985	0.519	0.643	1
2410021H03Rik	0.0454048	-0.392378	0.106	0.198	1
Iglon5	0.0454778	-0.29519	0.298	0.427	1
Idh1	0.045663	0.54005	0.356	0.237	1
Atxn7	0.045708	-0.439277	0.413	0.544	1
Sema7a	0.0457219	-0.376874	0.048	0.124	1
Cwc27	0.0459264	-0.407623	0.442	0.563	1
Sat1	0.0459932	-0.428907	0.423	0.45	1
Lipo1	0.0460631	-0.636201	0.183	0.2	1
Dyx1c1	0.0461152	-0.360158	0.135	0.107	1
Lhfpl2	0.0462741	0.34745	0.115	0.049	1
Tasp1	0.0463473	-0.885755	0.25	0.328	1
A330021E22Rik	0.0463653	-0.425953	0.442	0.489	1
Eif4ebp3	0.046462	-0.458688	0.442	0.534	1
Cnih2	0.0465073	0.29668	0.673	0.551	1
Fbxo33	0.0465965	-0.368586	0.423	0.392	1
Lrrc24	0.0466509	0.387156	0.663	0.567	1
Manf	0.0467428	0.328349	0.673	0.548	1
Alas2	0.0467697	-0.441432	0.24	0.295	1
AI504432	0.046883	0.316826	0.644	0.522	1
Cpne7	0.0469611	-0.388224	0.683	0.614	1
Ufsp2	0.0470125	-0.332937	0.625	0.633	1
Eif1a	0.0470652	0.440016	0.404	0.291	1
Nxn	0.0471581	0.41364	0.135	0.06	1
Polrmt	0.0472647	-0.479629	0.433	0.546	1
Ift88	0.0473245	-0.625459	0.442	0.567	1
B230217O12Rik	0.0474504	-0.567112	0.135	0.221	1
Dock6	0.0474606	0.304978	0.577	0.45	1
Tbc1d2b	0.0475124	-0.58782	0.221	0.322	1
Kif26b	0.0475132	-0.484396	0.144	0.249	1
Mtmr12	0.0475172	-0.558955	0.26	0.375	1
Clec16a	0.047612	-0.26816	0.788	0.88	1
Wasf2	0.0476449	-0.575407	0.135	0.233	1
Fbxo11	0.0479502	-0.286814	0.663	0.726	1
Arhgdia	0.048112	0.26286	0.779	0.682	1
Cnot10	0.0481209	-0.271849	0.894	0.95	1
Zfp160	0.0483474	-0.464976	0.356	0.45	1
Atpif1	0.0484076	0.334326	0.904	0.85	1
Tceal8	0.0485042	0.385974	0.26	0.155	1
Tmem80	0.048509	-0.437887	0.442	0.513	1
Mkl1	0.0485097	-0.369607	0.385	0.507	1
Tbl1x	0.048513	-0.620265	0.26	0.351	1
Pcp4	0.0485445	0.256787	0.788	0.674	1
Medag	0.0485908	0.404766	0.144	0.07	1
Apobec4	0.0486681	-0.457606	0.058	0.138	1
Fermt2	0.0488078	-0.420686	0.433	0.462	1
Gtf2ird1	0.0488697	-0.303288	0.74	0.829	1
Tmem106b	0.0490152	0.262797	0.798	0.683	1
Alkbh6	0.0490776	-0.287892	0.596	0.709	1
Bcl2	0.0491401	-0.276776	0.173	0.285	1
Mmd2	0.0491931	0.526941	0.375	0.254	1
Dus1l	0.0492775	-0.326012	0.413	0.544	1
Rhob	0.0493134	0.301697	0.615	0.485	1
Arhgef2	0.0493711	-0.409754	0.596	0.68	1
Ift22	0.0493747	0.491732	0.404	0.293	1
Max	0.0494611	-0.377577	0.337	0.435	1
Wipf3	0.0495579	-0.543031	0.269	0.394	1
Zfyve9	0.0497587	-0.565754	0.25	0.317	1
Clcn6	0.0499746	0.253085	0.558	0.435	1
Irak1	0.0499889	-0.264557	0.538	0.647	1
Mir703	0.0501244	0.319984	0.202	0.115	1
Ralgds	0.0501372	-0.384889	0.654	0.709	1
Lpcat2	0.0501373	-0.341761	0.317	0.299	1
Cep131	0.0501421	-0.250645	0.433	0.561	1
Dirc2	0.0502043	0.415291	0.51	0.462	1
Efna2	0.0502321	-0.311479	0.067	0.142	1
Sgpp2	0.0502693	-0.568731	0.337	0.46	1
Cntnap5a	0.0502697	-0.482738	0.356	0.431	1
4931440F15Rik	0.0503013	-0.802159	0.125	0.163	1
Hist3h2ba	0.0503569	-0.682914	0.106	0.2	1
Bcas3os1	0.0503967	-0.71044	0.087	0.144	1
Tmem126b	0.0504611	0.376026	0.413	0.293	1
Zfp513	0.0505087	-0.326589	0.356	0.384	1
Enthd2	0.0505458	-0.347243	0.288	0.414	1
Ciz1	0.05059	-0.415546	0.529	0.639	1
Gm19461	0.0507023	-0.909711	0.087	0.171	1
N6amt1	0.0507507	0.561509	0.26	0.177	1
Zfp865	0.0508485	-0.574098	0.202	0.256	1
Zfp800	0.0508547	-0.336313	0.481	0.515	1
Gnpnat1	0.0509872	-0.55497	0.231	0.283	1
Smpdl3a	0.0512179	0.542892	0.192	0.159	1
Lpin1	0.0512527	-0.489498	0.606	0.703	1
Farp2	0.0513112	-0.824653	0.163	0.194	1
Ap3m1	0.0514379	-0.366333	0.442	0.54	1
Cdc25a	0.0515181	-0.778842	0.048	0.111	1
Wasf1	0.051646	0.472436	0.663	0.561	1
Hipk2	0.0517192	-0.283162	0.404	0.32	1
1700094D03Rik	0.0519738	-0.54493	0.221	0.338	1
Nsl1	0.0519785	0.25631	0.183	0.105	1
Bicd2	0.0520304	-0.426469	0.433	0.551	1
Usf2	0.0520803	-0.392919	0.442	0.561	1
Snx11	0.0520827	-0.276963	0.365	0.359	1
Tenc1	0.0521777	-0.616758	0.212	0.237	1
Gm7120	0.0522762	0.544687	0.231	0.136	1
Glb1l	0.0523336	-0.299956	0.288	0.406	1
Zdhhc21	0.0523439	-0.383828	0.471	0.579	1
Gm5512	0.0523449	-0.488486	0.423	0.513	1
Sorcs3	0.052367	0.312677	0.615	0.625	1
Mir7052	0.0523723	-0.958833	0.067	0.146	1
Me3	0.0524203	-0.315794	0.452	0.575	1
Tvp23b	0.0524634	0.400501	0.548	0.423	1
Etfa	0.0525214	-0.600583	0.231	0.346	1
Zmym1	0.0528701	-0.288313	0.798	0.816	1
B130024G19Rik	0.052964	0.560955	0.115	0.049	1
Fam168a	0.0530305	-0.301123	0.865	0.924	1
Sft2d3	0.0530337	-0.548378	0.26	0.369	1
Tmed7	0.0531826	0.409987	0.596	0.48	1
Cars	0.0532689	-0.379656	0.529	0.617	1
Cog8	0.0532848	-0.532323	0.24	0.359	1
Ehbp1l1	0.0533676	0.368537	0.51	0.384	1
Fancl	0.0534377	0.301604	0.231	0.148	1
Llgl1	0.0534451	-0.495855	0.375	0.499	1
Tcp11l1	0.0534834	0.408533	0.471	0.443	1
D430041D05Rik	0.0535972	0.325032	0.702	0.623	1
Stmn4	0.0538341	0.292654	0.788	0.761	1
Calcrl	0.0538637	0.516055	0.135	0.062	1
Apba3	0.0540147	-0.304455	0.433	0.559	1
F8	0.0540189	-0.764846	0.067	0.128	1
Cdc42ep3	0.0540588	-0.321267	0.173	0.276	1
Nlgn3	0.0540731	0.285984	0.808	0.715	1
Arntl	0.0541071	-0.506768	0.413	0.435	1
Usp10	0.0541203	-0.299516	0.673	0.761	1
Tor1a	0.0541438	0.410017	0.548	0.425	1
Eif5b	0.0541805	-0.288732	0.817	0.839	1
Arvcf	0.0542362	-0.311967	0.519	0.522	1
Zfp202	0.0544328	-0.576398	0.154	0.252	1
Fam13a	0.0544745	-0.381083	0.308	0.433	1
Zbtb7c	0.0544952	-0.600108	0.212	0.239	1
Cpne9	0.0545746	-1.1969	0.173	0.272	1
Nipa1	0.0547139	-0.265761	0.423	0.353	1
Mir6945	0.0547734	-0.669671	0.135	0.235	1
Isyna1	0.0548213	-0.275339	0.538	0.664	1
Papd5	0.0548907	-0.261222	0.385	0.513	1
Crtc2	0.0553194	-0.335712	0.577	0.683	1
Mtr	0.0553853	-0.252954	0.135	0.237	1
Arhgef6	0.0555811	-0.500408	0.288	0.291	1
Gabra4	0.0557882	0.282945	0.433	0.311	1
Nxph3	0.0562002	0.449709	0.212	0.12	1
Bad	0.0563673	0.485682	0.337	0.245	1
Ndufs3	0.0565596	-0.352777	0.635	0.715	1
Zmat2	0.0565645	0.353445	0.712	0.588	1
Ovgp1	0.0565688	-0.392544	0.567	0.647	1
Mtrf1l	0.0566166	-0.440202	0.125	0.223	1
Acsl4	0.0566574	0.277103	0.74	0.635	1
Kcnmb4	0.0567279	0.882534	0.106	0.043	1
Numb	0.0567571	-0.473729	0.298	0.417	1
Ppp4r4	0.0568859	-0.45578	0.356	0.398	1
Armc10	0.0569399	0.36736	0.346	0.237	1
9030612E09Rik	0.0570366	-0.389597	0.077	0.159	1
Ino80d	0.0570485	-0.483965	0.298	0.396	1
Fbxl18	0.0571094	-0.289193	0.144	0.109	1
Cd46	0.0573954	-0.568608	0.308	0.293	1
Tmem39a	0.0574406	-0.486992	0.231	0.326	1
Lin54	0.0574801	-0.803344	0.067	0.105	1
Zfp609	0.0575476	-0.332547	0.567	0.61	1
Cenpb	0.0576314	-0.51282	0.058	0.134	1
Gadd45gip1	0.0576549	0.616962	0.423	0.318	1
Zfp868	0.0576931	-0.604267	0.279	0.336	1
Reps1	0.0577567	-0.378295	0.538	0.633	1
A430090L17Rik	0.0578729	-0.803309	0.135	0.192	1
4933400F21Rik	0.0579251	-0.619447	0.163	0.252	1
Cops7a	0.0580443	0.342343	0.635	0.52	1
Stx6	0.0580562	-0.454604	0.394	0.423	1
Gnai1	0.0580994	0.494223	0.5	0.388	1
Fhod3	0.0581053	-0.441313	0.442	0.408	1
Nsmce2	0.0581601	-0.305035	0.538	0.571	1
Dhrs13	0.0583565	0.298774	0.356	0.348	1
Tacr1	0.0583591	0.546097	0.231	0.14	1
Pask	0.058437	-0.444523	0.163	0.27	1
Cep85	0.0584499	-0.641936	0.163	0.25	1
Wdr41	0.0584726	-0.544247	0.375	0.386	1
Ap4b1	0.0587367	-0.662924	0.212	0.282	1
E130309F12Rik	0.058738	0.546124	0.365	0.272	1
Tgfb3	0.0588393	0.697818	0.125	0.058	1
A330076H08Rik	0.0589373	-0.276489	0.827	0.891	1
Rhog	0.0592673	0.868762	0.115	0.089	1
Wipf2	0.0593269	-0.468437	0.442	0.542	1
4930581F22Rik	0.0593654	-0.822969	0.135	0.204	1
Mvb12a	0.0595153	-0.391594	0.471	0.581	1
Chchd7	0.0595453	-0.296796	0.721	0.8	1
Kank4	0.0595839	-0.969908	0.106	0.157	1
Npat	0.0596238	-0.310149	0.558	0.647	1
Rad54l2	0.059627	-0.391511	0.308	0.429	1
Mecr	0.0596748	-0.330335	0.481	0.536	1
Uba3	0.0597211	-0.325675	0.423	0.544	1
Tpcn1	0.0597847	-0.45316	0.356	0.462	1
Senp7	0.0600553	-0.287127	0.606	0.705	1
Tmem19	0.0600652	0.279156	0.538	0.429	1
Lca5l	0.0600778	-0.413665	0.26	0.301	1
Tmem241	0.060114	-0.825519	0.212	0.289	1
Gm15816	0.0601921	0.314677	0.125	0.056	1
Gm3414	0.0602602	-0.477788	0.144	0.243	1
Ict1	0.0603528	0.45533	0.558	0.439	1
Trappc8	0.0603609	-0.284743	0.567	0.645	1
Cdkl2	0.0604203	-0.436849	0.519	0.614	1
Zfp608	0.060476	-0.458868	0.298	0.332	1
Stx16	0.0605236	-0.263659	0.817	0.885	1
Tacc2	0.0606571	-0.433008	0.615	0.713	1
Whamm	0.0607879	-0.296374	0.587	0.697	1
Tubgcp5	0.0607958	-0.321477	0.606	0.672	1
Slc22a13b-ps	0.0607972	0.309823	0.269	0.167	1
Epn1	0.0608118	-0.36042	0.663	0.726	1
Lactb	0.0608524	-0.750931	0.202	0.239	1
Zfp120	0.0608614	-0.52766	0.077	0.161	1
Nme7	0.0609518	-0.631927	0.288	0.276	1
Ubac1	0.0610397	-0.37143	0.606	0.695	1
Mrpl48	0.0610671	0.653364	0.327	0.225	1
Fam214b	0.0611519	-0.285333	0.577	0.697	1
Mtmr6	0.0611813	0.357453	0.625	0.536	1
Mafg	0.0612107	-0.268059	0.481	0.602	1
Nbas	0.0612155	-0.394196	0.587	0.662	1
E430025E21Rik	0.0612316	-0.289827	0.375	0.501	1
Ralgapa2	0.0612331	-0.355822	0.702	0.79	1
Map3k14	0.0612896	-0.514972	0.077	0.159	1
Nuak2	0.0613088	-0.474028	0.125	0.093	1
Gnb1l	0.0613251	-0.676282	0.125	0.097	1
Fbxw4	0.0613796	-0.431185	0.413	0.538	1
Ust	0.0614287	0.601387	0.202	0.113	1
Tmem132c	0.0614466	0.654562	0.154	0.097	1
Itga8	0.0615569	-0.343747	0.125	0.083	1
Chst8	0.06163	0.442529	0.423	0.305	1
Phyhipl	0.0616851	0.250728	0.644	0.524	1
Ypel4	0.0617653	-0.30268	0.635	0.726	1
Bnip3	0.0619396	-0.334903	0.337	0.346	1
Mras	0.0619779	0.356234	0.385	0.289	1
N4bp2l1	0.0620255	-0.356639	0.529	0.637	1
Fam131a	0.0620952	0.254528	0.587	0.46	1
Rapgef5	0.0622013	-0.64809	0.269	0.324	1
Pou5f2	0.0623904	-0.254544	0.125	0.202	1
Klhl20	0.0624046	-0.50947	0.327	0.33	1
Tm4sf5	0.0626629	0.602946	0.125	0.056	1
BC004004	0.0626699	0.30075	0.606	0.608	1
Col14a1	0.0626885	-0.373108	0.058	0.134	1
Ankrd13d	0.0627164	-0.319419	0.837	0.882	1
Pde4b	0.0627358	-0.315461	0.5	0.478	1
A830080D01Rik	0.0627599	-0.4126	0.365	0.489	1
Zswim4	0.0629223	-0.647691	0.183	0.21	1
Cdc37l1	0.0629618	-0.451225	0.529	0.592	1
Otud4	0.0630306	-0.375249	0.692	0.781	1
Setx	0.0630407	-0.348148	0.75	0.841	1
Susd4	0.0631465	0.321296	0.837	0.796	1
Cdh2	0.0631632	0.474497	0.75	0.652	1
Bod1	0.0632461	0.395322	0.452	0.344	1
Gm15413	0.0633401	-0.603783	0.077	0.159	1
Clcn5	0.0633674	0.586871	0.24	0.157	1
Skida1	0.0634861	-0.522531	0.087	0.126	1
Unc79	0.0635319	-0.255445	0.875	0.928	1
Gm5577	0.0635888	-0.349409	0.462	0.569	1
Sbds	0.0637627	0.256662	0.663	0.54	1
Otud6b	0.0638366	0.540201	0.308	0.237	1
Nup153	0.0638688	-0.576279	0.49	0.555	1
Hnmt	0.0643102	0.534849	0.279	0.186	1
Slc25a37	0.0643265	-0.451384	0.346	0.4	1
Zkscan3	0.0643723	-0.506454	0.567	0.666	1
Olig1	0.0643999	-0.676489	0.183	0.237	1
Pla2g12a	0.0644524	0.323244	0.394	0.278	1
Rad9b	0.0645086	-0.321192	0.212	0.318	1
Klc4	0.0645322	-0.27947	0.567	0.602	1
Dgke	0.0645837	-0.36186	0.692	0.676	1
Fbrsl1	0.0646528	-0.37907	0.654	0.728	1
Mir100	0.0646918	-0.932072	0.058	0.105	1
Smim18	0.0647074	0.335917	0.423	0.309	1
Gsta4	0.0648517	0.51815	0.298	0.196	1
Pus7	0.064982	-0.432367	0.481	0.518	1
Itga4	0.0649831	0.452378	0.115	0.054	1
Rad18	0.065193	-0.472735	0.231	0.194	1
Mpp7	0.0652264	-0.640146	0.24	0.278	1
Coa7	0.0654802	0.27552	0.26	0.165	1
Fam184a	0.0655493	-0.328007	0.49	0.602	1
Zc4h2	0.0656303	-0.709671	0.125	0.12	1
Nptx2	0.0656684	0.927338	0.125	0.058	1
Ntn1	0.0657075	0.835211	0.173	0.113	1
Minos1	0.0657182	-0.336005	0.76	0.816	1
Tmod3	0.066111	-0.40908	0.346	0.412	1
Man1b1	0.0661667	-0.350295	0.74	0.773	1
Ahctf1	0.0662461	-0.254484	0.615	0.68	1
Fundc2	0.06629	0.380471	0.346	0.237	1
Morc2b	0.0664579	-0.84559	0.192	0.254	1
Wbp1l	0.0667121	-0.603546	0.26	0.359	1
Ormdl2	0.0667296	-0.594765	0.067	0.144	1
F3	0.0668112	-1.19994	0.077	0.122	1
Slc25a53	0.0669214	0.8263	0.135	0.101	1
Gatad2a	0.0669312	-0.666412	0.183	0.276	1
Serpind1	0.0669318	-0.452038	0.077	0.157	1
Ikzf2	0.0669877	-0.716438	0.067	0.128	1
1810009A15Rik	0.067111	-0.725144	0.163	0.21	1
Zfp579	0.0671237	-0.512473	0.163	0.252	1
Gm16845	0.0676878	-0.601746	0.115	0.2	1
Yod1	0.0677552	-0.828086	0.125	0.13	1
Snd1	0.0677712	0.31013	0.644	0.522	1
Agpat1	0.0677946	0.250882	0.904	0.872	1
Tbca	0.0679179	0.452457	0.394	0.28	1
Eif4e2	0.0679661	-0.419149	0.375	0.487	1
Lrp4	0.0680302	-0.333244	0.135	0.103	1
Rnf121	0.068141	0.485762	0.327	0.282	1
Uros	0.0682236	-0.44605	0.365	0.466	1
Shroom1	0.0682289	0.28987	0.115	0.05	1
Cacng3	0.0683074	0.394305	0.375	0.27	1
Psmb3	0.0683106	0.273419	0.413	0.303	1
Lrrc40	0.068394	-0.378835	0.452	0.503	1
1110059E24Rik	0.0684283	0.570148	0.163	0.144	1
Ubqln4	0.0684287	-0.261348	0.654	0.75	1
Fam32a	0.0684301	0.311772	0.442	0.324	1
Stx3	0.0685432	-0.311698	0.808	0.868	1
Fcho2	0.068666	-0.335431	0.548	0.649	1
E130307A14Rik	0.0687511	-0.38571	0.558	0.604	1
Ulk1	0.0689652	-0.422329	0.692	0.713	1
Lemd3	0.0690005	-0.323931	0.413	0.536	1
Tulp3	0.0690136	-0.432526	0.346	0.462	1
Osgin2	0.069045	-0.51354	0.192	0.175	1
Rps19bp1	0.0690524	0.681024	0.269	0.173	1
Fgf11	0.069068	-0.862372	0.163	0.254	1
Mgat5b	0.0691022	0.317338	0.558	0.499	1
Doc2g	0.0691826	-0.534282	0.25	0.307	1
Gfap	0.0691981	0.412058	0.106	0.047	1
Gm11944	0.0693131	-0.596809	0.048	0.118	1
Ammecr1l	0.0693442	-0.307003	0.587	0.703	1
Dennd1b	0.0693601	-0.262121	0.433	0.553	1
Nhsl2	0.0694223	-0.295067	0.308	0.416	1
Hsd17b4	0.0695564	-0.483646	0.346	0.41	1
Clk3	0.0696415	-0.298093	0.731	0.777	1
Zfp410	0.0696485	-0.267326	0.471	0.594	1
Cd300lg	0.0697304	-0.776368	0.048	0.109	1
Tpi1	0.0698542	0.259167	0.904	0.837	1
Ttc21b	0.0699379	-0.409569	0.385	0.505	1
Tmem8	0.070145	-0.326284	0.519	0.606	1
Dmpk	0.0702205	-0.314633	0.558	0.625	1
Adcy2	0.0703823	-0.291456	0.529	0.454	1
Unc13b	0.070384	-0.400369	0.481	0.52	1
Rap1b	0.0704178	-0.437743	0.288	0.4	1
Cep57l1	0.0704721	-0.659347	0.144	0.134	1
Rasa4	0.0706428	-0.471219	0.327	0.384	1
Npr3	0.0707728	0.602601	0.125	0.058	1
Rrbp1	0.0708168	0.365709	0.558	0.447	1
Itih5	0.070856	0.632512	0.115	0.052	1
Ddah2	0.0709542	0.536861	0.125	0.058	1
Dnajc13	0.0710701	-0.389046	0.731	0.8	1
Kif9	0.0711035	-0.681024	0.202	0.299	1
Tfdp2	0.0711124	-0.464181	0.471	0.571	1
Nebl	0.0711521	-0.276781	0.308	0.425	1
Ddx51	0.0714447	-0.623373	0.24	0.315	1
Arhgef11	0.0714791	-0.343579	0.481	0.596	1
Gm10791	0.0715547	-0.474714	0.394	0.452	1
Gm5113	0.0718205	-1.03045	0.087	0.107	1
2900005J15Rik	0.0718578	-0.524676	0.183	0.287	1
Hbs1l	0.0719189	-0.385743	0.615	0.697	1
Itga5	0.0719247	-0.554502	0.077	0.14	1
Fam174b	0.0720501	0.374329	0.327	0.219	1
Tsr3	0.0720931	-0.31026	0.481	0.485	1
Styx	0.0721094	-0.254877	0.212	0.307	1
Mrpl9	0.0721709	-0.511374	0.288	0.39	1
Fam58b	0.0724872	0.294636	0.25	0.157	1
Apbb2	0.0725739	-0.399046	0.49	0.534	1
Hipk1	0.0726348	-0.360963	0.606	0.623	1
Zfand2b	0.0728529	-0.350016	0.365	0.379	1
Akip1	0.0728554	0.759177	0.154	0.08	1
Nrf1	0.0729286	-0.429461	0.471	0.565	1
Tmem14a	0.0730277	0.550541	0.365	0.291	1
Pxylp1	0.0730487	0.484966	0.413	0.297	1
Igflr1	0.0730789	-0.398168	0.404	0.518	1
6330408A02Rik	0.0731944	-0.670879	0.077	0.155	1
Vps13b	0.0733321	-0.251566	0.856	0.926	1
Mlxip	0.0736286	-0.34766	0.615	0.726	1
Kctd6	0.0736666	-0.368353	0.183	0.28	1
Zfp668	0.0736966	-0.475165	0.24	0.338	1
Pcdh19	0.0740799	0.399611	0.615	0.507	1
Esco1	0.0742565	-0.296219	0.481	0.548	1
Rgp1	0.0742592	-0.38903	0.317	0.433	1
Bax	0.074409	-0.278338	0.558	0.676	1
Gm10560	0.0744525	-0.546005	0.24	0.241	1
Por	0.0745014	0.251878	0.76	0.724	1
Ccdc142	0.074574	-0.52199	0.308	0.35	1
Gm166	0.0747095	-0.461046	0.317	0.348	1
Fads2	0.0747907	0.320537	0.26	0.163	1
Pou2f1	0.0748115	-0.458289	0.375	0.478	1
Nup35	0.0748747	-0.558983	0.221	0.243	1
Adamtsl4	0.0749815	-0.826779	0.067	0.118	1
Lenep	0.0750202	-0.395236	0.346	0.429	1
Asic2	0.0750261	0.515633	0.423	0.416	1
Rrnad1	0.0750526	-0.265828	0.788	0.852	1
Iqsec3	0.0751075	-0.289875	0.827	0.835	1
Mrgbp	0.0751559	-0.478512	0.404	0.501	1
Dhx57	0.0755457	-0.298321	0.683	0.763	1
Prkaa1	0.0757123	-0.439993	0.481	0.493	1
Mapk8	0.0757273	-0.424125	0.712	0.8	1
Ganc	0.0757683	-0.70941	0.173	0.186	1
Cdr2l	0.0758818	-0.538031	0.269	0.379	1
Wscd2	0.0762554	0.33467	0.529	0.416	1
Gpank1	0.0764028	-0.653162	0.125	0.206	1
Efr3b	0.0764076	-0.276848	0.913	0.885	1
9030025P20Rik	0.0764302	-0.374844	0.183	0.272	1
Ppapdc2	0.0766414	0.29694	0.404	0.289	1
Sufu	0.0766562	-0.540269	0.221	0.285	1
Med6	0.0767919	-0.294308	0.308	0.398	1
Topors	0.076808	0.425306	0.279	0.188	1
Zufsp	0.0769219	-0.314918	0.385	0.505	1
Inpp5k	0.0770558	-0.351976	0.731	0.786	1
Dclre1c	0.0771298	-0.3175	0.317	0.435	1
Cct4	0.0771803	0.306926	0.625	0.513	1
Prdm15	0.0772417	-0.601337	0.327	0.398	1
Pdgfb	0.0773001	-0.406759	0.144	0.142	1
Xylt1	0.077311	-0.581162	0.163	0.258	1
Pttg1ip	0.0773438	-0.391639	0.519	0.623	1
A930003O13Rik	0.0774439	-0.703067	0.106	0.183	1
H13	0.0775744	0.255199	0.952	0.922	1
Riok1	0.0776687	-0.485494	0.519	0.581	1
Ppp1cc	0.0778072	-0.259922	0.423	0.538	1
[truncated: 2,692 more rows]

## Sheet: MAST 3
Cluster 3	p_val	avg_logFC	pct.1	pct.2	p_val_adj
Rasgrf1	2.58157e-40	-1.64962	0.69	0.95	4.81722e-36
Hap1	2.81778e-39	-1.28813	0.8	0.969	5.25799e-35
Nmbr	9.41022e-38	2.45638	0.64	0.058	1.75595e-33
Htr2c	1.31938e-37	1.54048	0.99	0.586	2.46197e-33
Cdh23	1.63297e-35	1.41528	0.94	0.339	3.04712e-31
Frmd4b	1.83035e-33	1.5491	0.89	0.289	3.41544e-29
Col24a1	6.8846e-33	2.88907	0.66	0.125	1.28467e-28
Cpne7	1.06788e-31	-3.28778	0.13	0.721	1.99266e-27
Baiap3	3.10618e-29	-1.49464	0.56	0.879	5.79614e-25
Nts	7.0475e-29	1.28464	0.77	0.185	1.31506e-24
Dab2	4.61447e-25	2.30969	0.49	0.056	8.61059e-21
Neto2	4.93883e-25	1.32719	0.9	0.48	9.21585e-21
Ptprz1	1.67301e-24	1.05715	1	0.778	3.12183e-20
Kcnc1	3.64327e-23	0.913835	1	0.931	6.79833e-19
Foxp2	1.16577e-22	1.14144	0.87	0.385	2.17533e-18
Adcy1	2.71908e-22	1.08964	0.97	0.678	5.0738e-18
Stard5	7.07323e-22	1.67175	0.73	0.247	1.31986e-17
Robo2	1.44982e-21	0.984824	0.96	0.597	2.70537e-17
Unc5d	2.67446e-21	-2.00398	0.06	0.536	4.99054e-17
Ltbp4	2.07142e-20	-1.77222	0.17	0.642	3.86527e-16
Cacna1h	2.77916e-20	-1.76978	0.15	0.626	5.18592e-16
Grik1	3.12786e-20	-2.82165	0.1	0.555	5.83659e-16
Nrp2	8.07149e-20	-2.28714	0.08	0.509	1.50614e-15
Rph3a	1.75634e-19	0.949715	0.99	0.73	3.27733e-15
Dock4	1.8906e-19	0.981828	0.94	0.628	3.52787e-15
Ntm	1.92649e-19	-1.48786	0.51	0.857	3.59483e-15
Ryr3	5.69269e-19	0.9915	0.97	0.769	1.06226e-14
Armc4	1.45998e-18	1.66126	0.35	0.029	2.72433e-14
Bcan	3.43099e-18	1.04207	0.86	0.484	6.40223e-14
Trpc3	3.45027e-18	1.41445	0.62	0.177	6.43821e-14
Pex5l	3.99033e-18	1.22839	0.68	0.229	7.44595e-14
Adcy2	5.23259e-18	-2.40046	0.11	0.536	9.76401e-14
Pde1a	7.16049e-18	1.38771	0.72	0.27	1.33615e-13
Galnt14	1.31319e-17	1.31729	0.67	0.225	2.45041e-13
Grm5	1.98401e-17	0.810182	1	0.9	3.70217e-13
Rasa4	2.61867e-17	1.16662	0.75	0.303	4.88645e-13
Slc24a2	2.86563e-17	1.02946	0.95	0.678	5.34726e-13
Gpx3	4.34354e-17	-1.78685	0.33	0.694	8.10505e-13
Nell1	6.40661e-17	-2.69681	0.11	0.482	1.19547e-12
Tmem145	7.12531e-17	0.674807	1	0.969	1.32958e-12
Vstm2a	7.30832e-17	-1.52679	0.45	0.782	1.36373e-12
Csmd3	7.97804e-17	-0.939885	0.62	0.931	1.4887e-12
Plekhd1	9.73445e-17	1.50541	0.54	0.131	1.81645e-12
Gria1	9.79717e-17	0.822076	0.99	0.873	1.82815e-12
Sema3d	1.07709e-16	1.68577	0.46	0.087	2.00985e-12
Ntrk3	1.24127e-16	-1.03057	0.54	0.879	2.31622e-12
Npsr1	1.39465e-16	1.78669	0.48	0.121	2.60242e-12
A930011O12Rik	1.56169e-16	0.662787	1	0.979	2.91411e-12
Gpr123	1.7782e-16	-1.30497	0.4	0.776	3.31811e-12
Ddah1	1.90066e-16	1.1119	0.82	0.395	3.54664e-12
Slc25a3	2.63806e-16	0.595442	1	0.992	4.92263e-12
Mkx	3.30644e-16	1.27879	0.66	0.237	6.16981e-12
Kcnc2	3.4892e-16	1.05787	0.93	0.657	6.51084e-12
Coro6	4.03906e-16	0.749781	1	0.854	7.53688e-12
Camkv	4.1356e-16	-0.947538	0.59	0.882	7.71702e-12
Dmd	4.72336e-16	0.702189	0.99	0.823	8.81379e-12
Zfhx4	6.66863e-16	0.770462	0.99	0.778	1.24437e-11
Pcdh15	9.1442e-16	-1.95209	0.1	0.493	1.70631e-11
Igsf9	9.20822e-16	-2.33451	0.06	0.428	1.71825e-11
Inpp5j	1.00723e-15	0.91473	0.9	0.566	1.8795e-11
Pcdh19	1.3719e-15	-1.82435	0.2	0.588	2.55997e-11
Hs3st5	1.41954e-15	1.36028	0.65	0.237	2.64886e-11
C1ql3	5.09847e-15	1.10387	0.65	0.229	9.51374e-11
Dpy19l1	5.16927e-15	1.00459	0.83	0.439	9.64587e-11
Nxph4	1.04376e-14	0.662829	0.79	0.364	1.94766e-10
Ptprk	1.13091e-14	0.674625	0.89	0.503	2.11028e-10
Glra2	1.85372e-14	-2.46803	0.02	0.358	3.45904e-10
Kcnab3	2.03994e-14	1.05331	0.68	0.26	3.80653e-10
Frmpd3	2.06964e-14	-2.13039	0.08	0.466	3.86196e-10
Col16a1	2.38265e-14	0.991045	0.92	0.665	4.44603e-10
Pter	2.77059e-14	0.995369	0.59	0.195	5.16992e-10
Cplx1	2.84347e-14	1.09484	0.88	0.638	5.30592e-10
Stxbp2	2.9054e-14	0.964709	0.72	0.318	5.42148e-10
Fam19a1	4.0065e-14	-2.17558	0.04	0.395	7.47612e-10
Cacna1g	4.14298e-14	0.707026	0.99	0.898	7.73079e-10
B3galt2	4.37644e-14	1.22244	0.73	0.378	8.16643e-10
Me3	6.15722e-14	0.98556	0.83	0.501	1.14894e-09
Myo19	6.33819e-14	1.0538	0.71	0.304	1.18271e-09
Nxph1	8.08967e-14	0.800987	0.86	0.491	1.50953e-09
Ptgs2	8.24283e-14	1.66829	0.25	0.017	1.53811e-09
Fxyd6	2.41782e-13	-0.564141	0.5	0.859	4.51165e-09
Negr1	2.76299e-13	-0.688434	0.57	0.884	5.15574e-09
Slc7a3	3.29575e-13	-1.68168	0.19	0.57	6.14987e-09
Begain	3.41106e-13	-0.804946	0.8	0.942	6.36505e-09
Pcdh20	4.10082e-13	1.10806	0.6	0.212	7.65212e-09
Arhgap28	5.15601e-13	1.65023	0.25	0.021	9.62112e-09
Gaa	5.4943e-13	-0.526765	1	0.998	1.02524e-08
Unc5c	5.67901e-13	-1.22994	0.29	0.671	1.0597e-08
2019-03-01	6.89048e-13	-1.29921	0.06	0.408	1.28576e-08
Usp43	7.60715e-13	1.75564	0.24	0.019	1.41949e-08
Wdr6	8.28065e-13	-0.639051	0.82	0.969	1.54517e-08
Pdp1	8.98957e-13	0.849265	0.87	0.586	1.67745e-08
Fndc5	1.13315e-12	0.890391	0.93	0.651	2.11446e-08
Nrp1	1.24409e-12	-1.91477	0.11	0.474	2.32147e-08
Dlgap1	1.92304e-12	0.666277	0.97	0.765	3.58839e-08
Ndrg4	2.00021e-12	0.462049	1	0.998	3.73239e-08
Epha5	2.2239e-12	-1.50565	0.4	0.709	4.1498e-08
Pcp4	2.51754e-12	-1.31619	0.41	0.748	4.69773e-08
Gm13629	2.52595e-12	1.06	0.78	0.453	4.71343e-08
Gprasp2	2.79402e-12	-0.467115	1	0.992	5.21364e-08
Bcl11b	2.80651e-12	1.11021	0.62	0.264	5.23695e-08
Ildr2	5.02928e-12	-1.2982	0.19	0.543	9.38464e-08
Auts2	5.3556e-12	0.817106	0.87	0.595	9.99356e-08
Lrrtm3	6.50869e-12	-1.43809	0.27	0.609	1.21452e-07
Col25a1	7.06254e-12	-2.21247	0.09	0.403	1.31787e-07
Sez6	7.76302e-12	-1.13471	0.54	0.792	1.44858e-07
Sgcz	1.2856e-11	0.82402	0.74	0.395	2.39893e-07
Kcna1	1.43929e-11	0.862101	0.85	0.551	2.68571e-07
Ntng1	1.54459e-11	-1.41128	0.37	0.682	2.8822e-07
4632428N05Rik	1.5866e-11	0.643071	0.41	0.102	2.9606e-07
Sema3a	1.75224e-11	1.13142	0.46	0.133	3.26968e-07
Ptprm	1.95133e-11	-1.87026	0.07	0.395	3.64119e-07
Arpp21	2.39961e-11	0.522644	1	0.931	4.47767e-07
Nefm	2.68211e-11	0.810338	0.81	0.48	5.00481e-07
Tmem130	2.79093e-11	-0.569433	0.99	0.996	5.20788e-07
Cttnbp2	2.96063e-11	0.831147	0.93	0.753	5.52453e-07
H2-M3	3.04696e-11	1.58358	0.39	0.096	5.68563e-07
Ptprd	3.18391e-11	0.665554	0.98	0.9	5.94117e-07
Cnr1	3.19996e-11	1.06841	0.78	0.435	5.97112e-07
Chrm3	3.66637e-11	0.85828	0.78	0.435	6.84145e-07
Ptchd2	4.23393e-11	-1.3886	0.14	0.466	7.90051e-07
Cadps	4.446e-11	0.710811	1	0.956	8.29623e-07
Otof	4.97568e-11	-2.0496	0.01	0.264	9.28462e-07
Fgf11	6.09549e-11	1.00794	0.52	0.185	1.13742e-06
Lmo7	6.35516e-11	0.862156	0.53	0.189	1.18587e-06
Cyr61	6.92996e-11	2.18699	0.21	0.019	1.29313e-06
Grin3a	7.87998e-11	-1.53577	0.23	0.549	1.4704e-06
Plxna1	8.08622e-11	-0.744895	0.72	0.89	1.50889e-06
Fras1	8.12309e-11	-1.73216	0.11	0.401	1.51577e-06
Reck	8.12508e-11	0.733581	0.71	0.349	1.51614e-06
Ntng2	1.20389e-10	0.808442	0.46	0.145	2.24646e-06
Msra	1.21617e-10	1.27678	0.51	0.198	2.26938e-06
Itm2c	1.2932e-10	-0.750864	0.96	0.977	2.41311e-06
Ndnf	1.35688e-10	1.2102	0.44	0.133	2.53194e-06
Gprc5b	1.38861e-10	1.03114	0.61	0.27	2.59115e-06
Sulf1	1.4757e-10	-1.85158	0.03	0.306	2.75365e-06
Clstn2	1.89633e-10	-1.69869	0.09	0.405	3.53856e-06
Pld3	1.90875e-10	-0.704221	0.92	0.952	3.56173e-06
Grm8	1.97481e-10	-2.19716	0.09	0.37	3.68499e-06
Slc4a3	2.27547e-10	0.537224	0.98	0.936	4.24603e-06
Synpr	2.28092e-10	-2.33645	0.2	0.435	4.2562e-06
Fez2	2.77164e-10	0.869483	0.62	0.274	5.17189e-06
Rcn1	3.05399e-10	-1.5795	0.14	0.459	5.69874e-06
Kit	3.1776e-10	0.872044	0.59	0.25	5.9294e-06
Clu	3.37159e-10	-0.776695	0.81	0.938	6.29139e-06
Cbln2	3.68233e-10	-2.27346	0.14	0.387	6.87124e-06
Dkk3	4.48285e-10	-2.06476	0.07	0.353	8.365e-06
Ppargc1a	4.66923e-10	1.18383	0.62	0.333	8.71278e-06
Scn5a	4.91563e-10	-1.50872	0.05	0.31	9.17257e-06
Nov	5.01232e-10	1.44805	0.24	0.033	9.35299e-06
Atp1a1	5.38532e-10	-0.861294	0.72	0.879	1.0049e-05
Hs3st4	5.49992e-10	1.27231	0.52	0.212	1.02629e-05
4921511H03Rik	5.65544e-10	-2.94363	0	0.197	1.05531e-05
Gdpd2	6.29047e-10	-1.46609	0.17	0.484	1.1738e-05
Syt5	6.91493e-10	-0.780236	0.7	0.852	1.29033e-05
Cast	7.26928e-10	1.3616	0.42	0.129	1.35645e-05
Atp1b2	7.56192e-10	-0.806789	0.61	0.865	1.41105e-05
Dock6	7.68272e-10	-1.22988	0.19	0.526	1.4336e-05
Syt4	7.847e-10	-0.655287	0.99	0.988	1.46425e-05
5031426D15Rik	7.92299e-10	-1.61152	0.02	0.27	1.47843e-05
Pnck	8.09088e-10	-0.576945	0.93	0.975	1.50976e-05
Spats2l	9.07907e-10	0.804579	0.73	0.395	1.69415e-05
Ret	9.29889e-10	0.623398	0.74	0.393	1.73517e-05
H2-Bl	9.5539e-10	1.25567	0.5	0.195	1.78276e-05
Ptpru	9.83659e-10	-1.00919	0.56	0.759	1.83551e-05
Dgkb	1.15825e-09	-1.73946	0.31	0.595	2.16129e-05
Adrb2	1.1914e-09	1.43855	0.26	0.042	2.22315e-05
Luzp2	1.33875e-09	-1.44484	0.09	0.382	2.49811e-05
Zfp804a	1.34645e-09	-2.04223	0.02	0.258	2.51247e-05
Alcam	1.72435e-09	-1.44147	0.4	0.653	3.21763e-05
Dpyd	1.83801e-09	-1.53611	0.07	0.339	3.42973e-05
Cbln4	1.87427e-09	-1.79028	0.09	0.37	3.49738e-05
Pvrl1	1.90065e-09	-0.886946	0.18	0.503	3.54661e-05
Mir764	1.95441e-09	1.52874	0.31	0.067	3.64692e-05
Dos	2.00734e-09	-0.487322	0.97	0.988	3.7457e-05
Ly6h	2.23121e-09	-0.501333	0.94	0.998	4.16344e-05
Magi1	2.48388e-09	-0.49966	0.91	0.967	4.63492e-05
Sphkap	2.82861e-09	0.87367	0.69	0.376	5.27819e-05
Cacna1e	3.75847e-09	-0.653932	0.87	0.936	7.01331e-05
Tmem59l	3.77816e-09	-0.470061	0.98	0.992	7.05005e-05
Arnt2	3.93132e-09	-0.812089	0.55	0.819	7.33584e-05
Gabrg1	4.06123e-09	-1.07088	0.17	0.491	7.57826e-05
Dcc	4.3385e-09	0.695694	0.82	0.516	8.09565e-05
Adam33	4.5774e-09	-2.387	0.06	0.281	8.54142e-05
Klhdc8b	4.65949e-09	-1.12546	0.27	0.574	8.69461e-05
Ppapdc1a	4.68955e-09	-3.18859	0.03	0.231	8.7507e-05
Igsf8	4.69744e-09	-0.54168	0.9	0.983	8.76542e-05
Grm1	5.06063e-09	-1.21779	0.33	0.634	9.44313e-05
Dnah1	5.30927e-09	-1.3256	0.23	0.511	9.90709e-05
Rmst	5.4197e-09	-0.843254	0.73	0.904	0.000101132
C130021I20Rik	5.4444e-09	0.678204	0.75	0.434	0.000101592
Cobl	5.60147e-09	0.628026	0.7	0.368	0.000104523
Kcnip2	5.71108e-09	-1.82406	0.1	0.358	0.000106569
4930419G24Rik	7.33884e-09	1.33915	0.43	0.152	0.000136943
Aplp1	7.34897e-09	-0.450695	1	1	0.000137132
Cntn5	7.5078e-09	-1.30863	0.17	0.484	0.000140096
4930570G19Rik	7.55951e-09	-1.30642	0.14	0.445	0.00014106
Vwa5b1	8.1097e-09	-1.43587	0.05	0.306	0.000151327
Pbx3	8.19392e-09	0.76242	0.55	0.235	0.000152899
Cacna1d	8.69813e-09	-0.796253	0.59	0.809	0.000162307
Galt	9.26244e-09	0.627626	0.93	0.778	0.000172837
Rsph9	9.8531e-09	-1.3566	0.17	0.466	0.000183859
Fxyd5	9.86287e-09	-1.74111	0.09	0.37	0.000184041
Ptgs2os	1.0065e-08	0.929515	0.16	0.012	0.000187813
Nkain2	1.00693e-08	0.67656	0.63	0.306	0.000187893
Runx1t1	1.05607e-08	0.315143	0.98	0.792	0.000197063
Mpped1	1.05882e-08	0.825262	0.73	0.447	0.000197577
Oxr1	1.07524e-08	0.536511	0.94	0.746	0.000200641
Cyp2s1	1.12579e-08	1.62474	0.35	0.141	0.000210072
Itga3	1.14082e-08	0.54779	0.92	0.678	0.000212878
Robo1	1.17368e-08	0.537183	0.76	0.439	0.000219008
Slc24a3	1.26808e-08	-0.827626	0.58	0.819	0.000236624
P4ha2	1.27119e-08	0.792415	0.76	0.48	0.000237203
Plekha5	1.31931e-08	0.542483	0.97	0.848	0.000246183
Grb7	1.37652e-08	1.30544	0.21	0.029	0.000256859
Dclk1	1.38027e-08	0.542117	1	0.969	0.000257558
Rbms1	1.53447e-08	0.862045	0.73	0.435	0.000286332
Tmem132e	1.61469e-08	-1.87231	0.04	0.277	0.000301301
Trank1	1.66913e-08	0.475159	1	0.965	0.000311459
Lypd1	1.8094e-08	-2.13097	0.04	0.274	0.000337634
Gabrq	1.8253e-08	-2.33196	0.07	0.304	0.000340602
Htr7	1.9171e-08	-2.69497	0.01	0.206	0.00035773
Celf4	2.00127e-08	0.436696	1	0.983	0.000373437
Tro	2.28186e-08	-0.400214	0.96	0.996	0.000425796
Csmd2	2.3301e-08	-0.898208	0.48	0.736	0.000434797
Cdh18	2.36345e-08	-1.468	0.2	0.462	0.00044102
Grm4	2.57995e-08	-1.59165	0.15	0.401	0.000481419
Pnma3	2.84464e-08	-0.518827	0.35	0.667	0.00053081
Lhx1os	3.12867e-08	-3.44516	0.01	0.181	0.00058381
Cbln1	3.17578e-08	-1.86584	0.14	0.41	0.000592601
Kifc2	3.35265e-08	0.394882	1	0.983	0.000625605
Cadm3	3.43289e-08	-0.704381	0.79	0.933	0.000640577
Pitx2	3.56288e-08	0.662922	0.92	0.757	0.000664834
Gpr83	4.00343e-08	-3.06541	0.01	0.208	0.000747041
B230323A14Rik	4.13491e-08	-2.88772	0	0.158	0.000771574
Tpm2	4.42386e-08	1.08247	0.23	0.04	0.000825492
Miat	4.44528e-08	-0.430616	0.99	0.977	0.00082949
Lrfn2	4.62527e-08	-1.30305	0.04	0.274	0.000863076
Asic2	4.63013e-08	-1.4681	0.18	0.462	0.000863983
Dapk1	4.75549e-08	-0.982154	0.36	0.636	0.000887375
Mast3	5.02963e-08	-0.920392	0.41	0.671	0.000938529
Cacna2d1	5.23946e-08	0.412384	1	0.944	0.000977684
Atp2b1	5.26519e-08	-0.72332	0.84	0.94	0.000982485
Adcyap1	5.61656e-08	-0.918878	0.69	0.726	0.00104805
Trp53i11	5.9075e-08	-1.38337	0.24	0.484	0.00110234
Cntnap5c	5.9903e-08	0.596613	0.54	0.25	0.00111779
Efnb2	6.01726e-08	-1.45801	0.07	0.316	0.00112282
Cyth3	7.93773e-08	0.918261	0.62	0.362	0.00148118
Atp9a	8.11399e-08	-0.367204	0.96	0.981	0.00151407
Zfp804b	8.22378e-08	-1.97202	0.01	0.195	0.00153456
Kcng4	8.57076e-08	1.74379	0.18	0.025	0.0015993
Gabra5	8.57966e-08	-1.12131	0.2	0.489	0.00160096
Sgip1	8.83923e-08	0.432547	1	0.95	0.0016494
Crim1	9.133e-08	0.523351	0.75	0.445	0.00170422
Flt3	9.64078e-08	0.699695	0.86	0.644	0.00179897
Ptchd4	1.01522e-07	-1.25324	0.17	0.43	0.00189441
Rgs16	1.05333e-07	1.13263	0.34	0.102	0.00196552
Rims1	1.25899e-07	0.592207	0.93	0.786	0.00234928
Tmem44	1.30703e-07	0.843232	0.67	0.376	0.00243892
Tenm2	1.40011e-07	-0.888324	0.54	0.765	0.00261261
Caly	1.40606e-07	-0.451203	0.9	0.979	0.0026237
Fxyd7	1.41925e-07	-1.01397	0.3	0.584	0.00264832
Ldhb	1.49894e-07	0.582472	0.95	0.844	0.00279702
Podxl2	1.57289e-07	-0.456098	0.99	0.996	0.00293502
Nlgn1	1.77143e-07	-0.901371	0.28	0.572	0.00330548
Serpine2	1.78892e-07	-1.47892	0.21	0.461	0.00333813
Prkg1	1.87352e-07	-1.10481	0.03	0.239	0.00349598
Sema6d	2.09193e-07	0.618268	0.84	0.576	0.00390353
Gng2	2.23943e-07	0.61812	0.91	0.678	0.00417878
2900055J20Rik	2.2977e-07	-1.19197	0.13	0.385	0.00428751
Necab1	2.30257e-07	0.751267	0.62	0.333	0.00429659
Rasal1	2.31812e-07	-1.35926	0.2	0.434	0.00432562
Cck	2.51152e-07	-2.98295	0.05	0.247	0.0046865
Ttc3	2.72971e-07	-0.25231	1	1	0.00509364
Adamts10	2.92642e-07	0.544574	0.96	0.796	0.00546071
Tmem179	2.94429e-07	-0.497655	0.89	0.958	0.00549404
Efr3a	3.01503e-07	0.819564	0.88	0.771	0.00562605
Dlgap2	3.04033e-07	-1.14987	0.12	0.374	0.00567325
Pcdh8	3.71668e-07	-1.73465	0.06	0.276	0.00693532
Tle2	3.76538e-07	-1.11115	0.34	0.586	0.0070262
Irs4	3.94792e-07	-1.96073	0.01	0.181	0.00736682
Mir7080	4.10527e-07	-3.00151	0	0.137	0.00766043
Cntn4	4.3233e-07	-1.26966	0.18	0.435	0.00806728
Cdk18	4.42537e-07	-0.866177	0.38	0.645	0.00825774
Sparcl1	4.55148e-07	0.392458	0.96	0.83	0.00849307
Tspan18	4.62162e-07	-2.02787	0.04	0.224	0.00862395
Magel2	4.71256e-07	-1.08239	0.24	0.513	0.00879363
Ptpro	4.8507e-07	-0.752469	0.35	0.63	0.00905141
Glra3	4.88072e-07	-1.21927	0.07	0.301	0.00910742
Tenm1	4.98218e-07	0.448631	0.94	0.74	0.00929674
Htr1a	5.5484e-07	1.04458	0.37	0.131	0.0103533
Ndrg2	5.63113e-07	0.841038	0.67	0.424	0.0105077
Arhgap27	6.2037e-07	0.688421	0.56	0.285	0.0115761
Dnah7b	6.32976e-07	-0.967195	0.12	0.343	0.0118113
Chchd10	6.37586e-07	0.59121	0.86	0.715	0.0118973
Pgap1	6.63042e-07	-0.717287	0.51	0.753	0.0123724
Whrn	6.80969e-07	0.614954	0.6	0.318	0.0127069
F730043M19Rik	6.87091e-07	1.23329	0.35	0.133	0.0128211
Npy1r	6.90984e-07	-2.30824	0.02	0.173	0.0128938
Sez6l	6.97745e-07	-0.634362	0.73	0.807	0.0130199
Cacna1b	7.3084e-07	-0.359743	0.98	0.973	0.0136375
Tshz2	7.70815e-07	-1.33872	0.04	0.247	0.0143834
Lrrtm1	7.72186e-07	-1.20911	0.28	0.507	0.014409
Barhl2	7.74223e-07	0.885479	0.4	0.154	0.014447
Mab21l1	7.79755e-07	0.942487	0.35	0.123	0.0145502
D630023F18Rik	7.95778e-07	-2.46016	0.03	0.214	0.0148492
Gabra4	7.96864e-07	-1.04022	0.12	0.372	0.0148695
Syt7	8.03069e-07	0.414725	0.98	0.842	0.0149853
Spag5	8.28583e-07	-1.49289	0.07	0.285	0.0154614
Kcnt1	8.68863e-07	0.397358	1	0.961	0.016213
Abhd14a	8.69387e-07	0.800627	0.73	0.528	0.0162228
Grik2	8.71107e-07	0.360787	0.97	0.823	0.0162548
Slc16a2	8.89665e-07	-1.59401	0.06	0.279	0.0166011
Gsg1l	8.92866e-07	-1.59346	0.06	0.279	0.0166609
Efnb3	9.41084e-07	-0.94222	0.45	0.686	0.0175606
Map4k2	9.43842e-07	0.39509	1	0.954	0.0176121
Tcf4	1.03349e-06	-1.23261	0.2	0.451	0.019285
Cdh13	1.04991e-06	-1.10622	0.3	0.563	0.0195912
Kcnh1	1.1983e-06	-1.43577	0.05	0.237	0.0223603
Adcy8	1.20863e-06	-0.784286	0.23	0.499	0.0225531
Col5a1	1.20919e-06	0.933724	0.33	0.114	0.0225636
Chrna4	1.24113e-06	-1.04667	0.14	0.389	0.0231594
Fchsd1	1.27691e-06	0.50333	0.92	0.742	0.0238271
Grid2	1.29259e-06	-1.04804	0.24	0.501	0.0241197
Ncapd2	1.29328e-06	0.693094	0.69	0.41	0.0241326
Utrn	1.32512e-06	-1.20147	0.15	0.331	0.0247267
Sel1l3	1.32845e-06	0.876909	0.43	0.185	0.0247889
A230070E04Rik	1.33281e-06	0.789696	0.67	0.43	0.0248703
Kcnd3	1.3373e-06	-1.25564	0.18	0.42	0.024954
Prmt2	1.36507e-06	-0.579417	0.7	0.875	0.0254722
Pld5	1.37323e-06	0.645539	0.6	0.322	0.0256244
Zfp783	1.37892e-06	-1.21557	0.16	0.399	0.0257307
Mitf	1.44025e-06	0.739747	0.34	0.118	0.0268751
Ulk3	1.45509e-06	0.56611	0.81	0.58	0.0271519
Epha8	1.5088e-06	0.637034	0.6	0.335	0.0281542
Vwc2l	1.57004e-06	0.640055	0.48	0.22	0.0292969
Gstp1	1.6436e-06	-0.540138	0.7	0.886	0.0306696
Fzd1	1.67395e-06	0.936597	0.4	0.162	0.0312359
Cdh2	1.74191e-06	-1.08926	0.49	0.703	0.032504
Slc1a2	1.75107e-06	-1.18005	0.27	0.513	0.0326749
Adarb2	1.8471e-06	-1.57713	0.1	0.324	0.0344669
F11r	1.86098e-06	1.57439	0.17	0.027	0.0347259
L3mbtl4	1.86211e-06	0.999059	0.33	0.121	0.034747
Slc12a5	1.86337e-06	-0.289437	1	0.996	0.0347705
Epha4	2.03273e-06	0.301237	0.64	0.364	0.0379308
Cox6c	2.05929e-06	0.343583	1	0.929	0.0384263
Ankrd29	2.16251e-06	0.940343	0.48	0.225	0.0403524
Plcxd3	2.27778e-06	0.653003	0.46	0.21	0.0425034
Cabp1	2.27841e-06	0.657479	0.71	0.447	0.0425151
Snora35	2.33817e-06	1.49441	0.22	0.05	0.0436303
Snph	2.34636e-06	0.58852	0.94	0.836	0.0437831
Zfp618	2.3871e-06	0.713661	0.75	0.501	0.0445433
Lancl1	2.41637e-06	-0.616812	0.94	0.979	0.0450894
Pcsk1n	2.4606e-06	-0.496813	1	1	0.0459148
Mrpl47	2.50867e-06	0.81527	0.55	0.293	0.0468118
Fam19a2	2.61399e-06	-1.3782	0.07	0.272	0.048777
Ppif	2.69444e-06	0.553042	0.68	0.407	0.0502783
Rgs2	2.69694e-06	-1.16145	0.09	0.316	0.0503249
As3mt	2.69884e-06	-1.64867	0.04	0.233	0.0503604
Mir124a-2	2.72331e-06	0.72463	0.6	0.345	0.0508169
Rgs7bp	2.72928e-06	0.693594	0.79	0.609	0.0509283
Rsrp1	2.76089e-06	0.287087	1	0.987	0.0515182
Pianp	2.81167e-06	-0.425494	0.86	0.956	0.0524657
Mroh1	2.82199e-06	0.559013	0.93	0.778	0.0526583
Mov10	2.91733e-06	-1.35098	0.15	0.38	0.0544374
Epb4.1l2	2.92222e-06	-1.18382	0.17	0.401	0.0545286
Cyc1	3.0176e-06	0.502901	0.92	0.867	0.0563084
Cald1	3.01839e-06	-1.63153	0.05	0.235	0.0563232
Rdh13	3.0378e-06	0.61735	0.91	0.782	0.0566854
Ap1s2	3.23497e-06	-1.18643	0.22	0.449	0.0603646
Syt3	3.2722e-06	0.499642	0.94	0.755	0.0610592
Rgs4	3.27969e-06	-1.5099	0.15	0.38	0.061199
4921506M07Rik	3.3185e-06	0.853418	0.53	0.291	0.0619232
Ankrd27	3.31965e-06	0.716965	0.59	0.322	0.0619447
Zfhx3	3.33031e-06	0.341995	0.94	0.757	0.0621435
Fgfr1	3.45907e-06	-0.654194	0.54	0.78	0.0645463
Penk	3.52854e-06	-2.84388	0.2	0.387	0.0658426
Slitrk2	3.6065e-06	-0.685325	0.08	0.297	0.0672973
Tcirg1	3.66071e-06	0.705102	0.62	0.364	0.0683088
Foxp1	3.86913e-06	0.685984	0.71	0.478	0.0721979
Rprml	3.91243e-06	-1.57952	0	0.116	0.0730059
Lhx5	3.91243e-06	-1.24001	0	0.116	0.0730059
Aldoc	3.95084e-06	0.616101	0.82	0.609	0.0737226
Ppm1m	4.11539e-06	-0.881468	0.21	0.468	0.0767931
2610100L16Rik	4.3787e-06	0.652366	0.79	0.601	0.0817065
Btbd3	4.5458e-06	-0.710261	0.26	0.524	0.0848247
Faim2	4.56053e-06	-0.40949	0.99	0.988	0.0850995
Grm3	4.56538e-06	0.397183	0.53	0.276	0.08519
Atp2b2	4.79218e-06	0.46396	0.99	0.917	0.0894221
Nkx2-1	4.82862e-06	-2.2048	0.01	0.133	0.090102
Mme	4.84693e-06	0.755228	0.32	0.112	0.0904437
Ogdhl	4.85859e-06	0.60115	0.68	0.416	0.0906613
Meis3	4.96558e-06	0.539218	0.89	0.757	0.0926578
Tmem25	5.06085e-06	0.496467	0.99	0.948	0.0944355
Srgap1	5.15864e-06	0.406935	0.89	0.667	0.0962602
6530402F18Rik	5.32257e-06	0.775754	0.28	0.089	0.0993191
Sycp2	5.43239e-06	0.692145	0.68	0.493	0.101368
Arl10	5.46028e-06	-0.823331	0.24	0.48	0.101889
Arhgef3	5.57203e-06	0.74496	0.45	0.22	0.103974
Dgkk	5.62517e-06	-1.49371	0.02	0.173	0.104966
Dsg2	5.62757e-06	1.28091	0.18	0.037	0.105011
Plxnc1	5.7658e-06	-1.13579	0.34	0.563	0.10759
Cdh11	5.83963e-06	-1.26442	0.26	0.468	0.108967
Reln	5.84345e-06	-1.62079	0.06	0.197	0.109039
Tnnt2	5.98796e-06	1.22163	0.18	0.035	0.111735
Nr4a2	6.06661e-06	-2.02561	0.01	0.16	0.113203
Tmem66	6.17799e-06	-0.547375	0.9	0.958	0.115281
Tenm4	6.19761e-06	-0.762409	0.67	0.834	0.115647
Atp11b	6.32768e-06	0.384242	1	0.96	0.118075
Frmpd4	6.36854e-06	0.648476	0.56	0.301	0.118837
Timp4	6.36966e-06	-1.21582	0.15	0.382	0.118858
Pard3b	6.78389e-06	-1.26157	0.02	0.173	0.126587
Rprm	6.83429e-06	-2.1984	0.02	0.177	0.127528
Dock10	6.87996e-06	-0.774911	0.18	0.428	0.12838
Slc25a20	6.95565e-06	0.541837	0.4	0.175	0.129792
Rasgrp1	7.29321e-06	-1.77716	0.09	0.241	0.136091
Grip1	8.00101e-06	-0.768144	0.27	0.52	0.149299
Cd83	8.01614e-06	-0.781043	0.38	0.638	0.149581
A730017C20Rik	8.05568e-06	-0.543277	0.47	0.721	0.150319
Dgkq	8.11977e-06	0.402352	0.93	0.748	0.151515
Mpp7	8.13254e-06	0.813971	0.47	0.233	0.151753
Kank4	8.35178e-06	0.70875	0.32	0.116	0.155844
E030019B13Rik	8.59029e-06	-2.72931	0.02	0.16	0.160295
Cyp11a1	8.79764e-06	1.21295	0.15	0.023	0.164164
Hrh3	8.8009e-06	0.292893	0.81	0.572	0.164225
Khdrbs2	8.95119e-06	-0.631844	0.15	0.385	0.167029
Tmem158	9.07669e-06	-1.12793	0.17	0.395	0.169371
Ogdh	9.19391e-06	0.536294	0.93	0.838	0.171558
Clec2l	1.00074e-05	0.718477	0.8	0.603	0.186737
Neurod1	1.07702e-05	-1.31822	0	0.106	0.200971
Tmem151b	1.10157e-05	0.658977	0.74	0.516	0.205553
Scn8a	1.1424e-05	0.306753	1	0.977	0.213173
C130030K03Rik	1.14693e-05	0.713692	0.61	0.401	0.214017
Opn3	1.16592e-05	1.16904	0.27	0.087	0.21756
Calb1	1.17005e-05	-1.44323	0.17	0.393	0.218332
Rgs8	1.19308e-05	0.694956	0.71	0.476	0.222629
6330403K07Rik	1.20645e-05	-0.443022	0.86	0.961	0.225123
Slitrk6	1.21484e-05	-1.93958	0.06	0.204	0.226689
Sgpp2	1.21898e-05	0.68821	0.65	0.399	0.227462
Sirpa	1.24584e-05	-0.446754	0.71	0.89	0.232474
Rasgrp2	1.2802e-05	-0.70506	0.44	0.678	0.238885
Pml	1.29591e-05	1.2833	0.19	0.044	0.241817
Ttc38	1.32538e-05	0.600425	0.41	0.183	0.247315
Rap1gap	1.32957e-05	0.392326	0.99	0.985	0.248098
Efcab1	1.35084e-05	-1.13487	0.09	0.297	0.252067
Ppfibp1	1.40062e-05	-1.22702	0.2	0.397	0.261355
Fryl	1.40776e-05	0.43346	0.9	0.742	0.262687
Slc22a17	1.44237e-05	0.275387	1	1	0.269146
Lepr	1.47849e-05	-1.4963	0.03	0.193	0.275886
Mest	1.53353e-05	-0.47914	0.64	0.848	0.286157
Mbd6	1.55e-05	-0.43297	0.77	0.9	0.289229
Il1rapl1	1.57103e-05	-0.581276	0.43	0.68	0.293155
Ebf2	1.65772e-05	-1.22829	0.08	0.279	0.309331
Ckb	1.6746e-05	0.324426	1	0.979	0.31248
Ccnd2	1.67896e-05	-0.337462	0.14	0.355	0.313295
Inpp4b	1.68135e-05	-1.34033	0.08	0.27	0.313741
Cpne8	1.69496e-05	-1.27919	0.19	0.412	0.31628
Slc6a1	1.74769e-05	0.373681	1	0.956	0.326118
Pkm	1.75386e-05	0.316579	1	0.971	0.32727
Grik4	1.76918e-05	-0.991111	0.18	0.416	0.33013
Tpbg	1.78881e-05	-1.35447	0.12	0.328	0.333791
Strbp	1.82523e-05	0.43199	0.98	0.979	0.340587
Kcnmb2	1.83237e-05	1.52776	0.18	0.046	0.341921
Gm19461	1.84279e-05	1.50352	0.29	0.131	0.343864
Prkaa2	1.99275e-05	0.623461	0.53	0.289	0.371847
4930480K15Rik	2.04042e-05	0.565288	0.88	0.724	0.380742
Rapgef3	2.12444e-05	-1.32157	0.15	0.351	0.39642
Cpne5	2.13951e-05	-0.961097	0.15	0.376	0.399233
Fchsd2	2.17639e-05	0.474969	0.87	0.78	0.406114
Zcchc7	2.17969e-05	0.41539	0.99	0.923	0.40673
Ptpre	2.20285e-05	0.349282	0.9	0.697	0.411052
Tacr1	2.21071e-05	-1.98039	0.05	0.175	0.412518
Col18a1	2.24979e-05	-1.77684	0.08	0.197	0.419811
Rgma	2.34872e-05	-0.796741	0.13	0.347	0.438271
Pfkm	2.34894e-05	0.355356	1	0.952	0.438312
S1pr5	2.36464e-05	-1.80499	0.07	0.173	0.441242
Klc4	2.36819e-05	0.535311	0.79	0.559	0.441904
Wrb	2.40239e-05	-0.477759	0.7	0.863	0.448286
Pcdh9	2.41159e-05	-1.05783	0.43	0.659	0.450002
Pcsk2	2.51385e-05	-0.670604	0.72	0.859	0.469084
Ace	2.5177e-05	-0.637674	0.19	0.422	0.469803
Adss	2.61395e-05	0.450656	0.89	0.705	0.487763
Hes1	2.6342e-05	1.69213	0.21	0.056	0.491541
Mboat7	2.65765e-05	-0.511454	0.79	0.915	0.495917
Slc25a13	2.69042e-05	0.914481	0.39	0.181	0.502032
Nlgn2	2.82707e-05	-0.359161	0.86	0.961	0.52753
Slc7a1	2.92174e-05	-0.893727	0.3	0.526	0.545197
Adam18	2.94858e-05	1.55573	0.14	0.023	0.550204
Kcnj9	2.95269e-05	-0.63467	0.3	0.543	0.550972
Brat1	2.99122e-05	0.674725	0.7	0.47	0.558161
Chst1	3.06874e-05	-0.475786	0.75	0.865	0.572626
Pdxk	3.08182e-05	0.406925	0.9	0.74	0.575067
Fam109a	3.09398e-05	0.738093	0.54	0.343	0.577336
Zfp14	3.13332e-05	0.746671	0.61	0.376	0.584677
Nfyc	3.20097e-05	0.608095	0.7	0.472	0.597302
Lmx1a	3.20311e-05	0.5975	0.68	0.447	0.597701
Hpcal4	3.41067e-05	-0.502111	0.56	0.736	0.636432
Pdhx	3.55408e-05	0.411715	0.73	0.491	0.663191
Nrgn	3.74886e-05	-0.851446	0.07	0.256	0.699538
Sgk1	3.77505e-05	0.841542	0.47	0.258	0.704424
Sorcs1	3.78913e-05	-0.618924	0.3	0.539	0.707052
Rapgef5	3.81049e-05	0.60489	0.51	0.277	0.711037
Slitrk5	3.86518e-05	-0.559771	0.57	0.744	0.721243
Sema3e	3.90003e-05	0.808879	0.29	0.106	0.727745
Clip1	4.03535e-05	0.486443	0.93	0.871	0.752997
Sim1	4.07977e-05	-1.51416	0.02	0.154	0.761285
Col26a1	4.13537e-05	-1.26027	0.16	0.351	0.77166
Gpr125	4.13865e-05	1.05837	0.32	0.137	0.772272
Lpcat4	4.17971e-05	0.418739	0.9	0.79	0.779933
5530401A14Rik	4.18936e-05	-1.64204	0.01	0.139	0.781734
Efr3b	4.30143e-05	0.422852	0.96	0.877	0.802646
Prkch	4.4219e-05	0.370136	0.14	0.027	0.825126
Usp2	4.5366e-05	0.667349	0.58	0.355	0.84653
Resp18	4.57645e-05	-0.455431	0.99	0.988	0.853965
Tpcn2	4.60327e-05	1.14192	0.26	0.091	0.85897
Rreb1	4.60868e-05	-1.22543	0.22	0.399	0.859979
Ccdc19	4.62547e-05	-1.17961	0.01	0.139	0.863112
4930471C04Rik	4.69876e-05	1.51185	0.12	0.017	0.876789
Cox7b	4.78114e-05	0.493035	0.9	0.809	0.892161
Sec31a	4.80203e-05	0.404049	0.91	0.765	0.896059
Gabrb1	4.8287e-05	-0.594015	0.63	0.798	0.901036
Tango2	4.94469e-05	0.37246	0.98	0.892	0.92268
Ddost	4.997e-05	-0.665609	0.66	0.796	0.932441
Cdh22	5.08399e-05	-0.484492	0.21	0.439	0.948673
Brinp3	5.08412e-05	-0.748847	0.54	0.68	0.948698
Rtkn	5.087e-05	0.685303	0.52	0.301	0.949233
Wdr52	5.18329e-05	-1.07657	0.07	0.233	0.967202
Fam189a1	5.20212e-05	0.699671	0.62	0.428	0.970716
Epb4.1l1	5.21745e-05	0.425848	0.98	0.898	0.973576
Birc5	5.44386e-05	-2.1976	0.01	0.131	1
Arhgef1	5.62865e-05	0.3617	0.95	0.838	1
Alpk1	5.65445e-05	1.15714	0.17	0.046	1
Acrbp	5.74328e-05	0.740626	0.62	0.532	1
4930503L19Rik	5.82713e-05	0.822753	0.4	0.189	1
D430041D05Rik	5.94194e-05	-0.675764	0.49	0.665	1
Dync2h1	6.19652e-05	-0.574023	0.85	0.946	1
Gucy1b3	6.20798e-05	0.622959	0.68	0.499	1
Usp11	6.24924e-05	-0.452335	0.9	0.96	1
1110032F04Rik	6.26793e-05	1.0396	0.27	0.096	1
Cox5b	6.41311e-05	0.508313	0.77	0.699	1
Nmt2	6.43448e-05	0.431724	0.96	0.944	1
Cdk16	6.63108e-05	0.454415	0.94	0.834	1
Ptprg	6.74725e-05	-0.308818	0.61	0.447	1
Scn1a	6.93932e-05	0.353887	1	0.969	1
Wipf3	7.0633e-05	0.424979	0.57	0.335	1
Bcl11a	7.14931e-05	0.443146	0.68	0.464	1
Tifab	7.15702e-05	1.1521	0.16	0.035	1
2900079G21Rik	7.16543e-05	0.754618	0.45	0.237	1
Parm1	7.47239e-05	-1.4293	0.01	0.131	1
Pxdn	7.48932e-05	-0.743904	0.47	0.647	1
Gpatch8	7.50318e-05	0.432855	0.96	0.896	1
Cerk	7.68703e-05	0.454116	0.66	0.424	1
AI593442	7.9293e-05	-0.629597	0.68	0.821	1
Myh14	7.94064e-05	0.569521	0.31	0.125	1
Prkag2	7.94206e-05	0.496983	0.86	0.711	1
Adra2a	8.21309e-05	-1.06859	0.03	0.175	1
Man2a1	8.25202e-05	-1.31891	0.07	0.241	1
Nr1d2	8.41396e-05	0.403984	0.81	0.592	1
Focad	8.57328e-05	0.55726	0.81	0.655	1
Bckdhb	8.57902e-05	0.651098	0.6	0.393	1
Kcna2	8.62634e-05	0.406653	0.92	0.757	1
Camk2d	8.72691e-05	-0.421259	0.92	0.911	1
Gtpbp2	8.82424e-05	0.408458	0.92	0.748	1
Akr1b10	8.85349e-05	-1.78806	0.02	0.156	1
Hcn1	8.87066e-05	0.376211	0.51	0.285	1
Cdh10	8.90288e-05	-0.90712	0.22	0.42	1
Emb	8.90595e-05	-0.889078	0.4	0.497	1
Samm50	8.94426e-05	0.541325	0.85	0.74	1
Pnpla8	9.06482e-05	0.479935	0.74	0.58	1
Slit3	9.27777e-05	-0.946229	0.15	0.331	1
Dpp10	9.30297e-05	-0.789439	0.34	0.568	1
Atp8a1	9.44754e-05	-0.442396	0.82	0.925	1
Foxb1	9.46204e-05	-1.54608	0.01	0.112	1
Pde10a	9.63492e-05	0.251402	0.84	0.63	1
R3hdm2	9.8289e-05	0.421267	0.94	0.848	1
Nudt19	9.85752e-05	1.10817	0.34	0.229	1
Hcrtr2	9.86478e-05	-1.05993	0.08	0.26	1
Rhbdd2	9.87909e-05	-0.494609	0.87	0.896	1
Mmp15	9.8836e-05	-1.03904	0.05	0.21	1
9530091C08Rik	9.94775e-05	0.459532	0.81	0.624	1
Dclk2	0.000100134	0.399564	0.9	0.788	1
Ssfa2	0.000101424	0.790692	0.41	0.212	1
Kctd16	0.000101723	-1.54733	0.03	0.171	1
Cygb	0.000101865	0.565204	0.66	0.459	1
Il1rapl2	0.000102694	-2.19278	0.04	0.183	1
Nell2	0.000104497	-0.74374	0.66	0.823	1
Kctd4	0.000105676	-1.29256	0.04	0.193	1
Gabrg3	0.00010591	-1.25454	0.21	0.41	1
Cckbr	0.000107181	-1.53215	0.04	0.191	1
Slc44a5	0.00010719	-1.17133	0.08	0.239	1
Pdia6	0.00010806	-0.425143	0.59	0.798	1
Fuom	0.000108613	0.584902	0.62	0.42	1
Gm2516	0.000108866	-1.23653	0.03	0.17	1
Oprk1	0.000108869	0.724702	0.31	0.127	1
Atp5b	0.000109818	0.346268	0.99	0.981	1
Ldb2	0.000112549	-0.83941	0.12	0.316	1
Atp5f1	0.000113023	0.375509	0.91	0.796	1
Asap3	0.0001155	0.897848	0.42	0.214	1
Manea	0.000117254	0.692623	0.42	0.214	1
Vat1	0.000119341	-0.719409	0.41	0.611	1
Mesdc2	0.000119791	-0.776422	0.55	0.696	1
Amy1	0.000120216	-0.293332	0.98	0.96	1
Plch1	0.000121992	-1.11409	0.04	0.191	1
D930048N14Rik	0.000125285	0.930462	0.28	0.11	1
Mapre2	0.000126952	0.263763	0.88	0.686	1
4930447C04Rik	0.000127003	0.284381	0.83	0.632	1
Slc16a11	0.00012882	-0.393351	0.65	0.827	1
Znhit6	0.000129661	0.538991	0.59	0.38	1
Anxa6	0.000130432	0.298733	0.87	0.674	1
Mgst3	0.000132509	0.462586	0.74	0.534	1
Lrrc4c	0.000133173	-0.621765	0.55	0.736	1
Rasal2	0.000134158	0.493454	0.85	0.742	1
Gng4	0.000134392	-0.878268	0.21	0.424	1
Mro	0.000135744	0.972988	0.17	0.042	1
Ptchd1	0.000139116	-1.07743	0.33	0.503	1
Sptbn4	0.000140106	0.27446	0.99	0.938	1
Gpr101	0.000140365	-1.59246	0.08	0.233	1
Galnt16	0.000141392	-0.295951	0.63	0.827	1
Tmem63c	0.000141964	-0.559337	0.34	0.568	1
Ngfrap1	0.000144502	-0.500498	0.63	0.786	1
Tmem132d	0.00014728	-0.925868	0.01	0.127	1
Strip2	0.000149152	0.625055	0.54	0.328	1
Tcp1	0.000151226	-0.335339	0.71	0.626	1
Msi2	0.000152137	0.336377	0.86	0.682	1
Coro1b	0.000153649	0.487853	0.75	0.53	1
Celf5	0.000154743	-0.363946	0.94	0.934	1
Tnik	0.000156609	0.333941	0.97	0.936	1
Zmym1	0.000158129	-0.496966	0.69	0.836	1
Plcl1	0.000158662	-0.849404	0.03	0.17	1
Foxa1	0.000159021	0.713592	0.48	0.264	1
Elovl7	0.000160418	0.383836	0.31	0.135	1
Pfkp	0.000163051	0.393915	0.96	0.938	1
Dnah9	0.000164164	-0.703319	0.12	0.306	1
Ampd2	0.000167466	-0.457936	0.68	0.84	1
Sgsm2	0.000168392	-0.505277	0.64	0.792	1
Fam179a	0.000171667	-0.808514	0.14	0.337	1
Htr1d	0.000172897	1.17962	0.16	0.039	1
Lrba	0.000173185	0.633953	0.71	0.518	1
Dlg4	0.000173542	-0.597518	0.66	0.792	1
St8sia1	0.000173575	0.577316	0.62	0.41	1
Ndrg1	0.000174124	-1.11763	0.11	0.289	1
Hltf	0.000183334	0.386242	0.57	0.347	1
Pcmtd2	0.000183354	0.427112	0.94	0.836	1
Clmn	0.000183973	-0.640362	0.2	0.41	1
Fzd3	0.000184885	-0.705281	0.38	0.576	1
Atp1b3	0.000185743	0.483833	0.89	0.79	1
Homer1	0.000187509	0.639328	0.56	0.347	1
Cpne4	0.000188176	-1.22883	0.06	0.214	1
Crocc	0.000190464	-0.502851	0.78	0.832	1
Vwc2	0.000191612	-0.644764	0.02	0.135	1
Rhbdf1	0.000192739	-0.738769	0.21	0.422	1
Tmem109	0.000193165	-0.738868	0.29	0.499	1
Hrh1	0.00019458	-1.49455	0.05	0.154	1
Pgrmc1	0.000196518	-0.475013	0.97	0.981	1
Maf	0.00020005	1.17707	0.15	0.04	1
Mir1912	0.000200825	1.75149	0.14	0.033	1
Sbno2	0.000201525	0.686117	0.52	0.355	1
Zap70	0.000207237	-1.7041	0.02	0.146	1
Papl	0.000209178	1.63556	0.14	0.035	1
Htr1b	0.000211303	1.19205	0.19	0.056	1
Spon1	0.000213786	-1.14718	0.35	0.48	1
Got1	0.000219894	0.314903	0.91	0.769	1
Slc41a3	0.000223371	0.810585	0.39	0.195	1
Sema3c	0.000227896	-1.43337	0.02	0.143	1
Gys1	0.000229154	0.753199	0.58	0.43	1
Chst8	0.000229487	-0.746882	0.16	0.356	1
Dhrs7	0.000230101	0.499129	0.51	0.295	1
Fam102b	0.000230263	0.914689	0.37	0.191	1
Spock1	0.000231142	-0.906724	0.74	0.821	1
Dlat	0.000233339	0.528367	0.79	0.617	1
Sema7a	0.000233578	0.463109	0.24	0.087	1
T2	0.000233802	-1.08671	0.03	0.166	1
Pde7b	0.000233804	0.734886	0.37	0.185	1
Smoc1	0.000235414	-1.50969	0.02	0.143	1
Thpo	0.000236859	0.686783	0.58	0.38	1
Sstr2	0.000240268	-2.00409	0.04	0.162	1
Mast4	0.000240795	-0.891185	0.46	0.647	1
Fmnl1	0.000244826	0.652052	0.68	0.534	1
Ndufaf4	0.000251147	0.621437	0.69	0.513	1
P4ha3	0.000251925	-1.34874	0.1	0.27	1
Plxdc1	0.000252871	-1.21503	0.11	0.241	1
Cacng3	0.000256451	-1.21159	0.19	0.306	1
Acat1	0.000256788	0.382255	0.89	0.776	1
Ndufa9	0.000257066	0.551058	0.57	0.493	1
Sdc3	0.000257233	-0.459905	0.69	0.855	1
Phactr3	0.000271258	0.587848	0.67	0.48	1
Mettl9	0.000271391	-0.377163	0.18	0.38	1
Kifap3	0.000274875	0.456183	0.95	0.881	1
Zfp36	0.000279734	1.24226	0.14	0.031	1
Cnbd2	0.000301027	0.483337	0.5	0.289	1
Pea15a	0.000311111	-0.602912	0.61	0.744	1
Kctd7	0.000314512	0.540266	0.43	0.229	1
Sec14l2	0.000315782	0.303004	0.3	0.131	1
B230216N24Rik	0.000316549	-1.21274	0.25	0.43	1
Ier3ip1	0.000317051	-0.482551	0.57	0.761	1
Zfp318	0.00031737	0.288103	0.92	0.773	1
Ltk	0.000322347	0.43823	0.63	0.412	1
Scn9a	0.000323395	-0.474037	0.82	0.732	1
Ptpra	0.000334677	-0.342781	0.73	0.74	1
Sdsl	0.000336586	-1.18515	0.08	0.243	1
1700019D03Rik	0.000338899	0.843535	0.3	0.131	1
Esyt1	0.000346102	0.473464	0.33	0.152	1
Pus1	0.000349008	1.17539	0.33	0.154	1
Gas7	0.00034981	0.402461	0.85	0.672	1
Mpp3	0.000353541	0.432414	0.62	0.405	1
Atp6v1g2	0.000355054	0.339546	0.97	0.881	1
Col4a2	0.000356064	-0.397099	0.85	0.852	1
2410131K14Rik	0.000362732	0.641524	0.61	0.41	1
Ltbp3	0.000372048	-0.344671	0.76	0.888	1
Cwh43	0.000372494	0.914951	0.19	0.066	1
Thsd7b	0.000374333	-0.996967	0.19	0.383	1
Nudt13	0.000374811	0.684636	0.51	0.308	1
Crtac1	0.000383458	-0.768242	0.48	0.459	1
2019-09-06	0.000392895	0.517597	0.68	0.482	1
Alox8	0.000393427	0.911677	0.28	0.119	1
Raph1	0.000393703	-0.440175	0.46	0.667	1
Stk10	0.000395575	0.451002	0.3	0.131	1
Polr1b	0.000400298	0.493163	0.53	0.32	1
L3hypdh	0.000412849	-1.47124	0.08	0.222	1
Coro7	0.000416822	0.4572	0.85	0.68	1
Gstm1	0.00042121	-1.05848	0.08	0.239	1
Tacr3	0.00042152	-1.33503	0.01	0.112	1
Abhd12	0.000421581	0.277782	0.98	0.904	1
Mapk8	0.000425636	0.376235	0.89	0.765	1
Tm6sf1	0.000433031	0.628406	0.54	0.351	1
Mreg	0.000438011	0.887929	0.25	0.098	1
Rnf112	0.000441252	0.292779	0.99	0.921	1
Ackr1	0.000444699	-0.416064	0.46	0.669	1
Mal2	0.000446316	0.423225	0.76	0.653	1
Ammecr1l	0.000447379	0.31005	0.84	0.653	1
Azin2	0.00045746	0.684109	0.52	0.341	1
Depdc5	0.0004617	0.285971	0.87	0.699	1
Aifm3	0.000462431	0.35021	0.88	0.73	1
BC005764	0.000466531	-0.262396	0.88	0.95	1
Osbpl9	0.000466597	-0.436655	0.77	0.894	1
Ndufa3	0.00047206	0.447734	0.85	0.786	1
Huwe1	0.000472757	-0.419709	0.97	0.977	1
Mcmdc2	0.000482638	-1.11651	0.07	0.22	1
Stk38	0.000487042	0.290099	0.97	0.861	1
Epb4.1l4b	0.000487943	-1.03925	0.12	0.283	1
Dcaf7	0.000513228	-0.56905	0.64	0.803	1
Gas2l2	0.000518186	0.651474	0.16	0.046	1
Ryr2	0.000523191	0.270405	1	0.956	1
Fstl1	0.000531461	0.84959	0.42	0.262	1
Pde3b	0.000532958	-0.854329	0.21	0.401	1
Drc1	0.000538256	-1.27741	0.18	0.345	1
Anxa7	0.000540877	0.513024	0.74	0.547	1
Ano7	0.000543132	-1.64088	0.04	0.162	1
Rasgrp4	0.000545796	0.454729	0.61	0.405	1
1110017D15Rik	0.000551512	0.612372	0.34	0.166	1
Vstm2b	0.000554518	-0.835264	0.17	0.356	1
Pnkd	0.000561692	0.531928	0.87	0.723	1
Celf2	0.000565581	-0.433463	0.8	0.892	1
Catsperg2	0.000570681	-0.985758	0.04	0.17	1
Pnmal2	0.000573874	-0.380528	0.81	0.904	1
Dbpht2	0.000580269	-1.00682	0.11	0.274	1
Tpd52l1	0.000581651	-0.84977	0.11	0.272	1
Elfn1	0.000584279	-1.25723	0.04	0.154	1
Sdk2	0.000584837	-0.518575	0.1	0.262	1
Atp6v1c2	0.000591009	-1.58912	0.02	0.119	1
Pik3cd	0.000593445	0.654448	0.57	0.372	1
Trim62	0.0005955	0.699492	0.44	0.27	1
Dock11	0.000598666	0.678539	0.44	0.277	1
Anp32e	0.00060177	-0.455602	0.05	0.175	1
Frrs1l	0.000610025	-0.475955	0.56	0.692	1
Timm10	0.000616349	0.638713	0.4	0.212	1
Plxnd1	0.000617427	0.567768	0.24	0.096	1
Lynx1	0.000624516	0.465635	0.82	0.651	1
Fgfr2	0.000630702	-0.714108	0.06	0.197	1
Pnpo	0.000635949	0.425992	0.68	0.503	1
Lrp1b	0.000635994	-0.557237	0.75	0.802	1
Armcx5	0.000640934	0.743958	0.5	0.343	1
Map3k1	0.000641295	0.656704	0.56	0.387	1
Cap2	0.000648075	-0.56708	0.27	0.466	1
Tpd52	0.000652236	0.675459	0.56	0.387	1
Atad2	0.000654532	0.909884	0.26	0.11	1
Slit1	0.000662957	-0.739841	0.47	0.622	1
Dner	0.000664756	-0.665634	0.77	0.873	1
Slc30a4	0.000665883	0.722382	0.43	0.243	1
Lrp8	0.000675507	0.350923	0.96	0.869	1
Katnal2	0.000676666	-1.36656	0.04	0.162	1
Grina	0.000678875	-0.271063	1	0.998	1
Tmem108	0.00069747	-0.51774	0.34	0.538	1
Cic	0.000709776	0.322773	0.54	0.624	1
2010107E04Rik	0.0007101	0.40909	0.78	0.595	1
Radil	0.000711218	-0.59648	0.43	0.615	1
Rbfox1	0.000722378	0.357518	0.93	0.809	1
Rhbdl1	0.000723641	-0.275165	0.97	0.983	1
Gm5820	0.000726686	0.810638	0.23	0.089	1
Ccdc85a	0.0007281	-0.597898	0.38	0.582	1
Tmtc1	0.000729586	0.303949	0.74	0.547	1
Arhgap22	0.000732371	0.605904	0.39	0.206	1
Fam173a	0.000734793	-0.27551	0.94	0.96	1
Mfsd7b	0.000738763	0.725956	0.65	0.497	1
Rora	0.000746981	0.693217	0.64	0.486	1
2610008E11Rik	0.000751485	0.650762	0.54	0.351	1
Kirrel3	0.000752347	-0.868366	0.39	0.486	1
Pip5kl1	0.000755151	0.369971	0.67	0.466	1
Mms19	0.000760541	0.406516	0.79	0.624	1
Lphn3	0.000761836	-0.568498	0.58	0.663	1
Prdx5	0.000771702	0.487468	0.81	0.661	1
Gfra1	0.000775351	-1.44995	0.06	0.177	1
Jmjd1c	0.000780723	0.409867	0.97	0.942	1
Astn1	0.000805212	-0.437915	0.8	0.877	1
Fmn1	0.000808076	0.638549	0.37	0.193	1
Hlf	0.000809368	0.786936	0.44	0.27	1
Plagl1	0.000814161	-0.907202	0.18	0.356	1
Ifi27	0.000819836	0.554262	0.43	0.245	1
Kcnc4	0.000821142	0.55553	0.75	0.615	1
Fut2	0.000826942	0.922248	0.14	0.039	1
Zfp385a	0.000833213	0.482616	0.62	0.42	1
Pik3r1	0.000842737	0.612549	0.55	0.362	1
Ggt7	0.000852993	0.262951	1	0.944	1
Adrb1	0.000853695	0.769879	0.34	0.175	1
Cbfb	0.00085514	-0.598937	0.09	0.243	1
Ablim3	0.000855321	-0.51657	0.61	0.748	1
Zfr	0.000859714	-0.383045	0.92	0.961	1
Ctxn1	0.000863248	-0.698771	0.35	0.53	1
Asah1	0.000867809	0.333972	0.94	0.809	1
Zbtb20	0.000869267	-0.589991	0.32	0.514	1
Cpne2	0.000871353	-0.346463	0.16	0.333	1
Etnk2	0.000875499	-0.82569	0.21	0.391	1
Cntnap4	0.000875619	-0.71908	0.43	0.534	1
Enc1	0.000879523	-0.585058	0.17	0.351	1
Cdk9	0.000881721	-0.668823	0.57	0.713	1
Slc22a23	0.000884865	0.272074	0.73	0.532	1
Etfa	0.000898082	0.636546	0.49	0.295	1
Snora33	0.000905603	-1.58843	0.01	0.106	1
Gm14322	0.000915772	0.456779	0.26	0.11	1
Zfp955a	0.000923172	0.664345	0.48	0.329	1
Dscam	0.000930104	-0.514896	0.76	0.842	1
Ergic1	0.000949696	-0.718212	0.41	0.576	1
Thbs3	0.000952347	-0.817866	0.22	0.41	1
Snx22	0.000953021	0.379906	0.86	0.765	1
Rusc1	0.00095624	0.323112	0.96	0.927	1
Prex2	0.000958907	-0.89137	0.1	0.247	1
Abcd4	0.000974658	0.447554	0.66	0.468	1
Grin2b	0.000977782	0.25627	0.99	0.931	1
Got2	0.000982096	0.361026	0.85	0.692	1
Mctp2	0.000985565	0.463553	0.3	0.141	1
Nespas	0.0010072	-0.574529	0.01	0.104	1
Atp5g3	0.00101384	0.375171	0.91	0.825	1
4632428C04Rik	0.00105895	0.859901	0.17	0.067	1
Ccdc61	0.00106068	0.786577	0.39	0.225	1
Vgf	0.00106598	-1.16703	0.43	0.563	1
Coq9	0.00106671	0.313567	0.85	0.686	1
Col19a1	0.00108158	-1.2068	0.1	0.212	1
Col9a2	0.00108546	-1.00322	0.26	0.41	1
Cd200	0.00108567	-0.549554	0.83	0.917	1
Shisa6	0.0010857	-1.18417	0.07	0.204	1
Cluh	0.00110102	0.363017	0.89	0.753	1
Ftx	0.00110596	-0.403305	0.9	0.95	1
Shc2	0.00112085	-0.614039	0.58	0.728	1
Srsf7	0.0011305	-0.31545	0.97	0.948	1
Ust	0.00113101	-1.22632	0.03	0.146	1
Glt25d1	0.00113449	-0.322862	0.92	0.888	1
Ap1m2	0.00113769	1.03933	0.15	0.042	1
Mif4gd	0.00114521	0.737322	0.41	0.227	1
Sntb2	0.00115534	0.492472	0.41	0.233	1
Dsc2	0.00116113	0.697293	0.36	0.187	1
Prr16	0.00116651	0.697334	0.22	0.087	1
Atp10d	0.0011671	0.512733	0.33	0.168	1
Kazald1	0.00116849	0.614054	0.38	0.206	1
Slc25a29	0.0011712	0.528275	0.33	0.166	1
Col12a1	0.00117814	-1.34046	0.05	0.146	1
Gck	0.00119064	-1.23282	0.09	0.237	1
Ntan1	0.00120729	0.439452	0.7	0.678	1
Cnpy3	0.00121286	-0.532032	0.48	0.636	1
Pxn	0.00121411	-0.41806	0.45	0.64	1
Dlk1	0.0012188	-1.84689	0.16	0.262	1
Sptb	0.00122444	0.496844	0.67	0.493	1
C030037D09Rik	0.00123173	0.887851	0.18	0.064	1
Epha7	0.0012327	-0.911697	0.27	0.412	1
Fhl1	0.00124572	-0.40159	0.97	0.987	1
Nfat5	0.00126792	0.336349	0.88	0.717	1
1190007I07Rik	0.00127119	0.685374	0.38	0.231	1
Ubr4	0.00127357	-0.344035	0.97	0.977	1
Mir3072	0.00127393	-0.644044	0.34	0.524	1
Dlg2	0.00128369	0.331256	0.85	0.68	1
Rnf223	0.00129233	0.858627	0.21	0.079	1
Tiam2	0.00129969	0.638676	0.23	0.092	1
Foxred2	0.00131175	-0.54177	0.31	0.503	1
Cd63	0.00131901	-0.660574	0.12	0.277	1
Wbp5	0.00133562	-0.773537	0.32	0.461	1
Crot	0.00134505	0.53701	0.48	0.303	1
Hmgn2	0.00135386	0.465564	0.54	0.351	1
Idh3a	0.001371	0.418042	0.86	0.711	1
Rims3	0.00138611	-0.774178	0.04	0.16	1
Arhgap36	0.00138717	-2.4799	0.04	0.133	1
Nr2f2	0.00139227	-0.803945	0.05	0.179	1
Kras	0.00139795	0.493116	0.58	0.543	1
Ythdc1	0.00140972	0.3107	0.78	0.863	1
Nr1d1	0.00141364	0.350037	0.7	0.663	1
Hdac7	0.00142067	-0.416088	0.8	0.85	1
Crcp	0.00143818	-1.20921	0.18	0.285	1
Ankrd6	0.00149033	-0.605609	0.3	0.484	1
Oprm1	0.00151048	-1.51914	0.03	0.131	1
Bai2	0.00152177	-0.367377	0.91	0.958	1
A430105I19Rik	0.00152433	0.448586	0.15	0.044	1
Gm10560	0.00152649	-0.926065	0.11	0.266	1
Cdh8	0.00152931	-1.07226	0.33	0.435	1
Ssr1	0.00155271	-0.262141	0.94	0.902	1
Ece2	0.00155301	-0.291083	0.89	0.898	1
Pik3ca	0.00155684	0.400812	0.72	0.536	1
Fcho1	0.00155928	0.293141	0.98	0.913	1
Snord65	0.00159937	1.01378	0.24	0.106	1
Snrpn	0.00160494	-0.643153	0.1	0.245	1
Sfswap	0.00161461	0.288532	0.95	0.84	1
2610524H06Rik	0.00161635	-0.542721	0.47	0.634	1
Trpc5	0.00162052	-0.547683	0.11	0.262	1
Wbscr17	0.00162603	-0.894907	0.19	0.358	1
Trpc7	0.00165803	-1.3425	0.06	0.17	1
Pnpla2	0.00168501	0.516212	0.38	0.208	1
Asic1	0.00168514	-0.461662	0.72	0.807	1
Kif3b	0.00168854	0.55748	0.6	0.426	1
App	0.00169664	-0.314262	0.68	0.703	1
Ano5	0.00170426	0.372504	0.74	0.574	1
Ddhd1	0.00170444	0.317602	0.88	0.755	1
Rcor3	0.00170555	0.269256	0.88	0.748	1
9530051G07Rik	0.0017066	-0.896706	0.04	0.154	1
Neat1	0.00173388	-1.34707	0.03	0.141	1
Tpcn1	0.00173864	0.56214	0.54	0.426	1
Eif2ak2	0.00175002	-0.278393	0.13	0.058	1
Flrt2	0.0017615	-1.27266	0.09	0.225	1
Pde4a	0.0017998	0.303059	0.95	0.886	1
Smpd2	0.00183892	-0.859354	0.1	0.25	1
Galnt13	0.00184074	-0.45442	0.45	0.636	1
Eogt	0.00185652	0.426028	0.55	0.364	1
Grm2	0.0018809	-1.08255	0.36	0.493	1
Rab3b	0.00189168	-0.783954	0.11	0.264	1
Gpc3	0.00189661	-1.9942	0.03	0.127	1
Porcn	0.0019101	0.450313	0.81	0.653	1
Megf6	0.00192097	-0.76522	0.2	0.36	1
Ddc	0.00195275	-1.09343	0.07	0.206	1
Lman2l	0.00196295	-0.494425	0.36	0.551	1
Pla2g4e	0.0019728	-0.728862	0.17	0.339	1
Tmem47	0.0019963	-0.563618	0.35	0.501	1
Gclc	0.0020032	0.408714	0.68	0.557	1
Znhit1	0.00201896	0.346821	0.6	0.408	1
BC030499	0.00202134	-0.907493	0.2	0.374	1
Gm16702	0.00202255	-0.831317	0.03	0.139	1
Polrmt	0.00202291	0.550154	0.67	0.499	1
Fam124a	0.00204238	0.758835	0.41	0.264	1
Chrna7	0.00206757	0.556538	0.3	0.146	1
Gas6	0.00207034	0.280757	0.91	0.852	1
Map4k4	0.00208282	0.38923	0.77	0.601	1
Lrrtm4	0.00208633	-0.542402	0.36	0.536	1
Ndufv2	0.00209428	0.254884	0.91	0.778	1
Nudc	0.00209445	0.3206	0.47	0.482	1
Polq	0.00211465	0.297333	0.64	0.457	1
Spint2	0.00212932	-0.619263	0.62	0.717	1
Lama3	0.00216561	0.748352	0.27	0.139	1
Nbeal2	0.00217445	-0.515832	0.5	0.584	1
Map9	0.00220505	-0.591258	0.48	0.624	1
Gpc1	0.00220537	-0.41441	0.8	0.886	1
Atg4d	0.0022086	0.651753	0.63	0.486	1
Bcl2	0.00222322	0.552545	0.41	0.239	1
Epb4.1l4a	0.0022242	-0.988529	0.1	0.247	1
Sdc2	0.00223715	-0.679496	0.28	0.443	1
Pdzd7	0.00224095	0.504339	0.41	0.237	1
Zcchc16	0.00224517	-1.45782	0.04	0.146	1
Agpat4	0.00230674	-0.483484	0.39	0.578	1
Flrt3	0.00232756	0.343711	0.59	0.401	1
Pdzd8	0.00233885	0.413231	0.79	0.618	1
Nr6a1	0.00235006	0.619061	0.41	0.264	1
Fam131c	0.00235395	0.35641	0.28	0.137	1
Sox5	0.00236419	-0.764024	0.02	0.116	1
Ehd3	0.00238993	0.579959	0.47	0.306	1
Antxr1	0.00240245	-0.469544	0.07	0.198	1
Arntl2	0.00241359	0.346259	0.47	0.289	1
Akna	0.00241652	0.73643	0.11	0.029	1
Igfbp5	0.00241974	-1.03998	0.19	0.331	1
Mum1l1	0.00242027	-1.40277	0.11	0.222	1
Os9	0.00242759	-0.408092	0.68	0.815	1
Mir1264	0.00245215	0.531727	0.16	0.058	1
Ccdc136	0.00246224	0.349566	0.89	0.771	1
Crhr1	0.00248099	0.80688	0.47	0.322	1
1700080N15Rik	0.0024899	-0.440429	0.39	0.578	1
Alkbh7	0.00249776	0.346882	0.41	0.249	1
Amigo2	0.00250317	0.387144	0.46	0.285	1
Ppm1l	0.00251906	0.626703	0.37	0.204	1
Lin7b	0.00252101	0.386398	0.85	0.734	1
Syt10	0.00256552	-1.2094	0.04	0.154	1
Prdx4	0.00256951	-0.712729	0.16	0.316	1
Abcc10	0.00257005	0.463522	0.76	0.593	1
Dgcr14	0.00257038	0.315757	0.43	0.27	1
Limk2	0.00258239	0.310987	0.98	0.961	1
Lemd1	0.00258722	-1.52694	0.03	0.135	1
Dennd4a	0.00260128	0.261674	0.66	0.707	1
N4bp3	0.00260615	0.631157	0.17	0.06	1
Stk39	0.00261867	0.522627	0.5	0.337	1
Cntnap5a	0.00264002	0.567487	0.57	0.389	1
Nvl	0.00264041	0.332407	0.94	0.834	1
Ttc36	0.00265856	1.00403	0.11	0.027	1
Nrsn2	0.00269079	-0.307067	0.97	0.973	1
H13	0.00269134	-0.369893	0.85	0.942	1
Chrm4	0.00269316	0.938575	0.13	0.039	1
Ctps2	0.00269422	0.442663	0.87	0.763	1
2010204K13Rik	0.00269515	-0.644348	0.1	0.245	1
Cplx2	0.00271237	0.416451	0.66	0.48	1
Apbb2	0.00271982	0.422031	0.64	0.505	1
Nrip3	0.00272595	0.518641	0.63	0.464	1
Car10	0.00273129	0.375799	0.78	0.62	1
Nt5m	0.00274701	0.465384	0.65	0.48	1
B3gnt2	0.00276952	-0.774006	0.1	0.245	1
Me2	0.00278668	0.353484	0.37	0.405	1
Sema4c	0.00281266	-0.901612	0.04	0.123	1
Lrriq1	0.00284725	-0.897075	0.05	0.17	1
Gucy1a3	0.00287172	0.447233	0.42	0.249	1
Ctsz	0.00287267	0.968121	0.24	0.11	1
Rftn1	0.00287674	-0.997048	0.06	0.177	1
Lipa	0.00291489	-0.897174	0.25	0.343	1
Mir7035	0.00291524	1.11541	0.13	0.037	1
Ccdc108	0.00292591	-0.628159	0.05	0.17	1
Cyb5r3	0.00292645	-0.44284	0.18	0.331	1
Tead1	0.00293064	-0.571952	0.08	0.214	1
B3gnt1	0.00295679	-0.503355	0.66	0.798	1
Dad1	0.00298132	-0.285617	0.85	0.852	1
Sh3kbp1	0.00298185	0.583915	0.68	0.539	1
Adck1	0.00300973	0.278467	0.51	0.335	1
Ptger1	0.00306061	0.566375	0.47	0.312	1
Limk1	0.00310013	0.584802	0.62	0.468	1
Ppib	0.00311065	0.326147	0.91	0.809	1
Hmbs	0.00313796	0.736344	0.35	0.229	1
Ptprn	0.00314027	-0.285268	0.99	0.996	1
Tbc1d1	0.00316015	-0.482632	0.31	0.489	1
Ackr3	0.00318269	1.41217	0.12	0.044	1
Gpr12	0.00318503	-0.708921	0.12	0.249	1
Enkur	0.00318625	-1.25218	0.02	0.114	1
Slc25a42	0.00318783	0.469641	0.73	0.561	1
Adam19	0.00319123	-0.546933	0.24	0.414	1
Pgrmc2	0.00321213	-0.368826	0.34	0.518	1
Gpc5	0.00322415	-1.63996	0.06	0.116	1
Phactr1	0.00323311	0.549168	0.74	0.588	1
Epb4.1	0.00324209	0.315303	0.85	0.697	1
Impa1	0.00324397	0.778481	0.4	0.293	1
Gpr37	0.00325334	0.942659	0.28	0.145	1
Cdh20	0.00326102	-1.3637	0.03	0.125	1
Uqcrc1	0.00327241	0.513207	0.94	0.886	1
Pacsin3	0.00327555	0.902629	0.16	0.056	1
Large	0.00327875	0.407378	0.74	0.582	1
Sh3gl3	0.00329359	-0.428983	0.18	0.343	1
Spcs2	0.0033181	-0.390134	0.68	0.811	1
Lmbrd1	0.00332857	-0.390736	0.78	0.877	1
Dnmbp	0.00336724	-0.758221	0.24	0.391	1
Ptch2	0.00337644	-0.54886	0.07	0.195	1
Cxcl14	0.00340188	-1.20207	0.03	0.131	1
Lgi1	0.00343252	0.398158	0.78	0.651	1
Abcc8	0.00343409	0.356231	0.56	0.378	1
Rbm24	0.00344806	-0.64753	0.09	0.225	1
B4galt5	0.00344969	0.457436	0.77	0.701	1
Prkar2b	0.00346949	0.506344	0.59	0.41	1
Abca8b	0.00348696	-0.329128	0.43	0.607	1
Uaca	0.00352295	0.393449	0.4	0.233	1
Gm5415	0.00353199	-0.390167	0.12	0.268	1
Pigg	0.00353573	-0.804933	0.1	0.222	1
Rgs20	0.00358023	0.83642	0.31	0.173	1
B3galt6	0.00361158	-0.790994	0.17	0.254	1
Mmp11	0.00361526	1.15008	0.14	0.044	1
Igsf11	0.00366681	-0.98291	0.05	0.166	1
Dnpep	0.003671	0.418892	0.59	0.408	1
Sfrp2	0.00368525	-1.3841	0.16	0.301	1
Ankrd34b	0.00369625	0.624132	0.28	0.141	1
Calm2	0.00369703	-0.292196	0.95	0.967	1
Mrpl34	0.00372082	0.902526	0.29	0.177	1
Flot1	0.00374447	-0.395908	0.79	0.811	1
Cbx7	0.00375984	-0.397578	0.52	0.682	1
Erlin1	0.00376628	-0.76887	0.29	0.464	1
Spata1	0.00379436	0.67054	0.34	0.195	1
Cnih2	0.00379728	-0.42276	0.42	0.601	1
Gfra2	0.00381714	-0.939592	0.06	0.181	1
Ptk2b	0.00382093	-1.34	0.03	0.131	1
Igsf1	0.00383314	-1.95217	0.02	0.106	1
Ebf4	0.00386836	0.416437	0.61	0.43	1
Prkcb	0.00388116	-0.271233	0.9	0.938	1
Mirlet7bhg	0.00389405	0.415505	0.27	0.139	1
Plk5	0.00392639	-0.534315	0.55	0.582	1
Txn1	0.0039357	0.566859	0.53	0.437	1
Ckmt1	0.0039401	0.290922	0.94	0.825	1
Snx21	0.00396225	0.487896	0.65	0.534	1
Akap13	0.00398713	0.271266	0.67	0.491	1
Fbxw7	0.00399025	-0.683378	0.4	0.545	1
Cchcr1	0.00400285	0.796937	0.15	0.05	1
Med27	0.00404069	0.343112	0.65	0.47	1
A330076H08Rik	0.00404464	-0.359274	0.88	0.881	1
Ccdc28a	0.00407788	0.406991	0.66	0.493	1
Slc38a10	0.00407894	-0.51734	0.53	0.688	1
Ehmt2	0.00409361	-0.303168	0.96	0.933	1
Tbc1d23	0.00412091	0.330921	0.83	0.688	1
Dnah7a	0.00413225	-0.56373	0.11	0.249	1
Adamts16	0.00413319	0.409508	0.52	0.343	1
Psd3	0.00415811	-0.474302	0.52	0.584	1
Rpn2	0.00415973	-0.340589	0.81	0.873	1
Tnip2	0.00416062	-0.529171	0.46	0.628	1
Tmem169	0.00418467	0.553101	0.57	0.439	1
Sertad2	0.00418779	0.637781	0.28	0.139	1
Izumo4	0.00418943	-0.346769	0.82	0.886	1
Dusp18	0.00420643	-0.959674	0.04	0.145	1
Tmem200c	0.00421083	0.373296	0.42	0.254	1
Fam13a	0.00422113	0.418738	0.56	0.383	1
Grip2	0.00429717	0.369243	0.86	0.73	1
A330074K22Rik	0.0042999	0.79744	0.26	0.131	1
Sel1l	0.00432092	-0.414914	0.9	0.94	1
Scg2	0.00436636	-0.601277	1	0.987	1
Kcnj3	0.0043811	-0.536562	0.07	0.195	1
Peg10	0.00442051	-0.97487	0.11	0.237	1
Gstz1	0.0044295	-0.466625	0.54	0.688	1
Ahcyl2	0.00443262	0.516445	0.7	0.601	1
P2rx4	0.0044764	0.440921	0.5	0.326	1
Fyco1	0.00448721	-0.541557	0.63	0.694	1
Afap1	0.00454919	0.409971	0.66	0.484	1
Klhl33	0.00455548	0.731341	0.29	0.156	1
Vstm2l	0.00456749	-0.474288	0.28	0.451	1
Abca7	0.00459101	0.483757	0.42	0.254	1
Degs2	0.00460706	0.340352	0.53	0.561	1
Tmtc2	0.0046478	-0.991783	0.1	0.233	1
Apmap	0.0046634	-0.563581	0.5	0.597	1
Mrpl42	0.00467863	0.559382	0.47	0.306	1
Zscan18	0.00468562	-0.525408	0.44	0.565	1
Sidt1	0.0047293	-0.580351	0.41	0.576	1
Cd97	0.0047492	1.10443	0.11	0.029	1
Plxna3	0.00477886	-0.416904	0.59	0.751	1
Shd	0.00479174	0.316174	0.86	0.803	1
Kcp	0.00480356	-0.940592	0.08	0.191	1
Camk1	0.00481397	-0.324642	0.69	0.811	1
Naa15	0.00483033	0.447267	0.64	0.565	1
Eps8	0.00488466	-0.948912	0.07	0.185	1
Ablim1	0.00490352	0.347538	0.89	0.796	1
Wfs1	0.00492116	-0.639424	0.29	0.328	1
Vdac1	0.00495606	0.367401	0.9	0.854	1
Mdh1	0.00496856	0.296544	0.98	0.942	1
2500004C02Rik	0.00500971	0.781659	0.31	0.166	1
Fam174a	0.00502266	0.33371	0.68	0.509	1
Tmem8	0.00502285	0.398058	0.71	0.568	1
Cep250	0.0050281	-0.263667	0.59	0.753	1
Zdhhc3	0.00503044	-0.509276	0.5	0.511	1
Slc1a6	0.0050851	-0.774006	0.42	0.555	1
Phka1	0.00509847	-0.603084	0.45	0.597	1
Ccdc64	0.00515509	-0.384473	0.34	0.495	1
BC024139	0.00516473	-1.43189	0.03	0.114	1
Prmt8	0.00516536	1.12218	0.25	0.148	1
1810010D01Rik	0.00516659	1.27293	0.13	0.046	1
Map1s	0.00519286	-0.500136	0.54	0.636	1
Pde1c	0.00519527	-1.34142	0.03	0.125	1
Pth1r	0.00522682	0.505694	0.45	0.287	1
Kcnh4	0.00525056	-1.04936	0.05	0.133	1
Kdm7a	0.00526714	0.499238	0.67	0.514	1
4833439L19Rik	0.00527383	0.555101	0.69	0.53	1
Asb13	0.00530693	0.505569	0.47	0.324	1
Pcdh7	0.00531659	-0.523203	0.72	0.721	1
Arxes2	0.00532625	-0.357918	0.76	0.863	1
Hars	0.00535327	0.562774	0.56	0.462	1
Ncoa1	0.005407	0.35823	0.82	0.672	1
Fkbp1b	0.00541991	0.676293	0.34	0.204	1
Lrrc48	0.00542315	-0.474716	0.14	0.285	1
C530008M17Rik	0.00543116	-0.455154	0.38	0.553	1
Rgl1	0.00544126	-0.525989	0.33	0.497	1
Sv2b	0.00544901	-0.632972	0.35	0.52	1
Fam63b	0.00546435	0.473153	0.68	0.528	1
Sipa1	0.00546707	0.269737	0.32	0.183	1
Map3k5	0.00546815	-0.328725	0.15	0.295	1
Slco4a1	0.00547901	0.836759	0.22	0.104	1
Nrxn3	0.00548592	-0.664377	0.54	0.653	1
Tsc22d1	0.0054946	-0.267902	0.75	0.881	1
Ndufv3	0.00550558	0.329349	0.7	0.563	1
Cys1	0.0055161	-0.706804	0.24	0.401	1
Zfp385b	0.00553809	0.594721	0.39	0.233	1
Dusp2	0.00554481	0.877036	0.14	0.048	1
Dpp6	0.00556208	-0.380569	0.95	0.975	1
Rnf157	0.00561097	0.469735	0.8	0.697	1
Il12rb2	0.00563325	0.826542	0.23	0.118	1
Polb	0.00564179	0.277177	0.95	0.886	1
Rangrf	0.005642	0.995643	0.16	0.062	1
Id2	0.00566899	0.420331	0.27	0.135	1
Rab40b	0.00567074	-0.800727	0.13	0.274	1
Chchd7	0.00567594	0.381363	0.86	0.773	1
Clvs1	0.00567734	0.8038	0.27	0.175	1
Glt8d2	0.00568232	-1.33302	0.03	0.125	1
Tmem38a	0.00569189	0.318226	0.89	0.79	1
Far2	0.00572799	0.593321	0.68	0.528	1
Gkap1	0.00576564	-0.337862	0.4	0.574	1
Nsf	0.00579439	0.296506	1	0.973	1
Mylip	0.00581234	-0.535496	0.04	0.135	1
Sbk1	0.00581879	0.639946	0.48	0.32	1
Fam171a1	0.00584661	-0.522743	0.37	0.534	1
Zfp410	0.00585702	0.531518	0.68	0.553	1
Ska2	0.00586547	-1.35685	0.07	0.187	1
Lgi3	0.00588797	0.258661	0.91	0.896	1
Gamt	0.00588963	-1.53156	0.06	0.158	1
Efna3	0.00589017	-0.564778	0.24	0.405	1
Ube4b	0.00591662	0.353918	0.96	0.904	1
Eef1e1	0.00592558	-0.863719	0.23	0.27	1
Zmat1	0.00593933	-0.585449	0.45	0.618	1
Ypel3	0.00600218	0.289993	0.95	0.936	1
Ppip5k2	0.00600959	0.367148	0.88	0.776	1
Agk	0.00603202	0.399326	0.68	0.524	1
Pnrc1	0.00604546	-0.298892	0.14	0.281	1
Taldo1	0.00609317	0.570738	0.46	0.345	1
Dgcr2	0.00613086	-0.358126	0.84	0.894	1
Wdr76	0.00616242	-0.40541	0.45	0.347	1
Atp6v0e2	0.00617776	-0.306047	0.96	0.979	1
Mterfd3	0.00618497	0.537859	0.38	0.225	1
Gpr68	0.00621161	0.456256	0.46	0.295	1
Zkscan16	0.00622985	-0.469008	0.17	0.32	1
Ndufa11	0.00625616	0.322184	0.72	0.647	1
Prnp	0.00626818	-0.25253	1	0.988	1
A230065H16Rik	0.00627444	-0.691227	0.05	0.158	1
Abhd3	0.00630859	0.397303	0.44	0.277	1
Coro2b	0.00634644	0.565898	0.6	0.511	1
Brsk2	0.00640674	-0.319788	0.81	0.871	1
Morc2b	0.00641882	0.367797	0.37	0.22	1
Chn2	0.00642548	-1.20067	0.05	0.146	1
Cpne9	0.00646158	-1.56392	0.21	0.264	1
2019-09-04	0.0064746	0.422525	0.75	0.647	1
Gabrg2	0.00647973	-0.331792	0.89	0.938	1
Fam129c	0.00650497	0.776664	0.27	0.137	1
Calcoco1	0.00650914	0.479436	0.72	0.609	1
Scn2a1	0.00655375	-0.283171	0.97	0.988	1
9330159M07Rik	0.00655716	0.472924	0.16	0.06	1
Brinp1	0.00658427	-0.49711	0.48	0.599	1
Ccng1	0.00658961	0.514308	0.39	0.233	1
Kcnip1	0.00662482	-0.438326	0.33	0.497	1
St8sia5	0.0066339	0.589294	0.41	0.26	1
Abca8a	0.00663508	-1.22927	0.02	0.104	1
Trpc1	0.00666655	0.425041	0.46	0.295	1
Elac2	0.00673274	-0.575043	0.4	0.549	1
4930517E11Rik	0.00677381	0.788387	0.16	0.06	1
Chpf	0.00677939	-0.670758	0.46	0.586	1
Canx	0.00679744	-0.270908	0.97	0.987	1
Als2cl	0.00682779	-0.902592	0.09	0.212	1
Ephb1	0.00683234	0.287014	0.84	0.719	1
Zfp236	0.00692403	0.304235	0.68	0.644	1
Ctnnal1	0.00696934	0.49935	0.65	0.549	1
Gmip	0.00699009	-0.576333	0.28	0.432	1
Nav1	0.0069961	0.307601	0.98	0.956	1
Chd3	0.00705739	-0.286157	0.91	0.886	1
Tubb3	0.00709169	0.258794	0.95	0.881	1
Kcns2	0.0071485	-0.961606	0.04	0.141	1
Nckap5	0.00715767	-0.604435	0.08	0.202	1
E230016M11Rik	0.00715888	-0.658692	0.34	0.501	1
Zfp28	0.00716845	0.431531	0.39	0.235	1
Adcy6	0.00723027	-0.389728	0.66	0.769	1
Pik3c3	0.00723386	0.472177	0.58	0.414	1
Pcyt2	0.00725772	0.339538	0.93	0.898	1
Iqgap1	0.00726083	0.294837	0.67	0.511	1
Ctsf	0.00726903	0.261108	0.87	0.775	1
Tpmt	0.00727581	0.695593	0.23	0.108	1
Vangl2	0.00728584	-1.37915	0.08	0.181	1
Higd1a	0.00729326	0.415325	0.73	0.576	1
Tspan13	0.00730512	-0.455758	0.84	0.906	1
Ramp2	0.00731104	-1.29466	0.03	0.123	1
Golga7b	0.00731176	-0.456492	0.5	0.618	1
Hectd2	0.00731881	0.570816	0.44	0.279	1
Ak4	0.0073289	-1.23096	0.06	0.16	1
Lsm12	0.00733145	-0.739303	0.07	0.187	1
Plscr4	0.00740885	-1.54493	0.03	0.11	1
Tmx1	0.00744663	-0.454151	0.58	0.723	1
Cops6	0.00746349	0.264873	0.63	0.461	1
Slc26a2	0.00746975	0.660189	0.15	0.054	1
Dag1	0.00746995	-0.700021	0.41	0.52	1
Gm12504	0.00747907	0.93186	0.18	0.1	1
Ston2	0.00749419	-0.586582	0.05	0.156	1
Cend1	0.00752476	0.312685	0.86	0.734	1
Afmid	0.00752684	-0.6807	0.09	0.214	1
Actn4	0.00755445	-0.270733	0.53	0.501	1
Ddb1	0.00757136	-0.355616	0.72	0.836	1
Bdh1	0.0076202	0.552181	0.48	0.351	1
Arhgap33	0.00763574	-0.296395	0.82	0.809	1
Npnt	0.00770999	-1.23173	0.04	0.127	1
Kcna4	0.00771589	-0.65677	0.14	0.272	1
Slco4c1	0.00772535	0.868074	0.14	0.048	1
Cartpt	0.00772929	-1.62068	0.12	0.214	1
Sgk3	0.00774899	0.493198	0.24	0.116	1
Kat2b	0.00781765	0.462065	0.53	0.362	1
Leprot	0.0078273	-1.07817	0.09	0.204	1
Jak3	0.00786581	-0.771234	0.13	0.247	1
Ctnnbip1	0.00788027	0.506408	0.48	0.324	1
Adgb	0.00799057	-0.911946	0.04	0.116	1
Galns	0.00799159	-0.716852	0.19	0.341	1
Syn2	0.00800832	-0.389212	0.75	0.855	1
Plod3	0.0080677	-0.432691	0.66	0.686	1
Amotl2	0.0080855	0.575849	0.28	0.154	1
Tmem175	0.00809574	-0.399643	0.66	0.788	1
Ngb	0.00809776	-1.09717	0.09	0.2	1
Slc18b1	0.00815827	-0.846723	0.08	0.2	1
Rhebl1	0.00821825	0.579685	0.41	0.289	1
Wnt5a	0.00824474	-1.45034	0.04	0.125	1
Catsperg1	0.00828661	-0.441947	0.18	0.329	1
Cers5	0.00829352	-0.38203	0.75	0.792	1
Polr3g	0.00829823	1.27896	0.18	0.089	1
2019-03-02	0.00830973	0.452905	0.6	0.453	1
Gm5512	0.00834286	0.454818	0.58	0.482	1
Fbxl22	0.00834627	0.533309	0.22	0.102	1
Sfxn3	0.0083682	0.255044	0.97	0.961	1
Tekt2	0.00840736	-0.960931	0.1	0.177	1
Mical2	0.00844826	-0.471184	0.5	0.659	1
Angptl6	0.00845698	-0.979991	0.07	0.171	1
Gria2	0.00846227	-0.250297	1	1	1
Rngtt	0.00848992	0.429059	0.53	0.382	1
1810022K09Rik	0.00849141	0.327342	0.65	0.647	1
Fndc9	0.0085396	-1.04753	0.09	0.212	1
Spcs3	0.00856697	-0.604831	0.37	0.536	1
Tac1	0.00856699	-1.18418	0.67	0.59	1
Tmem222	0.00856782	-0.428888	0.62	0.724	1
Slc25a5	0.00864321	0.472961	0.58	0.447	1
Arxes1	0.00874475	-0.577096	0.52	0.659	1
Scn1b	0.00875434	0.302031	0.9	0.794	1
Enthd2	0.00876246	0.518463	0.53	0.366	1
Cuedc2	0.00879605	0.269593	0.64	0.632	1
Tnrc6c	0.00880275	-0.269537	0.91	0.952	1
C8g	0.008848	0.482102	0.12	0.195	1
Ints10	0.00887026	0.277517	0.92	0.805	1
Dhx35	0.00887197	0.539538	0.6	0.462	1
Impg2	0.00894384	-1.00277	0.1	0.164	1
Stxbp5l	0.00898529	0.27036	0.93	0.827	1
B430212C06Rik	0.00901236	-0.264644	0.18	0.1	1
Ift57	0.00901479	-0.397963	0.32	0.362	1
Dixdc1	0.00902411	-0.289412	0.76	0.715	1
B3gat1	0.00903081	-0.253112	0.6	0.753	1
Hrk	0.0090529	-0.733886	0.05	0.154	1
Zyg11b	0.00914532	0.347425	0.81	0.763	1
Efnb1	0.00918949	-0.491093	0.02	0.102	1
Zfp777	0.00923228	-0.348317	0.38	0.304	1
Gphn	0.00923364	-0.296599	0.86	0.934	1
2700038G22Rik	0.00925496	-0.949235	0.08	0.198	1
Bdnf	0.00925517	-0.682061	0.33	0.426	1
Vdac2	0.00926446	0.373961	0.78	0.753	1
Fam84b	0.00927999	1.00819	0.13	0.046	1
Sptan1	0.00928981	0.265904	1	0.985	1
Lpin1	0.00929444	0.314902	0.8	0.665	1
Sort1	0.00936217	-0.256879	0.7	0.817	1
Abcb1b	0.009383	-0.687982	0.04	0.135	1
Zdhhc15	0.00941274	-0.564958	0.04	0.135	1
Fat1	0.00942612	-0.642321	0.06	0.162	1
Rps6kb2	0.00946251	0.351186	0.9	0.829	1
Coa6	0.00947349	0.262278	0.25	0.326	1
1700017B05Rik	0.00951991	0.681299	0.25	0.131	1
Cxx1c	0.00952005	-0.291316	0.66	0.794	1
Kcnk3	0.00952211	-0.571721	0.26	0.418	1
Lmna	0.0095729	-0.657366	0.35	0.416	1
Pwwp2b	0.00971333	0.835116	0.23	0.146	1
Cacna2d3	0.00971923	-0.900604	0.25	0.376	1
Ppm1f	0.00979685	-0.459547	0.6	0.697	1
Tpi1	0.00980841	0.269883	0.9	0.838	1
Hspa5	0.00983824	-0.305753	0.88	0.934	1
N4bp2	0.00986396	-0.635808	0.31	0.466	1
Svil	0.00986825	0.766738	0.17	0.073	1
Pou2f2	0.00991798	-0.720615	0.19	0.324	1
Susd2	0.00992478	-0.578216	0.46	0.607	1
Kcnk1	0.0099616	0.488448	0.6	0.52	1
Pgbd1	0.0099737	-1.38064	0.05	0.127	1
Sgtb	0.0100074	0.469763	0.48	0.343	1
Chml	0.0100322	0.782815	0.26	0.139	1
Dennd2d	0.0100693	0.372358	0.12	0.042	1
Gatsl2	0.0100768	0.384602	0.74	0.59	1
Igsf3	0.0100771	0.273368	0.81	0.665	1
Usp33	0.0101213	0.288085	0.87	0.875	1
Pan3	0.0101281	0.284557	0.96	0.911	1
Frmpd1	0.010133	0.430538	0.26	0.135	1
Itga7	0.0101489	-0.443781	0.06	0.158	1
Gnb2	0.0102063	-0.304672	0.84	0.89	1
B3gat2	0.0102187	-0.540051	0.11	0.235	1
Il16	0.010229	0.413696	0.22	0.104	1
6430548M08Rik	0.0102517	-0.527138	0.54	0.605	1
Tmem67	0.0103373	-0.331329	0.44	0.603	1
Commd5	0.0104182	0.475415	0.22	0.116	1
Smim12	0.0104249	-0.342166	0.25	0.401	1
Lactb2	0.0104301	0.375424	0.41	0.258	1
Sh3glb1	0.010431	0.285913	0.86	0.748	1
Abhd11	0.0104495	0.454933	0.69	0.555	1
Smyd5	0.0104718	-0.451343	0.43	0.58	1
Akap1	0.0105346	0.283024	0.6	0.437	1
4933427D14Rik	0.0105456	-0.250178	0.81	0.829	1
Sulf2	0.0105648	-0.497483	0.5	0.53	1
Traip	0.0107752	-0.66016	0.13	0.258	1
Ung	0.0107966	1.12367	0.11	0.035	1
Rhno1	0.010831	0.515255	0.37	0.264	1
Gm13315	0.0108918	-0.881053	0.03	0.11	1
Ciao1	0.0108939	0.486902	0.54	0.455	1
Cnot11	0.0108983	0.529894	0.37	0.224	1
Vwa3a	0.0109628	-0.89547	0.04	0.131	1
Cox7c	0.0110105	0.444941	0.36	0.218	1
Bzw2	0.0110239	0.394342	0.66	0.518	1
Slc8a1	0.0110261	-0.330208	0.79	0.882	1
Trim72	0.0110445	-0.324817	0.03	0.116	1
Ndufs1	0.0110641	0.266968	0.92	0.83	1
Atf7	0.011083	0.726624	0.25	0.168	1
Gpr165	0.0111127	-0.970368	0.15	0.256	1
Pnrc2	0.0111373	-0.767618	0.19	0.293	1
Pdcd11	0.0111578	-0.385971	0.5	0.626	1
Ly6e	0.0111832	-0.45254	0.72	0.803	1
Col20a1	0.0112021	0.658683	0.21	0.104	1
Rhpn1	0.0112616	-0.888574	0.11	0.208	1
Sema6c	0.0112657	0.357465	0.68	0.536	1
2410004B18Rik	0.011294	0.598047	0.29	0.216	1
Tmem178b	0.0113906	0.450199	0.13	0.171	1
Syngr2	0.0114248	-0.932427	0.06	0.162	1
Ppa1	0.0114582	0.354568	0.61	0.505	1
Hsp90b1	0.0114699	-0.288794	0.95	0.981	1
Hivep1	0.0115252	0.294298	0.58	0.439	1
C2cd4c	0.0115336	-0.264158	0.05	0.139	1
Atp5g1	0.0115524	0.473347	0.61	0.538	1
Pfkl	0.0115997	-0.44727	0.7	0.798	1
Bicd1	0.0116211	0.276985	0.89	0.827	1
Adar	0.0116635	0.274226	0.96	0.927	1
Rnaseh2c	0.0116753	0.604847	0.36	0.216	1
Flcn	0.0116759	-0.428344	0.67	0.751	1
1700021K19Rik	0.0116954	0.280301	0.64	0.705	1
Lipe	0.0117034	0.781357	0.36	0.22	1
Tfeb	0.0117305	0.498023	0.18	0.079	1
Mpc2	0.0117307	0.407832	0.65	0.509	1
D630041G03Rik	0.0117425	0.774658	0.33	0.2	1
Zfp458	0.0117671	0.755774	0.23	0.119	1
Cry1	0.0117762	0.388332	0.36	0.218	1
Arhgef28	0.0118171	-0.714563	0.35	0.48	1
Rsad1	0.0118182	0.595827	0.46	0.366	1
Uqcrc2	0.0118182	0.404239	0.8	0.724	1
Stac2	0.0118482	-0.773053	0.17	0.31	1
H2afj	0.0118825	-0.720587	0.31	0.445	1
Nek3	0.0119356	-0.863641	0.08	0.193	1
Ccser2	0.0120131	0.32376	0.87	0.823	1
Mpzl1	0.0120528	-0.936244	0.15	0.2	1
Vps39	0.0121125	0.332723	0.85	0.73	1
9330162B11Rik	0.0121254	0.347506	0.16	0.069	1
Sec61a2	0.012178	-0.276874	0.97	0.963	1
Mterfd2	0.0122481	-0.660406	0.18	0.322	1
Scamp4	0.0122757	-0.378997	0.4	0.551	1
Derl1	0.0122957	-0.380052	0.45	0.609	1
Ireb2	0.0123263	-0.495299	0.47	0.607	1
Cacna1c	0.0123272	-0.266933	0.69	0.811	1
Naa20	0.0123448	0.50625	0.73	0.597	1
Ptprt	0.0124141	-0.561507	0.37	0.513	1
Pdia3	0.0124239	-0.342148	0.85	0.877	1
Prkce	0.0124764	0.388756	0.78	0.723	1
Serping1	0.0124874	-1.28738	0.05	0.125	1
Dennd2a	0.01249	-0.486763	0.25	0.36	1
Alg5	0.0126102	-0.426405	0.34	0.472	1
Sema3f	0.0126227	0.284062	0.74	0.588	1
Crip3	0.0127346	0.683143	0.36	0.222	1
Mfn1	0.0127782	0.277284	0.96	0.919	1
Sar1b	0.0128042	0.357468	0.73	0.592	1
Mrpl51	0.0128054	-0.259968	0.16	0.274	1
Fut8	0.0128108	-0.670262	0.35	0.474	1
Manba	0.0128408	0.463001	0.5	0.385	1
Grin2d	0.0128479	0.297659	0.7	0.576	1
Mrps9	0.0128795	0.448024	0.58	0.464	1
LOC106740	0.0129008	-0.75641	0.26	0.283	1
Satb1	0.0129201	-0.852299	0.23	0.353	1
Arap2	0.0129217	-0.827276	0.09	0.198	1
Tspan12	0.0129409	0.686962	0.36	0.22	1
Map2k5	0.0130082	0.260529	0.62	0.461	1
Mrpl12	0.0130143	0.435643	0.49	0.337	1
Col22a1	0.0130618	0.713746	0.12	0.042	1
Omg	0.013073	-0.36195	0.61	0.728	1
Fbxo34	0.0131041	0.476221	0.49	0.333	1
Gpr19	0.0131243	-0.555203	0.21	0.356	1
Sorbs2	0.0131564	-0.306674	0.71	0.838	1
Slc39a11	0.0131724	-0.999546	0.09	0.204	1
Mmd2	0.0132403	-0.640642	0.16	0.297	1
Lrrd1	0.0132524	0.332963	0.24	0.123	1
Smg6	0.013253	0.358413	0.77	0.632	1
Taf1c	0.0132585	0.372302	0.4	0.252	1
AF357425	0.0132618	-0.331519	0.71	0.805	1
Ppm1k	0.0132879	0.39355	0.61	0.457	1
Trpm4	0.0133141	0.410292	0.41	0.262	1
A830018L16Rik	0.0133791	-0.719881	0.18	0.316	1
Map1a	0.0133809	0.251941	0.94	0.881	1
Nsdhl	0.0133939	0.452691	0.41	0.262	1
Lrrtm2	0.0134063	-0.678805	0.33	0.462	1
Hipk2	0.0134874	-0.910359	0.26	0.349	1
Cox14	0.0135916	0.335056	0.7	0.593	1
Crtap	0.0136518	-0.860787	0.18	0.304	1
Baiap2l1	0.0136571	-0.631655	0.06	0.158	1
Tmcc2	0.0136621	0.413264	0.43	0.279	1
Fstl5	0.0138929	-0.646995	0.5	0.478	1
C230004F18Rik	0.013935	-0.291888	0.67	0.778	1
Gm12709	0.0139641	0.256909	0.65	0.507	1
Tbck	0.0141108	0.557719	0.31	0.289	1
Add1	0.0141146	0.273665	0.9	0.886	1
Tubb2b	0.0141391	-0.489299	0.07	0.177	1
Rps4x	0.014172	-0.616136	0.2	0.337	1
Arfgef2	0.0141782	0.312549	0.84	0.788	1
Mtg1	0.0141914	-0.292751	0.32	0.459	1
Cux2	0.0142179	-0.524763	0.29	0.43	1
Ecel1	0.0142388	-1.04925	0.09	0.202	1
Nmnat2	0.0142804	-0.316977	0.52	0.665	1
Rasgef1b	0.0142914	-0.673322	0.17	0.303	1
Prkcg	0.0143413	-0.331351	0.72	0.813	1
A730018C14Rik	0.0143782	0.25971	0.15	0.06	1
Psen2	0.0143923	-0.508491	0.3	0.449	1
Acsl5	0.0144194	0.481584	0.56	0.462	1
Ppp4r1l-ps	0.0144226	-0.770533	0.25	0.36	1
Muc6	0.014445	0.865935	0.15	0.098	1
2019-09-08	0.0146118	-0.490126	0.51	0.588	1
Dcdc2b	0.0146682	0.597841	0.29	0.291	1
1700001O22Rik	0.0147372	0.536309	0.29	0.162	1
Myh10	0.0147528	0.316345	0.93	0.846	1
Fbxo10	0.0148123	-0.331511	0.55	0.69	1
Rragd	0.0148738	-0.519453	0.22	0.299	1
Tfcp2l1	0.0148781	0.567519	0.19	0.104	1
Elavl4	0.014922	-0.45851	0.59	0.696	1
Edil3	0.0149338	-0.488755	0.61	0.653	1
Apba1	0.014941	-0.490863	0.45	0.574	1
2010015L04Rik	0.0149829	-1.01986	0.21	0.339	1
Pnmal1	0.0150791	-0.699787	0.39	0.501	1
Tbce	0.015083	0.300357	0.93	0.836	1
AW551984	0.0151278	-0.381038	0.46	0.617	1
Myo16	0.0152038	0.39709	0.32	0.187	1
Nudt2	0.0152759	0.869032	0.19	0.087	1
Ephx4	0.0153352	1.00294	0.18	0.089	1
Glud1	0.0154219	0.390641	0.87	0.775	1
Atp7a	0.0155152	0.490412	0.3	0.181	1
Gsk3b	0.0155177	0.277527	0.96	0.961	1
Suv39h2	0.0155683	0.55175	0.27	0.146	1
Myo1c	0.015589	0.40165	0.67	0.543	1
Myt1l	0.0155942	0.25627	0.97	0.913	1
Sun2	0.0156323	0.278438	0.26	0.141	1
1700066B19Rik	0.0156444	0.529438	0.12	0.042	1
Arhgef16	0.0157446	0.916152	0.16	0.069	1
1700029J07Rik	0.0157463	-0.679274	0.15	0.281	1
Ephx2	0.0157534	0.53035	0.24	0.123	1
Klf3	0.0157725	0.546167	0.31	0.179	1
Caln1	0.0158219	0.376271	0.6	0.443	1
Kcnj11	0.0158367	0.274868	0.37	0.229	1
Rnd3	0.0158373	-0.834307	0.23	0.356	1
Xxylt1	0.0158723	-0.379078	0.13	0.247	1
Ankrd44	0.0158765	-0.585668	0.27	0.418	1
Pik3c2b	0.0158774	0.374045	0.79	0.728	1
Klf7	0.0159102	0.48397	0.45	0.308	1
4933413L06Rik	0.0159467	0.452345	0.32	0.187	1
Klhl24	0.0159863	0.29122	0.55	0.401	1
Tmem263	0.015995	0.523206	0.52	0.378	1
Tmem132b	0.0160187	-0.613493	0.36	0.491	1
Gm15612	0.0160692	-0.324515	0.34	0.495	1
Incenp	0.0160714	0.41559	0.31	0.181	1
Mapk12	0.0161052	-0.838221	0.17	0.301	1
Rgs6	0.0161092	0.386102	0.33	0.2	1
Maats1	0.0162366	-0.480123	0.08	0.189	1
Fam135b	0.0162471	0.304989	0.55	0.397	1
Thg1l	0.0162639	-0.47519	0.09	0.202	1
Morn2	0.0162812	-1.20434	0.09	0.189	1
Gsto1	0.0162873	-0.722766	0.22	0.276	1
Fdxr	0.0163195	0.331539	0.6	0.459	1
Cpne6	0.0163561	-0.257796	0.94	0.906	1
Auh	0.0163749	0.498332	0.64	0.503	1
Baz2a	0.0164148	0.362255	0.69	0.719	1
Yod1	0.0165356	-0.826873	0.05	0.145	1
Urod	0.0165368	0.403398	0.44	0.304	1
Abcb9	0.0166302	0.355052	0.76	0.632	1
Phxr4	0.0167221	0.764552	0.18	0.083	1
Mgat4c	0.0167372	-0.686242	0.51	0.516	1
Gm12060	0.0168325	0.817711	0.55	0.493	1
Gpr158	0.0168953	-0.504537	0.53	0.663	1
Tapt1	0.0169648	0.315853	0.72	0.584	1
Ypel2	0.0170296	-0.493064	0.29	0.437	1
Isca2	0.0170639	0.284468	0.78	0.647	1
Glt8d1	0.0171049	-0.338852	0.81	0.827	1
Proz	0.0173408	-0.499923	0.08	0.187	1
Igip	0.017344	0.443605	0.75	0.634	1
Gm15881	0.0173673	-1.7165	0.04	0.108	1
Fbn2	0.0173897	-0.689178	0.04	0.116	1
Lamp1	0.0174196	-0.336172	0.87	0.919	1
Leprel4	0.0174508	-0.453067	0.19	0.328	1
Myt1	0.0175101	0.757353	0.39	0.268	1
Zfp687	0.0175198	-0.406566	0.5	0.603	1
4930506M07Rik	0.0175903	0.257547	0.86	0.746	1
Wdr81	0.01761	0.333398	0.38	0.241	1
Znhit3	0.0176602	-0.636339	0.17	0.303	1
Ndufaf1	0.0177404	0.562603	0.27	0.154	1
Frat1	0.0177583	0.61175	0.28	0.187	1
Pgs1	0.0180205	-0.512617	0.45	0.553	1
Mrpl37	0.0180251	0.615728	0.65	0.561	1
Ogfod3	0.0180406	-1.04346	0.11	0.222	1
Psma2	0.0180605	0.404632	0.63	0.484	1
Hpn	0.018083	0.749656	0.16	0.067	1
Nacc2	0.018211	0.309607	0.5	0.349	1
Zfp213	0.0182226	-1.22532	0.1	0.156	1
Galk2	0.0182453	-0.779316	0.23	0.318	1
Sucla2	0.01828	0.466444	0.74	0.628	1
Tsen54	0.0182879	0.617756	0.44	0.32	1
Tatdn3	0.0182885	0.413276	0.8	0.721	1
Itga8	0.0183546	0.807851	0.16	0.077	1
Stat6	0.0185067	0.643955	0.18	0.083	1
Hus1	0.0185658	-0.998008	0.05	0.133	1
Cngb1	0.0185754	-0.604036	0.05	0.143	1
Trim67	0.0187213	0.454975	0.32	0.225	1
AI854703	0.018761	0.376877	0.56	0.412	1
Gm16023	0.0188273	0.870585	0.16	0.198	1
Eef1a1	0.0188605	-0.27511	0.83	0.884	1
Odf4	0.0188944	-1.36558	0.04	0.121	1
Cacnb4	0.0190593	-0.401842	0.66	0.773	1
Fgd6	0.0190595	0.768664	0.11	0.044	1
Pard6a	0.0190847	0.612974	0.47	0.339	1
Gabrb3	0.0191315	-0.258011	0.78	0.888	1
2310015A10Rik	0.0191436	-0.614772	0.11	0.227	1
Zkscan1	0.0191498	0.322778	0.45	0.304	1
Gpr56	0.0192482	-0.375177	0.6	0.692	1
Chrm1	0.019275	0.449787	0.28	0.158	1
Mapk4	0.0192769	0.327092	0.26	0.295	1
Rtbdn	0.0193781	-0.637155	0.39	0.484	1
Plod2	0.0194633	0.310244	0.36	0.224	1
Klhl42	0.0194841	0.52895	0.3	0.243	1
Palmd	0.0195181	0.365082	0.15	0.062	1
Mphosph8	0.0196014	-0.301864	0.5	0.649	1
D130040H23Rik	0.0196482	-1.23702	0.09	0.189	1
Pacs1	0.0196702	-0.272891	0.48	0.628	1
Ppp1r9a	0.0197168	-0.427693	0.67	0.776	1
Bcas3	0.0197168	0.401825	0.46	0.329	1
Cib1	0.0197593	0.835706	0.17	0.081	1
6330408A02Rik	0.0198325	0.881879	0.19	0.133	1
Sorl1	0.0198752	-0.502044	0.57	0.644	1
Ramp3	0.0199285	1.00955	0.15	0.066	1
Ptp4a3	0.0199336	-0.330634	0.3	0.441	1
Minos1	0.0199466	0.321506	0.88	0.792	1
Mrps5	0.0199502	0.263634	0.82	0.688	1
Srrm3	0.0199917	0.389771	0.85	0.778	1
Rnf145	0.0200128	-0.288726	0.75	0.836	1
Rpl22l1	0.0200783	-0.463604	0.48	0.599	1
Xylt1	0.0200927	-0.630755	0.14	0.262	1
Cwc15	0.020162	0.490442	0.44	0.374	1
Wbscr27	0.020229	0.533708	0.23	0.123	1
Zfp608	0.0202887	-0.416	0.22	0.347	1
Fam208b	0.0203921	0.343869	0.77	0.653	1
Luzp1	0.0204149	0.283466	0.71	0.57	1
Ttc25	0.0206569	-0.896099	0.03	0.104	1
3110021N24Rik	0.0208042	0.280969	0.61	0.499	1
Il11ra1	0.0208364	0.541777	0.49	0.343	1
Dph2	0.0208974	-0.282136	0.33	0.254	1
D5Ertd579e	0.0209091	0.328456	0.78	0.657	1
Zswim5	0.0209256	0.754545	0.3	0.206	1
1500011B03Rik	0.021009	-0.299474	0.64	0.771	1
Mppe1	0.0210449	0.313737	0.47	0.337	1
Nexn	0.0210864	0.713474	0.31	0.183	1
Zfp395	0.0211153	-0.442694	0.14	0.264	1
2310061I04Rik	0.0211629	0.301103	0.91	0.869	1
Trpm2	0.0211833	0.298734	0.8	0.692	1
Commd7	0.021215	-0.308665	0.29	0.432	1
Prr3	0.0212265	-0.328606	0.37	0.52	1
Lemd2	0.0212694	-0.360407	0.53	0.651	1
Tulp4	0.0212797	0.308501	0.81	0.767	1
Rev1	0.0213011	0.315419	0.66	0.634	1
Pcdh1	0.0213334	-0.866731	0.11	0.224	1
Sdk1	0.021406	-0.495656	0.14	0.258	1
Myh9	0.0214789	0.411277	0.48	0.343	1
Spry4	0.0215066	-0.762845	0.04	0.123	1
Aco2	0.0215226	0.262896	0.93	0.875	1
Rptor	0.0218089	-0.293783	0.59	0.713	1
Pank4	0.0218264	0.282243	0.83	0.703	1
Cabyr	0.0218926	0.625612	0.35	0.233	1
Api5	0.021927	0.59475	0.52	0.407	1
A330069E16Rik	0.0219437	-0.800355	0.06	0.156	1
Slc6a8	0.0219959	0.345009	0.73	0.649	1
Cacybp	0.0221449	-0.445056	0.38	0.53	1
6820408C15Rik	0.0221867	1.02644	0.25	0.152	1
Gns	0.0222271	-0.376565	0.7	0.769	1
4933424G06Rik	0.0222558	-0.619203	0.12	0.235	1
Ccdc53	0.0223022	0.47404	0.38	0.254	1
Fam98c	0.0223351	0.426447	0.47	0.341	1
Neurl1b	0.0223505	0.552448	0.16	0.069	1
Fkrp	0.0224369	-0.453191	0.25	0.391	1
Polr2d	0.0224992	0.366615	0.28	0.16	1
Smarcd3	0.0225519	0.274661	0.94	0.877	1
Wdsub1	0.0226637	-0.359203	0.39	0.349	1
Ovca2	0.022664	-0.780034	0.27	0.383	1
Slc25a40	0.0227769	0.329293	0.52	0.372	1
Rabggta	0.0228257	0.317011	0.66	0.538	1
Nenf	0.0229001	-0.33758	0.71	0.821	1
Sptlc2	0.0229649	0.34492	0.51	0.364	1
Ccdc43	0.0230435	0.490606	0.3	0.187	1
Shisa7	0.0231565	-0.38941	0.79	0.844	1
Zfp691	0.0231669	0.624473	0.35	0.245	1
Fam49b	0.0232219	0.400885	0.8	0.748	1
Hn1l	0.0232889	-0.518723	0.04	0.123	1
Myadml2	0.0233212	-1.22531	0.05	0.11	1
Ccdc174	0.0234357	0.393831	0.56	0.536	1
Hcn3	0.0234671	0.376958	0.72	0.622	1
Camk1d	0.0234688	-0.585048	0.17	0.299	1
Trpt1	0.0235543	0.345218	0.47	0.331	1
Ano4	0.0235565	0.590564	0.54	0.434	1
Sstr1	0.023632	-0.601121	0.13	0.249	1
Cldn11	0.0237648	0.358719	0.63	0.516	1
Tmem117	0.0238042	-0.946952	0.12	0.21	1
Fam195a	0.0238347	0.644161	0.35	0.224	1
Htr1f	0.02388	0.895667	0.14	0.058	1
Abcc1	0.0238929	-0.435632	0.4	0.53	1
Olig1	0.0238958	-0.47628	0.13	0.247	1
Ebf3	0.0239533	-0.83722	0.25	0.347	1
Scn3a	0.0239746	-0.311938	0.93	0.934	1
Mid1ip1	0.0239912	0.302682	0.34	0.214	1
Mapk1ip1	0.0241505	0.329854	0.76	0.682	1
Midn	0.024227	0.487078	0.28	0.204	1
Adamts2	0.0243257	-0.597103	0.44	0.435	1
Lamp2	0.0243334	0.368235	0.6	0.457	1
Noc4l	0.0243558	-0.491573	0.33	0.345	1
Tox3	0.0244588	0.598929	0.31	0.187	1
1190002N15Rik	0.0244623	0.256196	0.38	0.268	1
Dzip1l	0.0245927	-0.269001	0.29	0.434	1
Ext2	0.024723	-0.471809	0.47	0.584	1
Lrpap1	0.0247808	-0.334419	0.88	0.927	1
Pgpep1	0.024825	1.1087	0.16	0.118	1
E330009J07Rik	0.0248856	-0.594556	0.2	0.216	1
Prodh	0.02496	-0.825579	0.07	0.168	1
St6gal2	0.0250171	0.458685	0.32	0.197	1
Myo5b	0.0251373	-1.15518	0.06	0.118	1
Crip2	0.025298	-0.308883	0.13	0.237	1
Uba1	0.0253314	0.25854	0.9	0.798	1
Rpf2	0.0253332	-0.712438	0.22	0.229	1
Cnksr2	0.0253494	-0.320412	0.25	0.383	1
Gm14164	0.0254505	-0.390171	0.34	0.486	1
Lrp4	0.0254538	0.652127	0.15	0.1	1
Zfp92	0.0256122	-0.743147	0.06	0.15	1
Pttg1ip	0.0256624	0.316616	0.71	0.586	1
Xrn2	0.0256823	0.453767	0.82	0.699	1
Wdtc1	0.0258676	-0.625838	0.28	0.312	1
6720489N17Rik	0.0258983	-1.12424	0.03	0.106	1
Atp2b4	0.0262233	-0.388079	0.71	0.744	1
Ar	0.0263152	-0.953515	0.09	0.173	1
Cyp2u1	0.0263172	0.631338	0.27	0.173	1
Hmg20b	0.0263899	0.31717	0.18	0.092	1
Xkr7	0.026432	1.22007	0.11	0.052	1
Nr3c1	0.0264751	0.411735	0.5	0.41	1
Col14a1	0.0265253	-0.829656	0.05	0.135	1
Cdh9	0.0265459	-0.339626	0.19	0.32	1
Fbrsl1	0.0265669	0.383645	0.81	0.697	1
Fam71d	0.0267991	-1.11765	0.05	0.131	1
Smim7	0.0269392	0.4021	0.5	0.464	1
Ywhae	0.0269565	-0.301128	0.88	0.925	1
Gm9962	0.0270492	-0.909149	0.08	0.164	1
Impa2	0.0270726	0.516217	0.2	0.102	1
Setx	0.0271287	0.264869	0.88	0.815	1
Uchl3	0.0271715	0.353639	0.57	0.439	1
Uqcrfs1	0.0271871	0.323138	0.64	0.514	1
Slc3a2	0.0272979	-0.335334	0.74	0.805	1
Pcnt	0.0273107	0.369	0.4	0.283	1
Ubac1	0.0273361	0.418025	0.74	0.669	1
Slc4a8	0.0274046	0.350135	0.89	0.846	1
Smug1	0.0274159	0.505713	0.4	0.281	1
Terf1	0.0274834	-0.545674	0.39	0.52	1
Tmem132c	0.0275529	-0.992042	0.06	0.116	1
Nedd9	0.027556	-0.384489	0.03	0.102	1
Ppp4r1	0.0276093	0.433619	0.71	0.611	1
D17Wsu104e	0.0276384	-0.454422	0.51	0.617	1
Peli1	0.0277369	0.324096	0.5	0.356	1
Efcab6	0.0277833	-0.934105	0.07	0.131	1
Hsd17b4	0.0277971	0.339479	0.52	0.376	1
Sema6a	0.0278816	-0.656479	0.28	0.383	1
Qrsl1	0.027971	0.441552	0.41	0.287	1
Tango6	0.0279775	0.352297	0.27	0.154	1
Trp53inp2	0.0280173	0.387061	0.63	0.486	1
Gatad2a	0.0280753	0.442308	0.37	0.239	1
Ubiad1	0.0280866	0.621175	0.24	0.179	1
Fan1	0.0280934	0.619317	0.33	0.239	1
Gclm	0.0281315	0.309357	0.55	0.407	1
Taf4a	0.0281641	-0.461904	0.49	0.534	1
Ggcx	0.0281643	0.495632	0.57	0.487	1
Stam2	0.02824	0.669034	0.31	0.227	1
Adck5	0.0282534	0.454257	0.58	0.555	1
Peli3	0.0282671	0.55609	0.27	0.162	1
1700110C19Rik	0.0283	-0.275511	0.04	0.116	1
Pnoc	0.0283646	-1.6425	0.08	0.171	1
Myrip	0.0283991	-0.622997	0.27	0.366	1
Vldlr	0.0284003	-0.412855	0.57	0.624	1
Arhgap44	0.0284617	0.351283	0.9	0.819	1
Stt3a	0.0285258	-0.730051	0.39	0.418	1
2310011J03Rik	0.028548	0.581621	0.24	0.131	1
Bex4	0.028645	-0.690624	0.09	0.171	1
Agbl5	0.0287182	-0.325347	0.34	0.484	1
Ubb	0.0287502	-0.2521	0.82	0.886	1
Tfr2	0.0288049	-0.513633	0.15	0.27	1
Cyb5d2	0.0288647	-0.866208	0.11	0.212	1
Dnajb6	0.0288699	0.561172	0.44	0.407	1
Rps12	0.028999	-0.373708	0.05	0.127	1
Gpr61	0.0290648	-0.601078	0.42	0.514	1
Smim13	0.0292707	0.463249	0.55	0.434	1
Ier3	0.0293198	0.289442	0.15	0.197	1
Crlf3	0.0293509	0.576544	0.34	0.229	1
Ehbp1l1	0.029413	-0.659247	0.29	0.428	1
Nefl	0.0294265	0.488412	0.6	0.47	1
Hykk	0.0296313	0.785696	0.2	0.11	1
Col2a1	0.0296556	-0.960038	0.13	0.224	1
Rgag4	0.0298667	0.262687	0.17	0.264	1
Nolc1	0.0299701	-0.47695	0.26	0.397	1
2700069I18Rik	0.0300062	0.607032	0.29	0.181	1
Lonrf1	0.0300354	-0.477286	0.25	0.385	1
Psme4	0.0300411	0.373575	0.88	0.813	1
Syne4	0.0302071	-0.464691	0.34	0.472	1
Matn2	0.0303682	-0.959385	0.09	0.187	1
Nek8	0.0303783	0.915576	0.12	0.046	1
Thumpd1	0.0304061	-0.293585	0.16	0.274	1
Rnh1	0.0305206	0.504172	0.48	0.343	1
Ncald	0.0305619	-0.653597	0.35	0.486	1
Hn1	0.0306943	-0.517438	0.33	0.457	1
Zfp553	0.0307022	-1.07657	0.09	0.181	1
Nabp2	0.0307614	-0.372341	0.32	0.445	1
Rpe	0.0307802	-1.04021	0.13	0.2	1
Atxn1	0.0308111	0.44251	0.66	0.628	1
Trim3	0.0308229	0.327898	0.86	0.763	1
2900005J15Rik	0.0309746	0.636554	0.37	0.25	1
Cstf2t	0.0309956	-0.270864	0.32	0.445	1
Aldh5a1	0.0310725	0.384748	0.71	0.615	1
Cage1	0.0312223	-0.880306	0.15	0.187	1
Znrf3	0.0312369	-0.557541	0.21	0.329	1
Hspa12a	0.0312693	0.308401	0.76	0.651	1
Prdm9	0.0312814	0.620545	0.27	0.17	1
0610007P14Rik	0.0314218	-0.473171	0.48	0.605	1
Firre	0.0315264	0.326143	0.93	0.84	1
Slc38a6	0.0315315	0.384196	0.67	0.532	1
Slitrk1	0.031564	-0.531627	0.52	0.586	1
Dhrs1	0.0317066	0.577285	0.39	0.312	1
Vmn2r87	0.0317169	-0.691825	0.06	0.127	1
Sirt7	0.0317776	0.272625	0.86	0.78	1
Slc37a4	0.031834	-0.659991	0.32	0.447	1
Zmat4	0.0318621	0.466696	0.39	0.258	1
5730409E04Rik	0.031926	-0.590073	0.2	0.314	1
Dirc2	0.0319269	0.360355	0.58	0.449	1
Rpl23	0.0319954	0.469847	0.32	0.337	1
Swt1	0.0320123	0.465697	0.67	0.588	1
Ephx1	0.0321027	-1.37653	0.07	0.152	1
Mlec	0.0321763	-0.351168	0.63	0.751	1
Pcx	0.0321878	0.356668	0.44	0.308	1
Ndufaf2	0.0326165	0.516564	0.36	0.243	1
Doc2b	0.0326264	-0.588881	0.32	0.408	1
Tmem163	0.0326413	0.277153	0.77	0.655	1
Wipf2	0.0327473	0.392413	0.64	0.503	1
1700010I14Rik	0.0327483	-0.84953	0.05	0.135	1
Pi16	0.0329279	-1.02103	0.07	0.15	1
Esyt2	0.0329853	0.412665	0.65	0.584	1
Lrrn2	0.032988	-0.432824	0.58	0.672	1
Fam86	0.0329953	0.927399	0.15	0.112	1
Lmbr1l	0.0330342	0.858832	0.28	0.171	1
Usf1	0.0330567	-0.347255	0.31	0.329	1
Tor1aip1	0.0330737	-0.37549	0.25	0.383	1
Lrrc57	0.03308	0.534795	0.41	0.304	1
Spata7	0.033169	0.410722	0.79	0.705	1
Dnm3os	0.0332423	0.255454	0.55	0.408	1
1810010H24Rik	0.0333274	-0.549145	0.07	0.16	1
Zfp672	0.0334081	0.315471	0.68	0.553	1
Ankrd28	0.0334082	0.345317	0.64	0.505	1
Pou3f3	0.0334477	-0.626229	0.09	0.191	1
Wsb2	0.0335248	-0.439016	0.36	0.457	1
Fam217b	0.0336483	0.480959	0.33	0.208	1
Mycbpap	0.0337056	-0.275109	0.08	0.173	1
Fa2h	0.0337086	0.696504	0.2	0.106	1
Ogfod2	0.0338031	0.385702	0.45	0.316	1
Adamts15	0.0338541	-1.10027	0.1	0.17	1
Abracl	0.0340342	0.689855	0.2	0.112	1
Plcd3	0.0341968	0.280799	0.31	0.195	1
Ormdl3	0.0343821	-0.350871	0.35	0.482	1
Prrt4	0.0344038	-0.376612	0.29	0.42	1
Gstm4	0.0344263	-1.07181	0.06	0.112	1
Abhd6	0.0344721	0.436914	0.51	0.403	1
E4f1	0.0345268	0.437123	0.67	0.559	1
Cryl1	0.0345326	1.06833	0.15	0.092	1
Zfp142	0.0347704	-0.520451	0.32	0.432	1
Plk4	0.0347758	0.294754	0.25	0.146	1
Alg12	0.0347795	0.492437	0.31	0.266	1
Gdpd5	0.0347796	0.673645	0.31	0.193	1
Ube2d1	0.0348958	0.538301	0.5	0.41	1
Mctp1	0.0349188	-0.786355	0.28	0.353	1
Slc39a6	0.03498	-0.415963	0.5	0.609	1
Phkb	0.0351677	0.391117	0.61	0.474	1
Armcx2	0.0352682	-0.405737	0.54	0.659	1
2510002D24Rik	0.0354003	0.36914	0.71	0.599	1
Ctbp2	0.0354024	-0.42699	0.58	0.671	1
Mpp4	0.0356625	-0.887147	0.12	0.225	1
Mapkapk2	0.0357052	0.284894	0.27	0.158	1
Agpat6	0.0357747	-0.275424	0.65	0.63	1
Plekha1	0.0359075	0.295386	0.75	0.618	1
Gnpnat1	0.0359469	-0.334113	0.18	0.293	1
Syndig1	0.0359601	-1.08683	0.06	0.146	1
Rasgrp3	0.0360449	0.407986	0.15	0.067	1
P4htm	0.0363395	-0.369548	0.78	0.842	1
Neil1	0.0363842	-0.529957	0.34	0.47	1
Tnfrsf19	0.0365691	-0.867279	0.1	0.198	1
Knop1	0.0366015	0.339856	0.62	0.507	1
Car2	0.036603	0.451325	0.43	0.303	1
Mrs2	0.0367961	0.788492	0.28	0.2	1
Trabd	0.0368386	0.309323	0.63	0.509	1
Itm2a	0.0368791	0.407543	0.23	0.127	1
Chgb	0.0369954	-0.449671	0.87	0.896	1
Dlgap3	0.037086	-0.404769	0.37	0.509	1
Magi2	0.0371106	-0.483362	0.68	0.769	1
Dym	0.0372393	0.53801	0.43	0.31	1
Tmem237	0.0372905	-0.347541	0.25	0.376	1
Maoa	0.0373001	-0.574234	0.13	0.241	1
1700001L19Rik	0.0373317	-0.51428	0.05	0.131	1
Rem2	0.0374808	-1.21242	0.04	0.112	1
Nap1l2	0.0375379	0.356361	0.57	0.495	1
Clec16a	0.0376479	0.262602	0.91	0.855	1
Endov	0.0376852	-0.52703	0.23	0.308	1
Msl2	0.0376883	0.301884	0.24	0.139	1
Syvn1	0.0378016	-0.349777	0.69	0.784	1
Atp5h	0.0379364	0.292347	0.85	0.79	1
Gnai2	0.0379438	-0.348169	0.58	0.674	1
Morc4	0.037964	-0.470498	0.11	0.208	1
Ciita	0.038103	0.649525	0.23	0.143	1
Xbp1	0.0381095	-0.308373	0.65	0.723	1
Slc7a5	0.0381489	-0.640129	0.2	0.287	1
Drd1a	0.0381508	0.649671	0.21	0.116	1
Sil1	0.0381871	-0.408295	0.2	0.316	1
Lekr1	0.0382025	0.416021	0.49	0.368	1
Acox1	0.0382903	-0.440754	0.7	0.711	1
Ppapdc3	0.0384093	-0.608576	0.23	0.285	1
2019-03-08	0.0384538	0.284944	0.73	0.607	1
Elavl1	0.0386131	0.444208	0.61	0.505	1
4930453N24Rik	0.038734	0.638515	0.19	0.1	1
Tmem68	0.0388811	0.277058	0.46	0.326	1
Gt(ROSA)26Sor	0.0389697	0.386262	0.45	0.397	1
Hpca	0.0390552	0.310452	0.8	0.69	1
Pip5k1b	0.0390649	-0.286774	0.12	0.216	1
Cables2	0.0391643	0.423308	0.58	0.518	1
Smox	0.0392276	-0.602211	0.29	0.308	1
Mastl	0.0393043	0.976549	0.11	0.044	1
Stxbp5	0.0393663	-0.277331	0.58	0.711	1
Epor	0.0393667	0.452107	0.2	0.106	1
Kdm6a	0.0394008	-0.500784	0.41	0.449	1
Pcdhb18	0.0394056	0.599759	0.15	0.071	1
Chmp2a	0.0394083	0.325231	0.66	0.553	1
Prr12	0.0394829	-0.325128	0.61	0.709	1
Kcnk2	0.0394865	-0.599091	0.36	0.491	1
Grhl1	0.0395831	-0.521755	0.06	0.145	1
Slmo1	0.039655	-0.50259	0.5	0.597	1
Fanca	0.0396885	0.459941	0.16	0.081	1
Mrpl4	0.0397678	0.273573	0.83	0.746	1
Syce2	0.0398772	0.534592	0.16	0.077	1
Ammecr1	0.03992	-1.11062	0.08	0.158	1
Nap1l1	0.0399412	-0.286101	0.72	0.811	1
Cenpc1	0.0399859	0.364504	0.54	0.543	1
Dvl3	0.0400002	0.416748	0.53	0.509	1
Slc4a10	0.0400538	0.283334	0.93	0.855	1
Kazn	0.0400604	-0.2628	0.44	0.572	1
Hebp1	0.0401178	-0.893772	0.06	0.146	1
Stradb	0.0401542	0.556183	0.62	0.505	1
Dennd1c	0.040157	0.554705	0.16	0.075	1
Hgsnat	0.0402121	0.343575	0.66	0.576	1
Tmie	0.0403526	-0.565766	0.17	0.287	1
Fbxw11	0.0404359	-0.402242	0.56	0.582	1
Tusc2	0.0406585	-0.463885	0.26	0.385	1
Rev3l	0.040706	-0.327351	0.89	0.909	1
Sod2	0.0408415	0.451153	0.55	0.497	1
Smpd3	0.0408831	-0.512895	0.33	0.457	1
Mtmr4	0.0409782	0.310341	0.74	0.615	1
Etv5	0.0410292	0.655521	0.2	0.131	1
AF357359	0.0411608	-0.464648	0.32	0.455	1
Fam102a	0.0412092	0.454917	0.46	0.331	1
Gsr	0.0412335	0.393757	0.5	0.405	1
Anapc1	0.0412933	-0.282717	0.76	0.798	1
Fam96a	0.0413655	0.497739	0.35	0.233	1
Atp11a	0.0414471	-0.314072	0.79	0.815	1
Gm8439	0.0414549	0.79777	0.12	0.05	1
Ranbp6	0.0414568	0.49789	0.43	0.314	1
Zfp423	0.0414734	-0.575072	0.2	0.31	1
Uqcrh	0.041517	0.344689	0.76	0.705	1
Trappc3	0.0415817	0.382773	0.66	0.576	1
Sirt3	0.0415912	0.319429	0.72	0.601	1
Zfp12	0.0416633	-0.489211	0.33	0.432	1
E230029C05Rik	0.042025	-0.65945	0.08	0.173	1
Asl	0.0420351	-0.49265	0.46	0.551	1
Mtch2	0.0421988	0.328511	0.78	0.68	1
Scamp1	0.04222	-0.306106	0.87	0.913	1
BC029722	0.0423088	-0.476314	0.4	0.503	1
Atpaf1	0.0423398	0.331591	0.32	0.206	1
Lhfpl4	0.0423559	-0.351248	0.7	0.788	1
Ptpn5	0.0423808	-0.35216	0.93	0.952	1
Kcnk6	0.042385	-0.527203	0.07	0.158	1
Cish	0.0423854	0.922764	0.13	0.062	1
Mief1	0.0427231	-0.403097	0.41	0.339	1
Pld6	0.0427896	-0.414863	0.31	0.426	1
Phkg2	0.0428093	0.286414	0.84	0.728	1
Atp5j2	0.0428305	0.30075	0.81	0.724	1
Gpr27	0.042942	-0.707301	0.11	0.195	1
Rbm27	0.0430467	0.32949	0.57	0.439	1
Pja1	0.0432207	-0.377441	0.65	0.715	1
Setd8	0.0433182	0.250032	0.36	0.416	1
Ypel1	0.0434354	-0.666074	0.34	0.412	1
Retn	0.0435753	0.752942	0.11	0.042	1
Vps18	0.0435797	-0.62655	0.26	0.277	1
Pdia5	0.0435925	-0.515133	0.08	0.17	1
Tmem243	0.0435951	0.896846	0.11	0.06	1
Col7a1	0.0436141	0.376817	0.32	0.204	1
Prkg2	0.043622	-0.729704	0.08	0.168	1
Trpc4	0.043666	-0.821184	0.08	0.166	1
Dpysl5	0.0437044	-0.321742	0.64	0.724	1
Tspyl5	0.043745	-0.54693	0.24	0.306	1
Ctnnb1	0.0438519	-0.434154	0.58	0.671	1
Mis18bp1	0.043856	0.464112	0.15	0.077	1
Srgap2	0.0439189	0.322847	0.79	0.757	1
Gbas	0.0439265	0.290233	0.87	0.819	1
1810043H04Rik	0.043933	0.776271	0.24	0.173	1
Itpr1	0.0439926	-0.513968	0.38	0.489	1
Mon2	0.0440847	-0.262223	0.77	0.844	1
Spock3	0.044173	-0.354519	0.73	0.699	1
Ndufaf5	0.0441973	0.260919	0.62	0.487	1
Stat2	0.0442018	0.355027	0.5	0.38	1
Camk4	0.0442201	0.348487	0.58	0.453	1
Ptgr2	0.0443213	-0.66057	0.3	0.356	1
Arhgap39	0.0443252	-0.303721	0.62	0.721	1
Kcnh7	0.0444762	-0.496049	0.39	0.457	1
Plxnb1	0.0447798	-0.470095	0.25	0.345	1
[truncated: 2,648 more rows]

## Sheet: MAST 4
Cluster 4	p_val	avg_logFC	pct.1	pct.2	p_val_adj
Bcan	9.78153e-17	-2.2335	0.185	0.607	1.82523e-12
Cpne7	2.37169e-16	1.50067	0.88	0.581	4.42558e-12
Baiap3	2.85344e-16	0.684929	1	0.797	5.32452e-12
Irx3	5.82149e-16	1.56741	0.337	0.032	1.08629e-11
Hap1	1.22106e-15	0.647338	1	0.932	2.27849e-11
Ctxn1	3.88177e-15	1.05053	0.837	0.442	7.24339e-11
Rasal1	4.1622e-14	1.19248	0.717	0.34	7.76667e-10
Pard3b	1.29148e-13	1.59179	0.435	0.099	2.4099e-09
Cacna2d3	1.63285e-13	0.939563	0.696	0.296	3.04691e-09
Dnah1	1.49044e-12	0.859285	0.793	0.408	2.78115e-08
Ly6h	1.64288e-12	0.55285	1	0.987	3.06561e-08
Gm13629	2.08247e-12	-1.46727	0.207	0.558	3.88589e-08
Cpne8	3.2214e-12	1.07589	0.707	0.319	6.01114e-08
Glra3	4.90048e-12	1.11664	0.576	0.209	9.14429e-08
Gck	5.48658e-12	1.22359	0.522	0.159	1.02379e-07
Vwa3a	8.45037e-12	1.21505	0.37	0.072	1.57684e-07
Crnde	2.14557e-11	1.18416	0.511	0.165	4.00364e-07
Rreb1	2.68011e-11	1.32934	0.652	0.321	5.00108e-07
Nnat	4.67367e-11	0.844685	0.88	0.613	8.72106e-07
Fstl5	7.61639e-11	1.0495	0.75	0.435	1.42122e-06
Ngfr	1.33257e-10	2.52396	0.217	0.025	2.48658e-06
Arhgef28	2.38771e-10	0.618801	0.772	0.404	4.45546e-06
Celf5	2.60986e-10	0.488066	1	0.924	4.87e-06
Ephb1	3.70201e-10	-0.809256	0.457	0.787	6.90796e-06
AW551984	3.92792e-10	0.838946	0.859	0.545	7.32949e-06
A930011O12Rik	4.32377e-10	-0.613237	1	0.979	8.06815e-06
Syt7	5.53622e-10	-0.763878	0.663	0.899	1.03306e-05
Irs4	6.67218e-10	1.59928	0.38	0.114	1.24503e-05
Plxnc1	8.67741e-10	0.801672	0.804	0.478	1.61921e-05
Clca1	9.63968e-10	1.25121	0.228	0.027	1.79876e-05
Fhl1	1.31416e-09	0.566771	1	0.981	2.45223e-05
Fam179a	1.60024e-09	0.79163	0.587	0.256	2.98605e-05
Nbeal2	2.13475e-09	0.709742	0.826	0.526	3.98344e-05
Kcnab3	2.337e-09	-1.9494	0.076	0.372	4.36084e-05
Pcsk4	2.76896e-09	0.862054	0.576	0.241	5.16689e-05
Scn5a	3.39522e-09	1.17418	0.522	0.224	6.33548e-05
Gpx3	3.46052e-09	0.604987	0.848	0.598	6.45733e-05
Lgi3	3.83826e-09	-0.700251	0.761	0.922	7.1622e-05
Atp6v1c2	4.26819e-09	1.58369	0.304	0.068	7.96444e-05
Dmd	5.20583e-09	-0.697731	0.674	0.88	9.71409e-05
Hpcal4	6.07668e-09	0.581166	0.924	0.67	0.000113391
Igsf11	6.48597e-09	1.12019	0.38	0.106	0.000121028
Slc24a2	7.62124e-09	-0.940034	0.478	0.765	0.000142212
Gda	1.10014e-08	0.972367	0.489	0.186	0.000205287
Ebf3	1.29347e-08	-1.9244	0.109	0.37	0.000241362
Pgr15l	1.39723e-08	1.50392	0.261	0.047	0.000260723
Frmd4b	2.56577e-08	-1.40766	0.13	0.431	0.000478772
Cd36	2.71688e-08	1.53374	0.185	0.019	0.00050697
Mast3	2.85561e-08	0.657565	0.87	0.586	0.000532856
Dpyd	2.99298e-08	0.681045	0.565	0.249	0.000558491
Pcdh7	3.52734e-08	0.861547	0.837	0.7	0.000658202
Cckar	3.58367e-08	2.29265	0.196	0.025	0.000668713
Map4k2	3.75364e-08	-0.546947	0.957	0.962	0.000700429
Cbln4	4.22781e-08	0.975908	0.587	0.279	0.000788909
Tusc3	4.40973e-08	0.507434	0.967	0.806	0.000822855
Negr1	4.77638e-08	0.477404	0.978	0.808	0.000891273
Zcchc12	4.81277e-08	0.529043	0.989	0.92	0.000898063
Icam5	4.96395e-08	0.970107	0.554	0.254	0.000926273
Pnma3	5.02666e-08	0.584841	0.848	0.575	0.000937974
Syt5	5.93693e-08	0.309101	0.989	0.799	0.00110783
Ntm	6.59342e-08	-0.478149	0.587	0.839	0.00123033
E230019M04Rik	6.6951e-08	0.937653	0.13	0.006	0.00124931
Wnt5a	7.91293e-08	1.21176	0.304	0.078	0.00147655
Resp18	8.04756e-08	0.454447	1	0.987	0.00150167
Scn3b	9.08361e-08	0.533908	0.946	0.793	0.001695
Gabrg1	1.0623e-07	0.663557	0.707	0.393	0.00198225
Me3	1.17672e-07	-0.935841	0.293	0.6	0.00219575
Fxyd5	1.26969e-07	0.794376	0.587	0.279	0.00236924
Ddc	1.36017e-07	1.30299	0.402	0.146	0.00253807
Lrtm1	1.59748e-07	0.406045	0.37	0.118	0.0029809
Fxyd7	1.83774e-07	0.581617	0.793	0.493	0.00342922
Col24a1	1.93505e-07	-3.09057	0.033	0.243	0.0036108
Celf6	2.00715e-07	0.636388	0.772	0.497	0.00374535
Ltbp4	2.2688e-07	0.619043	0.815	0.522	0.00423359
Arhgap33	2.32463e-07	0.515536	0.913	0.793	0.00433776
4930426D05Rik	2.58864e-07	1.86617	0.174	0.021	0.0048304
Ryr1	2.64042e-07	0.728139	0.554	0.268	0.00492703
Thbs3	2.64906e-07	0.963449	0.609	0.34	0.00494314
Celf3	2.71075e-07	0.411503	0.989	0.917	0.00505826
Adamts2	2.77333e-07	0.837882	0.63	0.402	0.00517504
Camkv	3.26434e-07	0.562172	0.957	0.814	0.00609126
Igsf9	4.07019e-07	0.904946	0.598	0.328	0.00759498
Adck4	4.51591e-07	0.763747	0.696	0.419	0.00842668
Klhdc8b	5.15114e-07	0.688987	0.75	0.486	0.00961203
Fndc5	5.19825e-07	-0.892027	0.489	0.732	0.00969993
Nup62cl	5.82027e-07	2.32371	0.109	0.004	0.0108606
Sez6l	7.01801e-07	0.58761	0.902	0.776	0.0130956
Gdpd2	7.43086e-07	0.400747	0.685	0.389	0.013866
Fxyd6	7.58186e-07	0.270098	0.967	0.772	0.0141478
Itm2c	7.7349e-07	0.407927	1	0.97	0.0144333
Dbn1	7.86776e-07	0.386964	1	0.92	0.0146812
Adam12	8.14641e-07	0.927665	0.25	0.059	0.0152012
Pfkp	8.2792e-07	-0.615107	0.902	0.949	0.015449
Fancd2	8.6569e-07	1.35268	0.272	0.078	0.0161538
Epha8	8.87974e-07	-1.23655	0.152	0.417	0.0165696
Nwd2	9.54033e-07	0.83539	0.446	0.188	0.0178023
Pnck	1.00813e-06	0.377596	1	0.962	0.0188117
Vat1	1.06012e-06	0.526668	0.815	0.537	0.0197819
Car12	1.08229e-06	1.37634	0.217	0.046	0.0201955
Cnksr2	1.1135e-06	0.380168	0.609	0.319	0.0207779
Peg10	1.27851e-06	0.786277	0.435	0.178	0.023857
Tmem215	1.32376e-06	1.54677	0.152	0.017	0.0247013
Sparcl1	1.69391e-06	-0.778123	0.728	0.873	0.0316084
4933424G06Rik	1.71864e-06	0.675942	0.435	0.178	0.0320698
Epb4.1	1.72274e-06	-0.892013	0.565	0.75	0.0321464
Agpat4	1.84211e-06	0.534594	0.783	0.507	0.0343739
Stard5	1.87986e-06	-2.1843	0.141	0.357	0.0350781
Aplp1	2.02762e-06	0.337297	1	1	0.0378355
Gas6	2.37591e-06	-0.542974	0.728	0.884	0.0443344
Dlg4	2.37861e-06	0.492819	0.924	0.744	0.0443848
Mov10	2.56535e-06	0.942936	0.554	0.306	0.0478695
Sgcd	2.79775e-06	1.17347	0.25	0.066	0.052206
Maged1	3.0932e-06	0.308192	1	1	0.0577192
Kcnc1	3.27667e-06	-0.683728	0.913	0.947	0.0611426
Dpf1	3.30696e-06	0.552123	0.913	0.736	0.0617079
Zmynd10	3.51171e-06	1.49392	0.174	0.028	0.0655286
Plekhd1	3.67772e-06	-1.69471	0.033	0.226	0.0686262
Gabrq	4.02646e-06	0.629326	0.489	0.228	0.0751337
Pea15a	4.07133e-06	0.507511	0.891	0.693	0.075971
Tmem44	4.15344e-06	-1.18786	0.207	0.461	0.0775033
Kcnip2	4.18735e-06	0.894248	0.533	0.279	0.078136
Plat	4.22435e-06	0.938428	0.446	0.224	0.0788264
Galnt14	4.49627e-06	-1.3362	0.098	0.332	0.0839005
Pld3	4.67278e-06	0.27471	1	0.937	0.0871941
Tmem145	5.01136e-06	-0.541544	0.935	0.981	0.0935119
Cpne9	5.01427e-06	-2.20362	0.087	0.285	0.0935663
Nxph4	5.02664e-06	-1.24101	0.272	0.461	0.093797
Nxph1	5.11157e-06	0.58947	0.75	0.516	0.0953819
Ehmt2	5.92035e-06	0.357009	1	0.926	0.110474
AU022754	6.07498e-06	1.11926	0.174	0.03	0.113359
Rnf128	6.08586e-06	0.795206	0.609	0.461	0.113562
Tpbg	6.27691e-06	0.954599	0.489	0.26	0.117127
6330403K07Rik	6.42449e-06	0.3499	0.989	0.937	0.119881
Mapk15	6.79371e-06	1.08583	0.337	0.121	0.126771
Map3k5	6.96333e-06	1.02925	0.424	0.245	0.129936
Gas7	7.60401e-06	0.509856	0.87	0.672	0.141891
Mmd2	7.60924e-06	0.583553	0.489	0.237	0.141988
Cubn	8.15729e-06	1.08651	0.25	0.076	0.152215
Kcnv1	8.60201e-06	1.14524	0.217	0.051	0.160513
Ly6e	8.63192e-06	0.367531	0.946	0.763	0.161072
Caly	9.48714e-06	0.302589	1	0.96	0.17703
Magel2	9.82265e-06	0.517483	0.696	0.429	0.183291
Irx6	1.10421e-05	0.800813	0.196	0.044	0.206045
4933427G17Rik	1.1108e-05	1.15843	0.12	0.011	0.207276
Rsph9	1.13645e-05	0.433069	0.641	0.38	0.212061
Cacna1g	1.14312e-05	-0.453549	0.88	0.918	0.213305
Plcb4	1.269e-05	-0.984426	0.522	0.626	0.236795
Cttnbp2	1.32911e-05	-0.744968	0.652	0.805	0.248012
Gpr123	1.3662e-05	0.620523	0.859	0.691	0.254932
Mfsd4	1.47096e-05	-0.934993	0.402	0.543	0.274482
Drc1	1.47272e-05	0.895395	0.522	0.283	0.274809
Pth1r	1.79451e-05	-1.00738	0.12	0.347	0.334855
Cdh13	1.80648e-05	0.519088	0.739	0.482	0.33709
Stac2	1.85925e-05	-1.68706	0.13	0.315	0.346937
Cpne6	1.96317e-05	0.380261	0.989	0.898	0.366327
Mgat4c	2.1234e-05	0.69668	0.707	0.482	0.396227
Tac1	2.24624e-05	0.653391	0.739	0.579	0.419148
Cst3	2.26471e-05	0.321951	0.989	0.949	0.422596
Kcnn3	2.36323e-05	0.884894	0.402	0.178	0.440978
Msln	2.58939e-05	1.37483	0.12	0.013	0.48318
Tmem158	2.61988e-05	0.818115	0.554	0.324	0.488869
Mc3r	2.66454e-05	1.93262	0.12	0.015	0.497202
Tmem181b-ps	2.78309e-05	0.386965	0.989	0.953	0.519324
Dgkb	3.00999e-05	-0.547711	0.717	0.52	0.561665
Slit3	3.04767e-05	0.460755	0.511	0.266	0.568695
Pde4a	3.19579e-05	-0.604598	0.826	0.909	0.596335
Flnb	3.29916e-05	-0.416223	0.902	0.941	0.615623
Prrt1	3.43459e-05	0.483932	0.663	0.41	0.640895
Hrh1	3.49976e-05	1.17228	0.283	0.112	0.653054
Lrrtm1	3.67856e-05	0.694304	0.652	0.438	0.686419
Cdc42ep3	4.14468e-05	0.667142	0.457	0.224	0.773397
B230323A14Rik	4.18107e-05	-2.72486	0.022	0.152	0.780188
Ptprn	4.21841e-05	0.2998	1	0.994	0.787156
Trim46	4.22314e-05	0.366186	0.935	0.786	0.788039
Dock10	4.27412e-05	0.355886	0.598	0.351	0.797551
Cadm3	4.33602e-05	0.452646	0.967	0.899	0.809102
Trpc3	4.40945e-05	-1.40607	0.087	0.277	0.822804
Rbms1	4.46948e-05	-0.457349	0.272	0.52	0.834005
Tspan12	4.65745e-05	-1.06813	0.076	0.271	0.86908
Iqsec2	4.71534e-05	0.491531	0.783	0.56	0.879882
Cntn4	4.84987e-05	-1.04847	0.217	0.425	0.904986
St8sia5	4.92009e-05	-1.16896	0.109	0.315	0.918089
Kcna2	5.14305e-05	-0.542406	0.598	0.816	0.959692
Efnb3	5.18198e-05	0.603694	0.793	0.622	0.966957
B230216N24Rik	5.26239e-05	0.566416	0.609	0.364	0.981962
Lrriq1	5.26665e-05	0.549785	0.315	0.121	0.982758
Asah2	5.31902e-05	-1.51173	0.043	0.19	0.992529
Lrrc9	5.37424e-05	0.572074	0.37	0.159	1
Mum1l1	5.45078e-05	1.12775	0.37	0.175	1
Wdr6	5.56756e-05	0.333022	1	0.935	1
Plekha7	5.59803e-05	0.497709	0.859	0.683	1
Rgs14	5.64602e-05	1.19922	0.174	0.038	1
Steap2	6.99675e-05	-0.713091	0.207	0.433	1
Fbxo10	7.14712e-05	0.52645	0.826	0.639	1
As3mt	7.25483e-05	0.650575	0.38	0.171	1
Kcna1	7.34488e-05	-1.11298	0.435	0.628	1
Kcnd3	7.39048e-05	0.77252	0.554	0.351	1
Efnb2	7.79635e-05	0.854123	0.446	0.247	1
Gss	7.91808e-05	-0.604797	0.478	0.687	1
AI467606	7.94948e-05	1.31239	0.174	0.044	1
Cdh23	7.95719e-05	-0.729103	0.38	0.446	1
Ophn1	8.15018e-05	-0.539135	0.543	0.765	1
Msra	8.69776e-05	-1.54692	0.098	0.275	1
Gstp1	8.74183e-05	0.438049	0.913	0.846	1
Rgs6	8.7691e-05	-1.60403	0.076	0.247	1
Lrrn2	8.84016e-05	0.465616	0.826	0.628	1
Zfhx4	8.86966e-05	-0.57191	0.707	0.831	1
Dnah6	8.92762e-05	0.611127	0.152	0.032	1
Mir124a-2	9.09078e-05	-0.912729	0.196	0.419	1
Luzp1	9.10532e-05	-0.841354	0.457	0.617	1
Celf2	9.15058e-05	0.47158	0.902	0.873	1
Cacna2d2	9.19958e-05	-0.426778	0.598	0.797	1
Slc18a2	9.50324e-05	0.852011	0.424	0.277	1
Arhgef3	9.83596e-05	-0.414273	0.098	0.285	1
Nova1	9.84167e-05	-0.316643	0.674	0.865	1
Fut9	9.87294e-05	-0.498538	0.543	0.736	1
A830018L16Rik	9.87354e-05	0.596646	0.489	0.26	1
Grip1	9.90587e-05	0.644165	0.663	0.448	1
Myo19	9.93636e-05	-1.0514	0.207	0.398	1
Gpr165	0.000105293	0.797986	0.424	0.207	1
H2-D1	0.000108485	-0.764605	0.391	0.586	1
Ccdc112	0.00010852	0.2684	0.554	0.321	1
Cpne2	0.000116681	0.426152	0.5	0.271	1
Efr3b	0.00011741	-0.443941	0.772	0.911	1
Pcsk1n	0.000124514	0.317791	1	1	1
Calcr	0.00012754	1.31059	0.163	0.04	1
Slc39a12	0.000129739	0.433612	0.196	0.053	1
Rnf112	0.000133186	0.313848	0.989	0.922	1
Flt3	0.000133946	-0.736889	0.5	0.71	1
Slc25a13	0.000136841	-1.14227	0.065	0.241	1
Runx1t1	0.000140698	-0.589335	0.728	0.839	1
Cacna1e	0.000144379	0.284418	0.989	0.915	1
Jph4	0.000145093	0.343892	0.946	0.789	1
Ildr2	0.000147423	0.444045	0.674	0.454	1
Ephb6	0.000149605	-0.622715	0.467	0.657	1
2019-09-04	0.000150389	-0.597808	0.554	0.683	1
Grik2	0.000150631	0.482313	0.946	0.829	1
E030019B13Rik	0.000157271	-2.21562	0.022	0.157	1
Chrm1	0.000168376	0.962981	0.326	0.152	1
Robo2	0.000169589	-0.50669	0.478	0.687	1
Pitx2	0.000169806	-0.332456	0.609	0.814	1
Pla2g4e	0.000176233	-0.661072	0.337	0.307	1
Specc1	0.000179055	-0.767249	0.391	0.594	1
Kcp	0.000179683	0.831527	0.326	0.146	1
Cacna1h	0.000182962	0.578254	0.717	0.52	1
Fras1	0.000187518	0.63299	0.522	0.324	1
Pcdh17	0.000196064	0.423856	0.859	0.674	1
Gprasp2	0.000198619	0.259164	1	0.992	1
Boc	0.000202856	0.471263	0.228	0.076	1
2310030G06Rik	0.000205413	1.86281	0.141	0.032	1
Aldh3b2	0.000206299	0.922192	0.109	0.015	1
Rab36	0.000207251	0.542018	0.783	0.6	1
Myl7	0.000212797	1.40293	0.109	0.015	1
Stxbp2	0.000214339	0.367351	0.576	0.349	1
Plxna3	0.000218275	0.481765	0.859	0.702	1
Col11a1	0.000218294	-0.438399	0.174	0.385	1
Btbd16	0.000220224	0.808713	0.141	0.028	1
Ddit3	0.000224778	0.335069	0.457	0.252	1
Vwa5b1	0.000225509	0.426304	0.446	0.233	1
Crip2	0.000226642	0.650386	0.391	0.19	1
Adam9	0.000226736	-0.733962	0.185	0.393	1
Cog2	0.000229681	0.41577	0.674	0.452	1
Kat2b	0.000230776	-0.728509	0.207	0.421	1
Nefm	0.00023298	-0.993601	0.413	0.554	1
Enkur	0.000233096	0.790785	0.228	0.076	1
Fgf13	0.00024367	0.645434	0.457	0.243	1
Cds1	0.000246858	-0.799836	0.424	0.598	1
Ptov1	0.000250605	0.373267	0.935	0.879	1
Fbxl6	0.000255049	0.485453	0.793	0.619	1
Hpca	0.000255768	-0.514218	0.533	0.738	1
Cnih2	0.000259714	0.56825	0.75	0.541	1
Gstz1	0.000263561	0.490171	0.837	0.634	1
Ptk2b	0.00026938	1.0551	0.25	0.091	1
Smpd2	0.000270434	0.763431	0.391	0.197	1
Rprml	0.000281901	1.10282	0.217	0.076	1
Card10	0.000285889	-0.839342	0.185	0.395	1
Lphn3	0.000288254	0.382703	0.815	0.62	1
Fgd5	0.000289543	0.543064	0.533	0.311	1
Plch2	0.000299736	-0.737337	0.424	0.562	1
Wdr52	0.000302686	0.84464	0.337	0.184	1
Mesdc2	0.000307638	0.468471	0.815	0.647	1
Smad9	0.000311594	-1.5434	0.033	0.135	1
2610301B20Rik	0.000311816	0.415315	0.62	0.4	1
Rxfp3	0.000312125	1.3566	0.109	0.017	1
Cbln2	0.00031495	0.723395	0.522	0.317	1
Tm6sf1	0.000323267	-0.998843	0.283	0.398	1
Fuz	0.000325551	0.466769	0.598	0.374	1
Ccdc184	0.000328129	-0.952816	0.174	0.353	1
Pclo	0.000332868	-0.302942	1	0.991	1
Crcp	0.000333615	0.638446	0.435	0.239	1
Cox7b	0.00034305	-0.678793	0.717	0.843	1
Megf6	0.000344501	0.700546	0.511	0.304	1
Zmym3	0.000352065	0.304929	1	0.964	1
Lmo7	0.000360571	0.912277	0.38	0.22	1
Ankrd34b	0.000361682	-1.13333	0.043	0.184	1
Adcy7	0.000366932	-0.72913	0.478	0.634	1
Pvrl3	0.000375507	0.9036	0.348	0.176	1
Sirt4	0.000375849	-0.490108	0.674	0.774	1
Gng4	0.000388533	0.349735	0.554	0.361	1
Etnk2	0.000389708	0.435839	0.543	0.33	1
Lepr	0.000392147	1.09166	0.293	0.144	1
Mzf1	0.000400352	0.77107	0.359	0.175	1
Slc41a3	0.000400701	-0.799663	0.087	0.25	1
Spint2	0.00040757	0.387576	0.848	0.676	1
Irx5	0.000411715	0.927353	0.25	0.097	1
Sncb	0.000415368	-0.410874	0.837	0.909	1
Lrch3	0.000425825	0.593002	0.739	0.564	1
1700007K13Rik	0.000428804	2.03953	0.12	0.034	1
Lhx5	0.000445916	-0.591004	0.011	0.112	1
Sgsm1	0.000449073	0.446691	0.946	0.903	1
Mab21l1	0.000452653	-0.549991	0.043	0.18	1
H2-Bl	0.00049372	-1.2927	0.152	0.26	1
Khdrbs2	0.000499153	0.26531	0.511	0.319	1
Plk5	0.000499689	-0.587847	0.391	0.609	1
Ckb	0.000500618	-0.313321	0.957	0.987	1
Ar	0.00051023	0.953945	0.304	0.135	1
Vstm2a	0.00051557	0.37738	0.87	0.704	1
Prkag2	0.000519262	-0.447748	0.576	0.763	1
Syt10	0.000523043	0.470337	0.272	0.112	1
2700054A10Rik	0.000538495	0.666619	0.359	0.173	1
Lamb1	0.000543202	0.927952	0.272	0.139	1
Dos	0.000550561	0.297694	1	0.983	1
Grin3a	0.00055151	0.605884	0.641	0.472	1
Cxcl14	0.000558114	0.895294	0.239	0.093	1
Scn1a	0.000567887	-0.49653	0.935	0.981	1
2019-03-01	0.000568915	0.539643	0.533	0.321	1
Ndnf	0.000569581	-1.21281	0.054	0.205	1
1700012B09Rik	0.000585954	1.67529	0.12	0.025	1
Gpatch8	0.000603167	-0.472269	0.913	0.905	1
Dlgap2	0.000617954	0.520372	0.511	0.302	1
Ppp3ca	0.000620562	0.352745	0.978	0.941	1
Jam3	0.000643089	0.6022	0.598	0.499	1
Zdhhc2	0.00064565	0.387181	0.554	0.343	1
Pgap2	0.000648776	-0.600135	0.163	0.353	1
Ptgfrn	0.000656307	-1.22067	0.109	0.243	1
Ugt8a	0.000661622	-1.50518	0.12	0.205	1
Mpp3	0.000673835	-0.931577	0.315	0.461	1
Zfp719	0.000701271	-0.527368	0.293	0.222	1
Aifm3	0.000705499	0.316185	0.891	0.731	1
Dnttip2	0.00070929	0.376995	0.652	0.438	1
Sptb	0.000723042	-0.629765	0.348	0.552	1
Mir453	0.000731149	0.607377	0.217	0.085	1
B3galt5	0.000733789	0.565131	0.511	0.304	1
Ciao1	0.000744525	-0.690298	0.467	0.469	1
Rcn1	0.000751934	0.334497	0.587	0.376	1
Catsperg1	0.000753274	0.48913	0.478	0.275	1
Rnd3	0.000760093	0.556425	0.511	0.306	1
Trpm7	0.000761833	-0.504483	0.87	0.896	1
Pld6	0.00076456	0.55052	0.576	0.378	1
BC018242	0.000779067	0.289757	0.989	0.903	1
Pcid2	0.000781592	-0.561811	0.522	0.55	1
Sulf1	0.000799979	0.692775	0.424	0.233	1
Lmo1	0.000802413	0.900897	0.239	0.091	1
Agbl5	0.000820725	0.498095	0.63	0.431	1
Ppm1e	0.000827242	-0.659066	0.467	0.653	1
Neat1	0.000829119	0.694204	0.25	0.101	1
Izumo4	0.000829976	0.318369	0.967	0.86	1
Ppp1r16b	0.000843831	-0.588596	0.663	0.717	1
Klf5	0.000848898	0.93254	0.163	0.046	1
Fgf11	0.000860997	-1.45987	0.109	0.262	1
Laptm4b	0.000887296	-0.907494	0.38	0.539	1
Wdr31	0.000897374	0.469319	0.337	0.165	1
Cep170	0.000912519	-0.336385	0.761	0.856	1
Cacna1d	0.000921169	0.35588	0.87	0.757	1
Zfp385a	0.00094895	-0.779775	0.293	0.48	1
Rusc1	0.000949184	-0.373769	0.88	0.941	1
Fndc1	0.000953998	0.821265	0.304	0.142	1
Sema6c	0.000957779	-0.526173	0.38	0.59	1
Mitf	0.000965867	-0.762294	0.043	0.173	1
Zmym1	0.00102293	0.263636	0.924	0.793	1
Zfp655	0.00102317	0.345332	0.663	0.459	1
Pla2g7	0.00103243	-1.32815	0.141	0.269	1
Slc36a1	0.00103297	-0.775801	0.315	0.395	1
Zfp40	0.001035	0.388832	0.576	0.372	1
Gm20605	0.00106763	0.992171	0.174	0.053	1
Atp2b2	0.00107826	-0.473949	0.848	0.943	1
Kit	0.00108343	-0.655152	0.152	0.332	1
Oxct1	0.00108439	-0.348567	0.543	0.738	1
2900092D14Rik	0.00108789	-1.61788	0.011	0.101	1
Gng7	0.00109286	0.69775	0.315	0.148	1
Agbl4	0.00109291	0.305724	0.554	0.349	1
C130021I20Rik	0.00109345	0.464071	0.62	0.461	1
Wnt7b	0.00110448	1.14866	0.141	0.042	1
Pgap1	0.00110778	0.461089	0.848	0.691	1
Gys1	0.00111068	-0.880797	0.326	0.476	1
9530091C08Rik	0.00111746	-0.614405	0.554	0.672	1
Rgs16	0.00113021	-0.568285	0.043	0.157	1
Begain	0.00113514	0.373102	0.978	0.909	1
Irak1	0.00114651	0.367074	0.772	0.603	1
Bzw1	0.00114723	-0.709175	0.337	0.442	1
Dock6	0.00116056	0.531201	0.641	0.442	1
Nmbr	0.00116084	-1.92518	0.054	0.169	1
Frmpd3	0.00117481	0.372902	0.576	0.374	1
Erbb4	0.00118621	-0.394721	0.196	0.38	1
Gnpnat1	0.00118664	0.251781	0.424	0.249	1
Scn8a	0.00119014	-0.391404	0.978	0.981	1
Astn2	0.0011994	-0.498264	0.196	0.383	1
Syngr1	0.00121007	-0.430914	0.967	0.977	1
Raly	0.00121788	-0.775534	0.185	0.205	1
Morn1	0.00122408	0.463002	0.63	0.446	1
Dusp18	0.00122499	1.00852	0.25	0.106	1
Zswim8	0.00122892	0.328904	0.946	0.844	1
Lrrc8a	0.00125444	-0.445768	0.696	0.774	1
Slc6a1	0.00125464	-0.471113	0.967	0.962	1
Slitrk5	0.00125919	0.459325	0.815	0.698	1
Efcab1	0.00127742	0.562046	0.424	0.235	1
Fam20c	0.00128111	0.46734	0.63	0.562	1
Iqcj	0.00129473	0.702833	0.293	0.135	1
Ndrg3	0.00130506	-0.39797	0.826	0.903	1
Gpc1	0.0013087	0.387863	0.935	0.861	1
Arhgef7	0.00130948	0.273587	0.924	0.776	1
Ppargc1a	0.00131681	-0.757439	0.217	0.408	1
Ccdc85a	0.00133812	0.541212	0.707	0.522	1
Scn4b	0.00133861	-1.76756	0.022	0.131	1
Trrap	0.00134531	0.259197	0.989	0.977	1
Camk1	0.00135047	0.3319	0.902	0.772	1
Tmem167b	0.00135181	0.826736	0.348	0.216	1
Catsperg2	0.00135823	0.596849	0.283	0.125	1
Cd200	0.00137909	0.25027	0.967	0.892	1
Adcy6	0.00140272	0.338938	0.88	0.729	1
Rfx2	0.00142358	1.13454	0.141	0.038	1
Sipa1l1	0.00144063	0.368809	0.815	0.662	1
Ciart	0.00144997	-0.88895	0.207	0.376	1
2610100L16Rik	0.00145356	-0.570101	0.5	0.655	1
Zfp46	0.00145771	0.717274	0.326	0.161	1
Ckmt1	0.00147386	-0.442609	0.739	0.861	1
Lhx1os	0.00149459	-1.45116	0.043	0.173	1
Plec	0.00150568	-0.902349	0.011	0.106	1
Sema7a	0.00151521	-0.598174	0.022	0.127	1
Nab2	0.00151704	0.900314	0.304	0.142	1
Grik1	0.00153865	-0.863905	0.326	0.509	1
Sim1	0.00154377	-1.27686	0.033	0.15	1
Gpr56	0.00155543	0.398786	0.826	0.651	1
Atp11b	0.00156636	-0.331371	0.946	0.97	1
Clec16a	0.00158884	-0.422753	0.804	0.875	1
Wdr78	0.00160011	0.671319	0.587	0.414	1
Trerf1	0.00160184	0.285074	0.88	0.74	1
Ldhb	0.00161567	-0.371868	0.88	0.858	1
Lynx1	0.00163242	-0.595429	0.565	0.698	1
Iqgap2	0.00163857	0.713876	0.37	0.197	1
Rap2b	0.00165281	0.519928	0.489	0.321	1
Chrna4	0.00167778	-0.805058	0.196	0.376	1
Epha7	0.00168148	-0.873342	0.239	0.416	1
Nup50	0.00168505	-0.678441	0.37	0.357	1
Csmd3	0.00171816	0.396275	0.946	0.869	1
Dync2h1	0.00173467	0.41312	0.957	0.926	1
Car4	0.00173828	1.43189	0.109	0.027	1
4930570G19Rik	0.00176414	0.43884	0.565	0.366	1
Sdsl	0.00176845	-0.822994	0.087	0.239	1
Fam81a	0.00176942	0.671447	0.5	0.319	1
Trpc4	0.00177268	0.564572	0.283	0.129	1
Evc	0.00177504	-1.46991	0.087	0.214	1
Usp2	0.0018159	-0.932865	0.239	0.417	1
Il1rapl1	0.00182723	0.3916	0.793	0.613	1
Pxylp1	0.0018311	0.557065	0.478	0.288	1
Kifap3	0.00184353	-0.34635	0.891	0.892	1
Fut8	0.00185242	0.510442	0.62	0.425	1
Ptprm	0.00185989	0.745999	0.489	0.317	1
Frmd5	0.00187568	-0.495167	0.543	0.71	1
Rdh13	0.0018886	-0.412379	0.707	0.82	1
Adra2a	0.00198975	0.592506	0.283	0.129	1
Npy2r	0.00199098	0.807242	0.174	0.057	1
4930563F08Rik	0.00199607	0.654902	0.283	0.129	1
4933413L06Rik	0.00200998	-0.604803	0.087	0.23	1
Sugp2	0.00201233	0.350143	0.935	0.839	1
Diras2	0.00201688	0.752545	0.348	0.213	1
Cadps	0.00204347	-0.527859	0.957	0.964	1
Fchsd2	0.00205398	-0.294749	0.652	0.82	1
Epb4.1l4a	0.00206289	0.679073	0.348	0.201	1
Alas2	0.00208947	0.679052	0.413	0.264	1
Phf14	0.00209126	0.458085	0.88	0.795	1
Spag6	0.00212058	0.789005	0.261	0.12	1
Tbc1d8b	0.00218274	0.73161	0.13	0.038	1
Pcbp4	0.00219908	0.252829	0.978	0.918	1
Igsf21	0.00222054	-0.522504	0.272	0.463	1
Gm6524	0.00222135	0.426484	0.293	0.139	1
Cpne4	0.00223281	0.649953	0.326	0.165	1
Samd11	0.00227591	0.761824	0.239	0.205	1
Immt	0.00228775	-0.51813	0.609	0.74	1
Dzank1	0.00229471	-0.264939	0.946	0.951	1
Ddah1	0.00230701	-0.790907	0.304	0.491	1
Adora1	0.00231498	-0.921756	0.163	0.323	1
Srsf9	0.00232235	0.426287	0.891	0.765	1
Ubr1	0.00233583	0.30861	0.859	0.822	1
Setd7	0.00234548	-0.678093	0.467	0.484	1
Kif21b	0.0023726	0.41275	0.826	0.761	1
Fah	0.00238052	-0.465379	0.413	0.594	1
Rxfp1	0.00240105	1.04015	0.152	0.049	1
Nudcd3	0.00247085	-0.387314	0.728	0.833	1
Fmn1	0.00249525	-0.941097	0.12	0.239	1
Mmp17	0.00252775	0.341198	0.707	0.516	1
Hdac7	0.00260335	0.331203	0.924	0.827	1
Vps29	0.00261526	0.27846	0.772	0.588	1
Mme	0.00264177	-0.914684	0.043	0.163	1
Zim1	0.00267539	0.748861	0.315	0.224	1
Apba1	0.00268028	0.441648	0.641	0.539	1
Kcna5	0.00268078	0.895882	0.217	0.087	1
Ccdc106	0.00270243	0.389938	0.641	0.457	1
Ctps2	0.00270724	-0.341926	0.837	0.77	1
Smarcd2	0.00270765	-0.747348	0.239	0.258	1
Ctsf	0.00274714	-0.308555	0.674	0.81	1
Zfp553	0.00278007	0.500208	0.293	0.144	1
Ndrg4	0.00279264	-0.26196	1	0.998	1
Mageh1	0.00279307	0.612461	0.467	0.321	1
Myo1b	0.00281448	0.724899	0.37	0.209	1
Ppp1r9a	0.00285217	0.443894	0.848	0.744	1
Btrc	0.00285395	-0.412384	0.696	0.681	1
Ttc30b	0.00287825	1.17271	0.152	0.047	1
Grm8	0.00288673	0.598359	0.478	0.298	1
Rpap3	0.00292173	-0.919826	0.261	0.408	1
Id4	0.0029369	0.800322	0.348	0.188	1
Fasn	0.00298598	-0.308907	0.717	0.643	1
Kif9	0.00300867	0.730704	0.391	0.264	1
Fndc3a	0.00301472	0.310611	0.891	0.778	1
C130026L21Rik	0.00301852	0.607731	0.315	0.159	1
Hhipl2	0.00301862	1.32231	0.13	0.042	1
Zdhhc17	0.00304601	-0.370119	0.935	0.917	1
Mir7080	0.0030813	0.813764	0.228	0.095	1
Thpo	0.00310459	-0.74489	0.272	0.436	1
Tbc1d4	0.00310793	-0.565213	0.076	0.207	1
Pitpnm2	0.00311951	0.327294	0.783	0.769	1
Ccdc30	0.00318843	0.32585	0.685	0.512	1
Thap3	0.00321411	0.344199	0.728	0.543	1
Casz1	0.00330181	-0.529234	0.337	0.518	1
Tspan4	0.00335128	-0.952468	0.185	0.324	1
Lrig2	0.00337651	-0.293035	0.685	0.805	1
Ahcyl2	0.00339395	-0.558325	0.543	0.63	1
Ppib	0.00340313	-0.433583	0.783	0.833	1
Hapln4	0.00344357	-0.580595	0.543	0.619	1
5031426D15Rik	0.0034562	0.575211	0.37	0.205	1
Unc5d	0.00350575	0.503402	0.62	0.431	1
Pigo	0.00351479	-0.312456	0.402	0.59	1
Kctd4	0.00353038	0.861197	0.283	0.148	1
A330033J07Rik	0.00353045	-0.566002	0.12	0.046	1
Fam171a1	0.00354854	0.389868	0.663	0.48	1
Rtn4rl1	0.00360956	-0.755197	0.109	0.249	1
Vcl	0.00362616	-0.550544	0.576	0.723	1
Fgfr2	0.00365183	0.390168	0.304	0.152	1
Gm14322	0.00368477	-0.519439	0.043	0.15	1
Ralgapa2	0.00371989	-0.36169	0.641	0.799	1
Lrpap1	0.00378266	0.271424	0.957	0.913	1
Sytl2	0.00382142	-0.480312	0.315	0.501	1
Cuedc2	0.00384091	-0.306111	0.63	0.634	1
Tmem237	0.00394905	0.560305	0.467	0.336	1
Fgf9	0.0039529	-1.05932	0.098	0.222	1
Dnah9	0.00396121	0.396822	0.424	0.25	1
Rin2	0.00398313	-0.441816	0.065	0.184	1
Scn9a	0.00407558	0.453967	0.815	0.734	1
Ginm1	0.00408186	0.699016	0.446	0.3	1
Galc	0.00409112	0.351871	0.565	0.38	1
Fam126b	0.00414774	-0.404445	0.761	0.825	1
Atg4c	0.00420957	-0.550736	0.359	0.505	1
Pcif1	0.00427169	0.467333	0.446	0.273	1
Th	0.00437546	0.916663	0.25	0.118	1
Clip1	0.00437918	-0.326837	0.891	0.879	1
Ebf2	0.00442069	-0.416013	0.12	0.269	1
Gpr3	0.00444441	-1.08166	0.043	0.157	1
Hspa4l	0.00444656	-0.550288	0.717	0.767	1
C030046E11Rik	0.00446105	0.314147	0.576	0.395	1
Gpld1	0.00457001	-0.567068	0.587	0.677	1
Cald1	0.00461419	0.646748	0.337	0.182	1
Adam33	0.00461516	-1.0204	0.12	0.268	1
Slc25a19	0.00466237	-0.308992	0.739	0.687	1
Unc119	0.00474001	-0.745828	0.239	0.391	1
Derl2	0.00475096	0.618691	0.533	0.362	1
Chrd	0.00475235	-0.437421	0.326	0.507	1
4933408B17Rik	0.00484338	-0.885088	0.043	0.156	1
Slc4a3	0.00484952	-0.342742	0.891	0.953	1
Strbp	0.00487687	-0.341131	0.967	0.981	1
Id2	0.00490956	1.03829	0.261	0.139	1
Rsad1	0.00492782	-0.482022	0.25	0.404	1
Smarca1	0.00493388	0.445506	0.728	0.662	1
Frg1	0.00495381	-0.718383	0.478	0.541	1
Nkx2-1	0.00505004	-1.43723	0.033	0.127	1
Cited2	0.00510804	-1.08811	0.054	0.173	1
Zfp385b	0.00514052	-0.706331	0.13	0.281	1
Nr4a2	0.0051427	0.694607	0.25	0.116	1
Gpr19	0.00515623	-0.63507	0.293	0.34	1
Syt1	0.00523497	-0.549896	0.978	0.973	1
Rdh14	0.0054167	-0.568901	0.185	0.345	1
Cntn2	0.00542121	-0.378942	0.728	0.848	1
Plxna1	0.00542386	0.282478	0.935	0.85	1
Ankfn1	0.00543935	0.862426	0.163	0.059	1
Dmrtc1a	0.00547684	0.90778	0.196	0.082	1
Tmod3	0.00547968	-0.411294	0.467	0.389	1
Ifitm10	0.00549971	-1.07937	0.13	0.275	1
Trp53inp2	0.00555222	-0.648715	0.37	0.533	1
Trnp1	0.00556435	-0.752913	0.196	0.355	1
Wee1	0.00558796	-1.28018	0.087	0.186	1
Nrn1	0.00562063	-0.49738	0.587	0.689	1
Sesn2	0.0056269	-0.912342	0.022	0.114	1
Mroh1	0.0056618	-0.468492	0.728	0.816	1
Nnt	0.00566379	0.369309	0.63	0.465	1
R3hdm1	0.0057734	0.270428	0.989	0.949	1
Mcu	0.00577869	0.254188	0.663	0.484	1
Flrt1	0.00586252	-0.637601	0.217	0.385	1
Efcab10	0.00586352	1.17817	0.13	0.042	1
Phc2	0.00588344	0.345084	0.685	0.552	1
Morc3	0.00589959	-0.383163	0.402	0.583	1
Adrbk2	0.00595638	0.381385	0.804	0.653	1
Rtca	0.00596048	-0.284679	0.663	0.641	1
Aco1	0.00599247	-0.805961	0.239	0.391	1
Tdrd3	0.00599397	-0.806983	0.272	0.381	1
1700021F05Rik	0.00601102	-0.690061	0.217	0.374	1
Amotl1	0.00602232	0.516778	0.663	0.522	1
Ndufaf4	0.0060812	-0.473343	0.565	0.537	1
Tmem229a	0.00609649	-1.10654	0.087	0.207	1
Ube4b	0.00613171	-0.304992	0.957	0.905	1
Slc6a9	0.00615253	-0.441012	0.337	0.514	1
Pianp	0.00617026	0.266128	0.967	0.935	1
Efr3a	0.00621747	-0.56389	0.685	0.806	1
Urod	0.00624544	-0.72087	0.25	0.34	1
Rgs10	0.00628245	-0.992819	0.076	0.184	1
Sirpa	0.0062944	0.252482	0.946	0.846	1
Ankrd34a	0.00631379	0.475894	0.391	0.23	1
Crhr1	0.00633394	-0.837471	0.207	0.37	1
Adgb	0.00636484	0.861455	0.163	0.093	1
Nyap2	0.00637908	0.360133	0.511	0.336	1
Ttc28	0.00638793	0.39241	0.533	0.372	1
Adssl1	0.00638842	-0.633161	0.228	0.397	1
Msi2	0.00639227	-0.431263	0.62	0.727	1
Col9a2	0.00640535	-0.613126	0.272	0.406	1
Pafah2	0.00641443	0.701155	0.304	0.171	1
Magee2	0.00641664	0.713547	0.261	0.133	1
Dync1i2	0.00643278	0.286541	0.989	0.981	1
Prlr	0.00646649	0.380612	0.511	0.336	1
Scrt2	0.0064903	-0.471896	0.043	0.15	1
Acot10	0.00650524	0.569536	0.272	0.135	1
Fam65b	0.00654658	0.452229	0.641	0.491	1
Nos1	0.00655165	0.762893	0.261	0.157	1
Vmp1	0.00655931	-0.350809	0.739	0.778	1
Dlk2	0.00657073	0.41021	0.761	0.611	1
Cdh2	0.00657291	0.385404	0.717	0.66	1
Anks1b	0.00657673	0.256103	0.967	0.917	1
Pbx3	0.00658829	0.710723	0.424	0.262	1
Arhgap24	0.00659384	-0.607439	0.174	0.332	1
Ttc25	0.00660965	0.970273	0.185	0.076	1
Vezt	0.006612	0.338382	0.87	0.808	1
Lman2l	0.00661461	0.322603	0.63	0.501	1
Ppm1b	0.0066297	-0.476901	0.533	0.655	1
C77370	0.00664572	0.616664	0.565	0.423	1
Lyplal1	0.00667161	0.760068	0.217	0.095	1
Il11ra1	0.00672855	-0.388914	0.228	0.391	1
Txnrd3	0.00676592	0.686674	0.283	0.142	1
Phc1	0.00680025	0.384448	0.696	0.638	1
Sgcz	0.00683194	0.573885	0.533	0.436	1
Shisa7	0.00687436	0.277613	0.913	0.822	1
Cartpt	0.00691588	0.416561	0.326	0.176	1
Arhgef15	0.00696364	-0.446199	0.326	0.501	1
Clgn	0.0069884	-0.784677	0.348	0.452	1
Rnpepl1	0.00707292	0.360769	0.826	0.748	1
Rnf152	0.00710188	-0.725741	0.109	0.235	1
Fryl	0.00710587	-0.343036	0.739	0.772	1
Calca	0.00712522	2.92707	0.109	0.038	1
Mob3b	0.00713032	0.523035	0.12	0.034	1
Atp1a3	0.00716362	-0.321277	1	1	1
Chgb	0.00716716	0.423824	0.946	0.882	1
Nfic	0.00721717	-0.590764	0.511	0.651	1
Rgs11	0.00721761	0.395221	0.913	0.787	1
Grik5	0.00724374	0.282711	0.935	0.918	1
Nars2	0.00732352	-0.652772	0.424	0.402	1
Hectd2	0.00735744	-0.869467	0.217	0.321	1
Vav3	0.00736033	-0.670638	0.087	0.214	1
Fam229b	0.00737731	-0.278613	0.554	0.45	1
Mepce	0.00738933	0.57072	0.435	0.271	1
Doc2a	0.00743996	0.495771	0.707	0.554	1
Ptpru	0.00751141	0.268212	0.848	0.706	1
E130309F12Rik	0.00756916	0.344833	0.424	0.264	1
Btg1	0.00762006	0.256294	0.348	0.197	1
Ctbp2	0.00764025	0.419263	0.761	0.638	1
Usp51	0.00764734	0.726357	0.185	0.074	1
Ttyh3	0.00769582	-0.280599	0.87	0.92	1
Pus1	0.00776719	-1.36358	0.12	0.194	1
Cerk	0.00777138	-0.59795	0.359	0.48	1
Chd7	0.00777238	-0.373968	0.098	0.231	1
Atp5g3	0.0077779	-0.344867	0.772	0.85	1
Fbxo38	0.0077841	0.356999	0.783	0.634	1
1500012F01Rik	0.00778735	-0.472155	0.326	0.497	1
Chga	0.00782047	-0.414551	0.935	0.973	1
Phldb1	0.00788812	0.382047	0.652	0.605	1
Pip5kl1	0.0078974	-0.45655	0.37	0.522	1
Nfyc	0.00793352	-0.599971	0.435	0.522	1
Snord34	0.00795665	0.797239	0.13	0.042	1
Mybbp1a	0.00798809	0.371206	0.75	0.588	1
Ppp1ca	0.00810718	-0.49292	0.533	0.565	1
Zbbx	0.00819432	0.988507	0.141	0.047	1
Gm20063	0.00840121	1.39344	0.109	0.038	1
Cbr1	0.00851747	-0.55527	0.359	0.503	1
Wbp5	0.00854909	0.419362	0.576	0.414	1
Itga3	0.00858148	-0.376901	0.587	0.74	1
Dcp1b	0.00859967	0.501163	0.652	0.48	1
Slc25a37	0.00863674	-0.508535	0.25	0.416	1
Ctdspl	0.00865791	0.28292	0.641	0.469	1
6230400D17Rik	0.00869569	0.512395	0.315	0.171	1
Fancl	0.00875218	0.742417	0.272	0.142	1
Pcdh1	0.00878448	0.693159	0.326	0.184	1
Tshz2	0.0087898	0.609381	0.337	0.192	1
Phka1	0.00880761	0.452805	0.685	0.554	1
Lgmn	0.00883241	-0.362951	0.717	0.833	1
Fam21	0.00884422	-0.284269	0.707	0.715	1
Ndrg2	0.00885882	-0.671978	0.337	0.486	1
Slc7a1	0.00891127	0.414248	0.63	0.465	1
Cers5	0.00901951	0.268979	0.891	0.767	1
Adcy9	0.00902921	-0.474908	0.489	0.598	1
Camta2	0.00904021	-0.409232	0.739	0.825	1
Aaas	0.00906367	-0.622463	0.239	0.391	1
Cacng3	0.00908498	0.539695	0.424	0.264	1
Atp8a2	0.00931418	-0.480149	0.5	0.645	1
4930444P10Rik	0.0093161	0.779039	0.174	0.07	1
Uaca	0.00936999	-0.513511	0.315	0.25	1
Pank2	0.00938279	0.363512	0.576	0.412	1
Katna1	0.00941564	0.277494	0.533	0.362	1
Vwa1	0.00943922	-0.857239	0.174	0.307	1
Cntn5	0.00947552	0.275272	0.576	0.408	1
Ndst3	0.00949015	0.345653	0.652	0.512	1
Sema6a	0.00950762	0.414238	0.5	0.343	1
Reln	0.00961075	0.907596	0.261	0.159	1
Cops7b	0.00965709	-0.631215	0.337	0.491	1
Nell1	0.00972848	0.459256	0.565	0.397	1
Car11	0.0098284	-0.369133	0.924	0.945	1
Apobec4	0.0098403	0.598681	0.228	0.106	1
Foxp2	0.00987499	0.32508	0.609	0.438	1
Slc25a4	0.00992689	-0.259061	0.957	0.956	1
Il1rap	0.00993076	-0.665199	0.174	0.323	1
Frmpd1	0.0100052	-0.524181	0.065	0.171	1
Mir7046	0.010024	1.15244	0.12	0.036	1
Srd5a3	0.0100302	-1.01468	0.109	0.241	1
Mcts1	0.0100634	-0.381651	0.641	0.622	1
Prcc	0.0102763	-1.08578	0.098	0.175	1
Ankrd9	0.0102874	-0.881161	0.141	0.258	1
Gtf2h3	0.0103395	0.670739	0.598	0.472	1
Inpp5j	0.0103651	-0.56565	0.5	0.641	1
Ndufa12	0.0103719	-0.478879	0.587	0.6	1
Maged2	0.0104067	0.436148	0.696	0.611	1
Ispd	0.01044	-0.655136	0.207	0.336	1
Foxb1	0.010478	-1.1187	0.022	0.108	1
Crlf3	0.0105221	-1.15133	0.152	0.264	1
Ntsr1	0.0105602	-1.06918	0.033	0.127	1
Firre	0.0106273	0.270686	0.902	0.846	1
Scaf11	0.0106449	-0.543084	0.63	0.717	1
Nek10	0.0107136	0.90172	0.163	0.068	1
Epha4	0.0107572	-0.490842	0.272	0.433	1
Pcdha7	0.0107927	0.424898	0.185	0.078	1
Nexn	0.0108269	-0.540992	0.109	0.22	1
Gabra1	0.0108396	-0.485409	0.87	0.93	1
2310033P09Rik	0.0110228	0.290932	0.565	0.397	1
Ypel3	0.0110238	-0.373156	0.902	0.945	1
Sfxn3	0.0111091	-0.296175	0.957	0.964	1
Luc7l	0.0111933	0.25725	0.967	0.924	1
Unc5c	0.0112014	0.308533	0.739	0.586	1
Rnf157	0.011205	-0.374499	0.587	0.736	1
Snph	0.0112729	-0.520831	0.793	0.863	1
Cyp2s1	0.0112835	-0.98298	0.076	0.192	1
Vps53	0.0112855	-0.656887	0.478	0.598	1
Ccdc64	0.0113016	0.442669	0.533	0.459	1
Wdr13	0.0113304	0.313161	0.783	0.634	1
Pros1	0.0113436	-0.657446	0.13	0.068	1
Lpl	0.0113576	0.290807	0.12	0.038	1
Lama1	0.0113601	0.688733	0.207	0.112	1
Rybp	0.0113691	0.458876	0.163	0.07	1
Hps1	0.0113944	0.403369	0.707	0.565	1
Ipcef1	0.0114271	0.824926	0.304	0.171	1
Ccdc19	0.0114567	0.494616	0.217	0.101	1
2019-03-02	0.0114899	-0.520669	0.337	0.501	1
Ptprk	0.0115498	-0.482485	0.435	0.588	1
Scaf4	0.0115692	0.311653	0.739	0.581	1
Stap2	0.0115736	-1.35075	0.033	0.125	1
Osbpl5	0.0116275	-0.425754	0.457	0.607	1
Fam98c	0.0116672	-0.613117	0.293	0.374	1
B3gntl1	0.0117013	0.601539	0.511	0.355	1
Dcx	0.0118105	-0.322715	0.576	0.732	1
Fbn2	0.0118174	-0.703443	0.033	0.116	1
Gldc	0.0118193	0.541407	0.163	0.065	1
Mcur1	0.0118338	-1.21495	0.087	0.116	1
9230110C19Rik	0.011894	0.533439	0.326	0.184	1
Dcc	0.0119179	-0.340377	0.424	0.59	1
Gpc3	0.0119712	1.27383	0.196	0.097	1
Arhgef9	0.0121065	-0.352891	0.663	0.774	1
Rbm19	0.0121171	-0.795865	0.109	0.209	1
Ube2n	0.01218	0.587174	0.522	0.435	1
Nup153	0.0121861	0.387308	0.685	0.52	1
1110008F13Rik	0.0122407	-0.802839	0.228	0.347	1
Cast	0.0122542	-0.974008	0.076	0.194	1
Aldoc	0.012261	-0.639193	0.565	0.657	1
Slc6a3	0.0122949	0.866536	0.185	0.093	1
Trpm2	0.0124189	-0.325792	0.576	0.732	1
Sacs	0.0124771	-0.476126	0.196	0.345	1
Zfp930	0.012557	0.50076	0.37	0.222	1
Dab2	0.0125589	-1.12694	0.043	0.14	1
Chrm2	0.0126465	1.01139	0.228	0.121	1
2310067B10Rik	0.0126971	-0.370712	0.707	0.78	1
1810013L24Rik	0.0127079	0.493567	0.5	0.343	1
Plagl1	0.0129066	0.562318	0.457	0.306	1
Tmem63c	0.0129565	0.427353	0.652	0.51	1
Rtkn	0.0130832	-0.86322	0.228	0.355	1
Creg1	0.0132112	-0.665296	0.207	0.336	1
Dyrk1b	0.0132125	0.388432	0.424	0.273	1
Prkg2	0.0132727	0.402555	0.261	0.135	1
Adprhl2	0.0134011	0.331694	0.489	0.334	1
Lrrc3	0.0134827	0.319193	0.38	0.231	1
Dab1	0.0135214	0.382805	0.663	0.499	1
Ppm1k	0.0135842	-0.599901	0.359	0.503	1
Gm14295	0.013611	0.775966	0.163	0.07	1
Cadps2	0.0136494	0.759731	0.348	0.22	1
Slitrk6	0.0136627	-1.10525	0.087	0.197	1
Tmem163	0.0137089	-0.263852	0.598	0.687	1
Tnfrsf1b	0.0137126	-0.69019	0.022	0.101	1
Echdc2	0.0137759	-0.696242	0.054	0.156	1
Sap30bp	0.0137795	0.71713	0.326	0.22	1
C4a	0.0138568	0.621043	0.174	0.083	1
Hs6st2	0.0138574	-0.378679	0.467	0.622	1
Tpi1	0.0138846	-0.429905	0.793	0.858	1
Trappc3	0.0138858	-0.487372	0.467	0.611	1
Zfp821	0.0139677	0.528711	0.641	0.537	1
Magi2	0.0140289	0.334754	0.826	0.742	1
Cd24a	0.0140978	0.446089	0.12	0.04	1
Chia1	0.0141894	0.994521	0.13	0.049	1
Fndc3b	0.0143335	0.475296	0.413	0.266	1
Glra1	0.0143773	-0.998663	0.087	0.176	1
St3gal6	0.0144408	-1.6792	0.043	0.133	1
9530052E02Rik	0.0144924	0.681595	0.304	0.176	1
Hrk	0.0145122	0.607185	0.239	0.12	1
Tab1	0.0145901	-0.448766	0.196	0.343	1
Vamp1	0.0149255	-0.359436	0.859	0.86	1
Htr2c	0.0149486	-0.319003	0.761	0.632	1
Zcrb1	0.0149767	0.364266	0.804	0.725	1
Abhd3	0.0151046	-0.461395	0.185	0.324	1
Epha10	0.0151544	-0.330945	0.75	0.829	1
Lix1	0.0152119	0.39628	0.228	0.116	1
Tbc1d16	0.0152206	0.531448	0.413	0.285	1
Tctn3	0.0152904	0.442604	0.685	0.56	1
Srsf12	0.0153333	0.401623	0.587	0.452	1
N4bp2	0.0154454	0.278667	0.576	0.417	1
Mrps2	0.0154989	0.482819	0.467	0.313	1
1700010I14Rik	0.0155591	0.658578	0.217	0.104	1
Slc37a1	0.0155814	0.700793	0.37	0.226	1
Mbd5	0.0156456	0.324787	0.772	0.67	1
Mettl3	0.0157616	0.490529	0.641	0.503	1
Ttf1	0.0158004	0.470207	0.5	0.357	1
Tdrp	0.0158775	0.729363	0.239	0.135	1
Rasgrp2	0.0159461	-0.424133	0.533	0.658	1
Kif16b	0.0160163	-0.494217	0.13	0.252	1
Npc2	0.0160699	0.479038	0.478	0.347	1
Efs	0.0160756	0.73269	0.261	0.171	1
Farsa	0.016078	0.27427	0.674	0.514	1
Syt3	0.0161973	-0.39287	0.696	0.801	1
Dhdds	0.0162567	0.299338	0.707	0.704	1
Sumf1	0.0164867	0.320679	0.435	0.285	1
Cntn6	0.0164923	-0.650869	0.511	0.6	1
Ift57	0.0165344	0.299836	0.489	0.332	1
Slc25a51	0.0166073	0.311033	0.554	0.518	1
Prr12	0.0166358	0.305485	0.793	0.676	1
Prrt4	0.0167852	0.350252	0.533	0.376	1
Anxa9	0.0167951	1.13836	0.174	0.093	1
Rph3a	0.0168104	-0.473544	0.804	0.767	1
Amhr2	0.0169079	-0.481578	0.043	0.127	1
Mrps25	0.0169087	0.576222	0.38	0.315	1
Tmx1	0.016933	0.332115	0.793	0.683	1
2010300C02Rik	0.0169779	0.452083	0.359	0.216	1
Rap1gap	0.0170116	-0.296165	0.967	0.989	1
Csrp1	0.0170574	-0.353708	0.228	0.176	1
Plxnb1	0.0170778	0.530066	0.457	0.307	1
Stc1	0.0170885	0.750178	0.217	0.104	1
Ift46	0.0171067	-0.471796	0.424	0.52	1
Rnf19a	0.0171331	0.441686	0.489	0.338	1
Zfp715	0.017204	0.36622	0.62	0.476	1
Panx2	0.0172306	-0.469903	0.5	0.63	1
Sumf2	0.0172906	0.579515	0.413	0.319	1
Dbpht2	0.017329	0.569246	0.37	0.226	1
Slc25a20	0.0173386	-0.684513	0.109	0.23	1
Grhl1	0.0174503	0.835597	0.196	0.12	1
Irf9	0.0175041	0.311167	0.478	0.323	1
Ireb2	0.0175325	0.436243	0.707	0.564	1
Tpcn2	0.0175497	-0.647381	0.043	0.131	1
Atp5j	0.0175767	-0.391516	0.783	0.841	1
Coch	0.0175986	-0.637359	0.076	0.184	1
Fam149a	0.0176489	0.280045	0.13	0.199	1
Lrrc43	0.0178753	0.522054	0.109	0.034	1
Smok4a	0.0178762	0.51064	0.326	0.194	1
Lmo3	0.0179717	-0.510845	0.207	0.19	1
Mnt	0.0179946	0.483948	0.402	0.279	1
Slc3a2	0.0180081	0.278555	0.848	0.786	1
1810009A15Rik	0.0180211	0.725072	0.315	0.182	1
Mapkapk2	0.0180316	-0.857019	0.098	0.19	1
St3gal1	0.0180447	0.650281	0.185	0.097	1
Il10rb	0.0181557	0.73103	0.141	0.053	1
1810030O07Rik	0.018192	0.521609	0.5	0.381	1
Scml4	0.0182878	0.656558	0.37	0.256	1
Sstr1	0.0183431	0.309677	0.348	0.209	1
Med13	0.018354	-0.522196	0.674	0.628	1
Ntn1	0.0183779	0.640765	0.217	0.106	1
Spred3	0.018383	0.32483	0.696	0.588	1
Ptk7	0.018482	-0.593772	0.12	0.243	1
Ankrd29	0.0185915	-0.665734	0.152	0.287	1
Abr	0.01861	0.255912	0.967	0.926	1
Got2	0.0186699	-0.36557	0.598	0.738	1
Slx1b	0.0187299	-0.597016	0.435	0.49	1
Tbc1d19	0.0187513	0.353573	0.652	0.602	1
Hrh3	0.018844	-0.307354	0.478	0.634	1
Snx22	0.0188514	-0.35718	0.717	0.791	1
Ap1b1	0.0189152	-0.2761	0.837	0.833	1
Ivns1abp	0.0189672	-0.319536	0.717	0.837	1
Zfyve1	0.0189941	0.499034	0.522	0.374	1
Inpp4b	0.0190045	0.288616	0.359	0.218	1
Nbeal1	0.019032	-0.369051	0.728	0.844	1
Psme2b	0.0190418	0.349813	0.467	0.315	1
Manba	0.0190488	-0.600756	0.304	0.421	1
Psd2	0.0190499	0.324131	0.837	0.721	1
Coro6	0.0190872	-0.41074	0.848	0.882	1
Kcnip4	0.0191599	-0.520794	0.489	0.461	1
Ruvbl1	0.0191752	0.318357	0.435	0.287	1
Gabra5	0.0192613	0.489166	0.533	0.427	1
F630111L10Rik	0.0192793	0.28849	0.554	0.397	1
Mars	0.019368	0.362623	0.717	0.579	1
Txlng	0.0196486	0.47112	0.576	0.554	1
Rasgrf2	0.0196554	0.373346	0.75	0.693	1
Fkbp14	0.0197163	0.492675	0.413	0.266	1
Acadm	0.0197683	0.391072	0.467	0.315	1
4930520O04Rik	0.0198459	-0.999343	0.043	0.137	1
Rgs8	0.0198464	-0.301118	0.38	0.537	1
6430584L05Rik	0.0198819	0.405015	0.163	0.072	1
Serpini1	0.0199017	-0.538027	0.641	0.757	1
Lancl1	0.0199921	0.283382	0.989	0.97	1
Rgs3	0.0200248	-0.548077	0.043	0.133	1
Pusl1	0.0200371	0.272333	0.609	0.452	1
Dhps	0.0201142	0.354422	0.62	0.518	1
Med25	0.0202892	0.43125	0.761	0.632	1
Ccdc157	0.0203318	0.506932	0.5	0.351	1
Slc44a5	0.0205275	-0.451871	0.25	0.207	1
Nat8l	0.0206541	-0.351093	0.848	0.911	1
Brinp2	0.0207	-0.464814	0.402	0.556	1
Nrsn1	0.020738	-0.437599	0.696	0.723	1
Ubxn6	0.020749	0.320091	0.652	0.592	1
Fam19a1	0.020839	-0.96629	0.272	0.349	1
Rabep2	0.0208692	-0.693365	0.283	0.425	1
Hibch	0.0209228	0.385663	0.413	0.277	1
Acsl3	0.0209285	-0.407663	0.717	0.765	1
Slc38a1	0.0209564	-0.332368	0.891	0.937	1
Gipc2	0.0209824	-0.879539	0.076	0.18	1
Kdm4a	0.0211604	0.425609	0.467	0.317	1
Nat14	0.0212704	0.322652	0.63	0.488	1
Polb	0.0212962	-0.321247	0.859	0.903	1
Gnpda1	0.0213612	-0.667401	0.239	0.283	1
Mrpl35	0.0215857	-0.326443	0.13	0.233	1
Ppp2r2d	0.0216465	-0.631873	0.489	0.579	1
Crtap	0.0216827	-0.442913	0.239	0.292	1
Pfdn4	0.0217951	-0.53787	0.272	0.262	1
Znhit6	0.0218394	-0.564932	0.293	0.435	1
S100b	0.0218484	0.427376	0.261	0.14	1
Phf10	0.0218508	0.782235	0.359	0.237	1
Tsacc	0.021885	0.388238	0.185	0.089	1
Slc25a3	0.0219638	-0.282431	1	0.992	1
Cngb1	0.0220362	0.711676	0.207	0.114	1
Cnga3	0.0220365	0.785923	0.185	0.085	1
Gm10677	0.0220868	0.28622	0.565	0.41	1
Col5a1	0.022104	-0.869405	0.076	0.161	1
Huwe1	0.0221271	0.262551	0.978	0.975	1
Col6a5	0.0221916	0.495355	0.152	0.063	1
Ap4b1	0.0222197	0.513169	0.293	0.266	1
Tfr2	0.0223076	-0.853867	0.152	0.268	1
Crtac1	0.0223371	-0.714949	0.337	0.484	1
Atp2b3	0.0223577	-0.325765	0.826	0.899	1
Mblac2	0.0224182	0.377475	0.652	0.554	1
Bai3	0.0225462	0.252482	0.935	0.88	1
Slc6a20b	0.0228482	-0.564515	0.033	0.11	1
Ctnna1	0.0229717	-0.625394	0.326	0.306	1
Rnf223	0.022976	-1.32983	0.033	0.112	1
Cdc37	0.0230354	-0.420351	0.467	0.482	1
Vstm2l	0.0231109	0.451642	0.533	0.404	1
Phlda1	0.0231849	0.275341	0.424	0.281	1
6530402F18Rik	0.0232075	-0.549663	0.043	0.133	1
Pink1	0.0233925	-0.349366	0.62	0.748	1
Srrm3	0.0234465	-0.26153	0.804	0.787	1
Rrad	0.0234686	1.37807	0.109	0.042	1
8430419L09Rik	0.0234743	-0.347443	0.793	0.888	1
Galnt16	0.0235306	0.268515	0.87	0.782	1
Tcf3	0.0235503	0.271857	0.598	0.446	1
C2cd4c	0.0236163	0.395734	0.217	0.108	1
Adck2	0.0237012	-0.316829	0.478	0.531	1
Ebf4	0.0237844	0.357156	0.587	0.436	1
Mrpl47	0.0237858	-0.858325	0.239	0.351	1
Runx2	0.0237883	0.90296	0.141	0.072	1
Efna3	0.023856	0.46924	0.467	0.362	1
Mitd1	0.0238989	0.309594	0.25	0.326	1
Rapgefl1	0.0239484	-0.288878	0.598	0.74	1
Adcy1	0.0240181	-0.548519	0.63	0.742	1
Iqcg	0.0240829	0.767441	0.109	0.036	1
Arsb	0.0240949	0.537832	0.446	0.343	1
Plk2	0.0242543	0.320276	0.565	0.412	1
Nap1l1	0.0245165	-0.262704	0.848	0.787	1
Asap1	0.024538	-0.550851	0.663	0.757	1
Igsf1	0.0245415	0.398615	0.174	0.078	1
Zfp14	0.0246238	-0.809154	0.326	0.429	1
Itsn1	0.0246283	-0.344982	0.826	0.903	1
Hs3st5	0.0246779	-0.729765	0.196	0.323	1
Pcdhb7	0.0247714	-0.960629	0.076	0.173	1
Ift74	0.0248334	0.384965	0.457	0.309	1
Ubr4	0.0248841	0.2549	0.989	0.973	1
Kctd7	0.0249663	-0.480261	0.152	0.281	1
Lsm10	0.0249754	0.683302	0.141	0.059	1
Tceal6	0.0250232	0.335851	0.467	0.321	1
Il34	0.025032	0.381144	0.609	0.463	1
Grik4	0.0251229	0.35174	0.5	0.357	1
Bri3bp	0.0251352	-0.352698	0.652	0.731	1
Fgd4	0.0253273	0.301594	0.554	0.402	1
Sema3d	0.025354	-0.73578	0.065	0.161	1
Ccdc15	0.0255591	-1.05068	0.076	0.159	1
Faxc	0.0255741	-0.52097	0.391	0.52	1
Mapk3	0.0256137	0.35914	0.554	0.402	1
Hmgn3	0.0256777	-0.338685	0.761	0.867	1
Atad5	0.0256822	-0.698919	0.283	0.319	1
C77080	0.0256997	-0.377288	0.13	0.25	1
Cycs	0.0257151	-0.858389	0.163	0.245	1
Col2a1	0.0258005	0.573451	0.315	0.19	1
Ret	0.0258275	0.519243	0.554	0.431	1
Mtus2	0.0260834	-0.467243	0.478	0.626	1
Tanc1	0.0260849	-0.798466	0.065	0.163	1
Tle4	0.0261587	-0.643853	0.337	0.476	1
Mir7b	0.0262273	0.678695	0.163	0.072	1
Hs3st4	0.0262488	-0.85424	0.163	0.279	1
Gabrb1	0.0263123	0.307725	0.87	0.753	1
Adamts9	0.0264708	0.652088	0.13	0.053	1
Chodl	0.026527	0.81374	0.152	0.066	1
Ranbp3	0.0265517	0.257488	0.815	0.689	1
Bmp1	0.0265719	0.351382	0.457	0.313	1
Hip1r	0.026604	-0.388383	0.391	0.497	1
Lrrc48	0.0266574	0.485285	0.37	0.243	1
Irf3	0.0268606	-0.394747	0.435	0.552	1
Gpr85	0.0270228	0.352403	0.641	0.491	1
Fez2	0.027131	-0.594129	0.239	0.345	1
Kif13a	0.0271948	-0.538568	0.207	0.343	1
Nabp1	0.0271984	-0.270201	0.261	0.173	1
Thy1	0.0273231	-0.305421	0.957	0.977	1
Gtf3c3	0.02738	0.687493	0.413	0.366	1
Arel1	0.0274865	0.304605	0.707	0.564	1
Timm22	0.0275106	-0.657651	0.315	0.38	1
Lck	0.0276672	0.95947	0.207	0.104	1
Dapk1	0.0278039	0.367187	0.707	0.571	1
Arhgap36	0.0278086	0.782204	0.207	0.102	1
Ubap1l	0.0278335	-0.414511	0.652	0.744	1
Bdh1	0.0278593	-0.57862	0.304	0.383	1
Stk32a	0.0278711	0.840136	0.141	0.057	1
Stk4	0.0280174	-0.682851	0.239	0.359	1
Shd	0.0280915	-0.334211	0.793	0.816	1
Akr1e1	0.0281412	-0.667576	0.163	0.22	1
Tfg	0.0282908	-0.39998	0.467	0.607	1
Bbs9	0.0282914	0.429463	0.424	0.283	1
Klhl29	0.0283573	-0.41364	0.348	0.469	1
Pde2a	0.0284333	0.470418	0.609	0.535	1
Gpr27	0.0285177	0.568364	0.283	0.163	1
Angpt1	0.0287635	-0.726779	0.098	0.209	1
Pigz	0.0288136	-0.834758	0.141	0.214	1
Ube2e2	0.028863	-0.651031	0.435	0.472	1
Eci2	0.0288648	0.638792	0.391	0.307	1
Sgtb	0.0289672	-0.629084	0.315	0.374	1
Snord72	0.0290127	0.701917	0.196	0.095	1
Zc4h2	0.0290431	0.650419	0.109	0.123	1
Spock3	0.0290539	0.433249	0.783	0.691	1
Zfp746	0.0291887	0.44307	0.457	0.319	1
Shpk	0.0292121	-1.17464	0.033	0.106	1
Mterfd3	0.0292869	-0.418759	0.152	0.268	1
Snrpf	0.0293374	-0.788693	0.054	0.146	1
Snx6	0.0293777	0.259948	0.576	0.427	1
Pign	0.029596	0.504923	0.402	0.374	1
Sec24b	0.0296594	-0.338808	0.848	0.843	1
Insig1	0.0297947	-0.375607	0.652	0.748	1
Brms1	0.0300511	0.260323	0.359	0.23	1
Abcb6	0.0300618	0.438172	0.576	0.503	1
Pacrg	0.0300716	0.833024	0.163	0.072	1
Snord37	0.0300967	0.630231	0.174	0.08	1
Pnpla3	0.0301125	-0.477746	0.348	0.493	1
Fam167a	0.030145	0.860994	0.13	0.051	1
3830408C21Rik	0.0301492	0.348631	0.196	0.101	1
Ptpro	0.0302146	0.303748	0.707	0.564	1
Rnh1	0.0302413	-0.892127	0.293	0.378	1
H1f0	0.03027	-0.75875	0.109	0.222	1
Cxx1b	0.0303224	-0.4282	0.413	0.49	1
Vps45	0.0304044	-0.392607	0.326	0.359	1
Nrxn3	0.0305321	-0.341791	0.511	0.657	1
Hmgb1	0.0305388	0.309393	0.38	0.245	1
Zyx	0.0306378	-0.655502	0.283	0.417	1
Pex5l	0.0306986	-0.82216	0.228	0.315	1
Glud1	0.0307283	-0.254278	0.685	0.808	1
Tex9	0.0307416	0.260221	0.478	0.334	1
Uri1	0.03077	-0.256292	0.554	0.592	1
Zc3h15	0.0308781	-0.519742	0.511	0.565	1
Ext1	0.0309875	-0.719682	0.185	0.292	1
Neto2	0.0310246	-0.657677	0.5	0.556	1
Cntnap1	0.0310759	-0.260877	0.957	0.956	1
Rad54l	0.0312166	-1.09806	0.054	0.123	1
Hrasls	0.031348	-0.76387	0.098	0.207	1
Cda	0.0314462	-0.603301	0.065	0.161	1
Atxn1	0.0314861	-0.495396	0.609	0.638	1
Zfp397	0.0315076	0.31099	0.63	0.55	1
Mterfd2	0.0316619	0.543563	0.413	0.279	1
Dnajb5	0.0316889	0.451801	0.587	0.454	1
Mtfp1	0.0317482	-0.623734	0.239	0.378	1
Pcnt	0.0317596	-0.526499	0.196	0.321	1
Jak2	0.0317604	0.369889	0.576	0.44	1
Slc25a5	0.0318361	-0.529989	0.359	0.488	1
Gas8	0.0318873	0.424742	0.511	0.374	1
F3	0.0319877	0.671683	0.185	0.102	1
Adamts19	0.0321105	-0.370645	0.109	0.059	1
Amt	0.0323245	-0.271355	0.272	0.186	1
Dynll2	0.0323319	-0.488908	0.554	0.626	1
Cmbl	0.0323659	0.717769	0.141	0.059	1
Arap2	0.0324031	0.350034	0.283	0.163	1
Gtpbp8	0.0324335	0.404539	0.391	0.357	1
Hunk	0.0325751	-0.691702	0.185	0.144	1
Ltv1	0.0326292	0.319075	0.359	0.228	1
Ndufs6	0.0326925	-0.449021	0.304	0.436	1
Rin1	0.0327314	0.903753	0.12	0.047	1
Dnajb11	0.032748	0.324932	0.554	0.427	1
Sgsm2	0.0328526	0.284926	0.826	0.757	1
Aggf1	0.033056	-0.560295	0.391	0.491	1
Stat2	0.0331352	-0.463766	0.304	0.416	1
Acacb	0.0332187	0.571189	0.13	0.057	1
Sstr3	0.0332247	0.647462	0.217	0.12	1
Lsm11	0.0334388	-0.751591	0.152	0.273	1
Igf1	0.0335376	-0.92669	0.043	0.118	1
Kndc1	0.0335969	-0.258838	0.913	0.928	1
Mrps21	0.0336682	-0.533416	0.174	0.3	1
Mut	0.0337312	-0.818117	0.109	0.154	1
Tamm41	0.0338749	-0.810314	0.13	0.222	1
Mtmr10	0.0341563	0.488195	0.272	0.171	1
Sun2	0.0341615	-0.678741	0.076	0.175	1
Arl10	0.0342639	0.346114	0.543	0.423	1
Spata24	0.0342997	0.755183	0.217	0.114	1
Lca5l	0.0343023	0.28504	0.402	0.275	1
Arfrp1	0.0343148	0.260247	0.783	0.649	1
Gna12	0.0343571	0.489619	0.283	0.165	1
Kcnt1	0.034399	-0.284492	0.978	0.966	1
Pstpip1	0.0344263	0.770117	0.109	0.047	1
Dvl3	0.0344318	-0.427935	0.478	0.518	1
Stx1a	0.0348299	-0.33168	0.565	0.588	1
Zfp52	0.0348385	0.502649	0.196	0.101	1
Sema6d	0.0350684	-0.292952	0.5	0.639	1
0610043K17Rik	0.0350733	0.612436	0.152	0.066	1
Cdon	0.0351982	0.448927	0.304	0.203	1
Rrs1	0.0352085	-0.678718	0.054	0.144	1
Best1	0.035262	-0.893264	0.043	0.121	1
Ythdf3	0.0353516	-0.362022	0.62	0.609	1
Gabrg3	0.0353627	0.341232	0.478	0.361	1
Lamtor5	0.035514	-0.296119	0.239	0.37	1
Ctnna2	0.0355187	0.430297	0.522	0.467	1
Iws1	0.0355688	0.25659	0.598	0.647	1
Zcchc17	0.0356814	-0.496511	0.478	0.505	1
1700003M07Rik	0.0357804	1.06086	0.141	0.065	1
Mllt1	0.0359157	0.506875	0.413	0.309	1
Pik3ca	0.0359451	-0.333252	0.576	0.564	1
Dusp15	0.0360274	-0.368486	0.489	0.586	1
Mir6944	0.0360939	0.408776	0.109	0.042	1
Maats1	0.0361545	0.290758	0.261	0.156	1
Sec63	0.036156	0.288287	0.576	0.446	1
Cux1	0.0361661	-0.372438	0.565	0.636	1
Ina	0.0362825	-0.475118	0.5	0.613	1
Lekr1	0.0364518	-0.4906	0.326	0.398	1
Ccdc134	0.0365627	-0.950862	0.141	0.18	1
Pcolce2	0.0366362	-0.677011	0.239	0.256	1
Ska2	0.0366615	-0.407226	0.207	0.161	1
Car2	0.0366808	-0.511935	0.228	0.34	1
Dck	0.036798	-0.305714	0.261	0.201	1
Kcnc3	0.0368178	-0.510607	0.5	0.571	1
Dennd1a	0.0370094	0.279618	0.696	0.562	1
Got1	0.0372272	-0.373218	0.728	0.803	1
Alox8	0.0373156	-1.07036	0.076	0.157	1
Mkx	0.0373406	-0.491609	0.196	0.324	1
Xrcc2	0.0373433	-0.407142	0.13	0.091	1
Pigc	0.0373909	-0.306643	0.424	0.425	1
Lrrc4	0.0373942	0.558284	0.283	0.25	1
Zfp128	0.037628	0.355898	0.12	0.046	1
Zdhhc13	0.0376443	-0.458812	0.304	0.355	1
Pdgfa	0.03777	0.283713	0.707	0.602	1
Ilf3	0.0379618	0.292087	0.87	0.77	1
Anp32a	0.0381219	-0.743878	0.337	0.37	1
Snx4	0.0382461	0.395853	0.533	0.436	1
Elovl7	0.0382872	-1.08119	0.087	0.176	1
Zdhhc12	0.0383752	0.645473	0.174	0.093	1
Abca8a	0.0384246	1.06007	0.152	0.08	1
Pyroxd1	0.0386125	0.508847	0.261	0.216	1
Klf13	0.0388419	0.348393	0.587	0.444	1
Mrpl4	0.0388912	-0.340288	0.739	0.763	1
Kbtbd8	0.0388948	0.726421	0.12	0.047	1
Mir6955	0.039044	0.650741	0.25	0.144	1
Csnk1g1	0.0390737	0.276552	0.728	0.592	1
Cnot11	0.0391432	-0.737369	0.207	0.254	1
Mest	0.0393401	0.281131	0.87	0.805	1
Gm10791	0.0394023	0.448673	0.554	0.423	1
Tns1	0.0394355	-0.449281	0.033	0.108	1
Dnajc2	0.0394467	0.299396	0.565	0.505	1
Rhbdl3	0.0394927	-0.48572	0.207	0.336	1
Eif4a1	0.0395017	0.266973	0.826	0.734	1
Stau1	0.0396267	-0.279669	0.587	0.55	1
Vwa9	0.0396525	-0.512838	0.359	0.4	1
Cnih4	0.0396821	-0.377375	0.304	0.444	1
Elovl4	0.0397387	-0.336428	0.533	0.655	1
Chl1	0.0397508	0.406235	0.967	0.915	1
Mapk9	0.0397576	-0.327458	0.772	0.78	1
Tmem259	0.0398199	-0.343136	0.772	0.774	1
Tmem109	0.0398418	0.301496	0.587	0.444	1
Btbd1	0.0398771	-0.560333	0.38	0.469	1
4931430N09Rik	0.0402016	-0.276334	0.207	0.15	1
Cabp1	0.0402276	-0.401198	0.37	0.51	1
Ccdc101	0.0402341	-0.347215	0.293	0.273	1
Spats1	0.0404426	0.773345	0.207	0.144	1
Erf	0.0404433	0.510242	0.196	0.099	1
Isyna1	0.0405639	0.298647	0.728	0.628	1
Coprs	0.0405916	-0.511037	0.348	0.467	1
Cetn3	0.0406645	0.300568	0.62	0.514	1
Pet112	0.040747	0.478824	0.348	0.252	1
Prkg1	0.0408486	0.493631	0.304	0.188	1
Ccdc79	0.040904	-0.848816	0.065	0.157	1
Ino80d	0.0409491	0.362225	0.446	0.368	1
1110004F10Rik	0.0410338	0.307085	0.587	0.448	1
A230070E04Rik	0.0410721	-0.442883	0.359	0.488	1
Fam46a	0.0410902	0.440005	0.196	0.102	1
Dna2	0.0411151	-0.269911	0.12	0.218	1
Zfp236	0.0411388	-0.335512	0.609	0.657	1
Mrgpre	0.0411767	0.349815	0.326	0.326	1
Zfand3	0.0412983	0.320392	0.239	0.231	1
Rnf207	0.0413993	0.275633	0.5	0.362	1
Fam86	0.0415034	-0.702876	0.152	0.112	1
Cox6c	0.0417876	-0.258653	0.913	0.945	1
Ptprt	0.0419033	0.419194	0.565	0.476	1
Fbxo44	0.0419514	-0.267609	0.772	0.835	1
DQ267102	0.042175	0.513084	0.261	0.156	1
Ntan1	0.0423228	-0.463504	0.598	0.696	1
Cyp2u1	0.0423359	-0.838852	0.152	0.195	1
Dcun1d5	0.0424649	0.336306	0.739	0.649	1
Cyb5r1	0.0424846	0.389235	0.457	0.326	1
Aff3	0.0425108	-0.307643	0.315	0.454	1
Cyp2j6	0.0426215	-1.29656	0.043	0.11	1
Gm14164	0.0426303	0.495796	0.522	0.452	1
Ago4	0.0427005	-0.502968	0.37	0.48	1
Ttll7	0.0427186	-0.510556	0.554	0.651	1
Syndig1	0.0427595	-1.14769	0.076	0.142	1
Phactr2	0.0427616	0.275441	0.652	0.516	1
Itgb1bp1	0.0427763	0.450775	0.293	0.188	1
Nme5	0.042781	0.707476	0.293	0.192	1
Ykt6	0.0428361	-0.572758	0.359	0.48	1
Fam159a	0.0429437	0.671155	0.109	0.04	1
Mir125b-1	0.042995	0.854825	0.109	0.04	1
Gtf2a2	0.0430327	-0.279752	0.554	0.51	1
Igsf6	0.04316	0.447888	0.152	0.072	1
Cox10	0.0431623	-0.694485	0.228	0.298	1
Ubl7	0.0432948	0.376922	0.424	0.336	1
Sat1	0.0433488	-0.479102	0.337	0.465	1
Ift81	0.0434711	0.332527	0.674	0.535	1
Pdk3	0.0435119	0.80026	0.185	0.12	1
Spag1	0.0436527	-0.432763	0.489	0.552	1
Prdm15	0.0438706	0.322052	0.5	0.366	1
Taok3	0.0438789	-0.385927	0.543	0.624	1
Col6a4	0.0438799	0.993293	0.217	0.129	1
Cldn25	0.0440588	0.397844	0.728	0.638	1
Sipa1l3	0.0441196	-0.315613	0.38	0.514	1
Cgnl1	0.0441247	-0.835851	0.076	0.156	1
Elavl1	0.0442383	-0.459639	0.522	0.522	1
Tex261	0.0446902	-0.514599	0.272	0.406	1
Wrnip1	0.0447888	-0.632108	0.37	0.389	1
Kcnh5	0.0448777	0.687245	0.228	0.173	1
Stag3	0.0449451	-0.370588	0.043	0.118	1
Nuak2	0.0449766	-1.06979	0.043	0.108	1
Casp8ap2	0.0451499	-0.921864	0.304	0.38	1
BC020402	0.0451911	0.767419	0.228	0.129	1
Hdac4	0.045292	0.359948	0.707	0.573	1
Trmt10b	0.0453325	-0.467961	0.413	0.37	1
Pik3c2a	0.0454448	-0.300164	0.707	0.723	1
Rcor2	0.0454562	0.693878	0.228	0.129	1
Txn2	0.045504	0.289451	0.576	0.438	1
Ttc26	0.0455153	0.448684	0.424	0.3	1
Tmem8b	0.0456535	0.281381	0.728	0.651	1
Zfp668	0.0457616	0.300389	0.435	0.302	1
Pigs	0.0457985	0.389756	0.739	0.615	1
2810002D19Rik	0.0458139	0.495556	0.174	0.087	1
2610001J05Rik	0.0458878	0.2556	0.326	0.205	1
Ssr2	0.0459178	0.253881	0.63	0.586	1
Zfp449	0.0459782	-0.944615	0.076	0.163	1
Cdh4	0.0459934	0.601857	0.478	0.368	1
Pgs1	0.0460116	-0.281564	0.554	0.533	1
Rpl15	0.0460581	-0.256629	0.12	0.197	1
Ccnl1	0.0460624	0.256348	0.815	0.736	1
Rbm8a	0.0464457	-0.404255	0.435	0.376	1
Itga7	0.0465291	-0.882477	0.076	0.154	1
Nrg4	0.0465366	0.782547	0.239	0.148	1
Map3k1	0.0465605	-0.446884	0.37	0.423	1
Zfp383	0.0465614	-0.807994	0.12	0.228	1
1700027H10Rik	0.046589	-1.2016	0.033	0.104	1
Tatdn3	0.0465969	-0.28946	0.696	0.74	1
Gm5441	0.0468636	0.528513	0.283	0.169	1
Zc2hc1a	0.046917	-0.364405	0.424	0.503	1
Gal3st3	0.0471512	0.350419	0.5	0.374	1
C2cd2l	0.0472099	0.280117	0.793	0.7	1
Bhlhb9	0.047252	0.319442	0.63	0.505	1
Tmem201	0.0472615	0.273849	0.815	0.746	1
Trappc5	0.047263	-0.316604	0.337	0.292	1
Vwa8	0.0472942	-0.288228	0.62	0.731	1
Tshz3	0.047307	-0.615984	0.065	0.154	1
Stat3	0.0473703	0.415395	0.478	0.347	1
Slirp	0.0477459	0.252088	0.75	0.634	1
Cd99l2	0.0479213	0.274866	0.891	0.799	1
5330417C22Rik	0.0480893	0.305446	0.859	0.805	1
Mppe1	0.0481515	-0.592169	0.272	0.374	1
Armcx6	0.0481591	0.573176	0.217	0.171	1
Nfib	0.0483424	-0.590294	0.033	0.104	1
Crot	0.0483665	-0.445847	0.239	0.347	1
Pygl	0.0484476	0.623655	0.141	0.065	1
Gm4532	0.0484834	-0.373531	0.283	0.294	1
Unc13c	0.0485179	-0.473109	0.283	0.416	1
Crem	0.0485344	0.551276	0.196	0.163	1
Col20a1	0.0485939	-0.700674	0.054	0.133	1
0610007P14Rik	0.0486866	0.305943	0.62	0.579	1
Zbtb22	0.0487124	0.583846	0.217	0.118	1
Itgb1	0.0488531	0.520706	0.522	0.454	1
Frrs1	0.048868	0.749658	0.141	0.065	1
BC027231	0.0489048	-0.29222	0.435	0.357	1
Gm4349	0.048977	-0.420621	0.033	0.102	1
Snrk	0.0490103	-0.410782	0.576	0.664	1
Lcorl	0.0491791	0.409211	0.446	0.34	1
Med31	0.0494345	0.462657	0.337	0.226	1
Commd5	0.0495549	-1.03127	0.076	0.142	1
Hipk1	0.0497524	-0.505345	0.587	0.626	1
Sec14l2	0.0499029	-0.572947	0.087	0.171	1
Rasgef1c	0.0499036	-0.427311	0.13	0.23	1
Gpr137c	0.0500338	-0.613683	0.402	0.474	1
Nphp1	0.0500708	0.397775	0.348	0.25	1
Pald1	0.0500857	-0.642096	0.12	0.226	1
Satb1	0.0501924	0.547895	0.413	0.319	1
2010015L04Rik	0.0502209	0.456099	0.391	0.306	1
4632427E13Rik	0.0503309	0.279379	0.543	0.421	1
4930405A21Rik	0.0506372	-0.616163	0.033	0.104	1
Wrb	0.0507728	0.263547	0.902	0.825	1
Xpo1	0.0508752	0.274033	0.913	0.839	1
Gfer	0.050955	-0.482362	0.359	0.361	1
4931403E22Rik	0.050968	-0.651787	0.033	0.104	1
Slc17a6	0.0509974	-0.298364	0.989	0.985	1
Ankrd24	0.0511213	-0.368185	0.793	0.869	1
H2-DMa	0.0514531	0.591516	0.304	0.195	1
Hcfc1r1	0.0514819	-0.406752	0.446	0.56	1
Cyth3	0.0516223	-0.532848	0.293	0.423	1
Zfp30	0.0516547	-0.517344	0.163	0.279	1
Acadvl	0.051678	-0.373694	0.663	0.757	1
Cnbd2	0.051679	-0.61124	0.217	0.342	1
Tbl1x	0.0517547	0.467709	0.391	0.326	1
Pgk1	0.0519201	-0.280376	0.446	0.491	1
Cecr6	0.0521307	0.325753	0.326	0.209	1
Mir6236	0.0521359	-0.490391	0.457	0.571	1
Cep192	0.0521919	-0.436937	0.402	0.514	1
Dscam	0.0521938	0.345601	0.891	0.818	1
Rims1	0.0522989	-0.39311	0.793	0.812	1
Cep83os	0.052677	0.578009	0.261	0.213	1
Arhgap1	0.0527346	0.374819	0.576	0.471	1
Map3k15	0.0527749	0.672563	0.141	0.076	1
Elmo1	0.0528191	-0.411797	0.554	0.531	1
Sdha	0.0530795	-0.296289	0.88	0.937	1
Fzd1	0.0530979	-0.564821	0.12	0.214	1
Sec14l1	0.053168	-0.674913	0.293	0.385	1
Spata1	0.0531816	0.51821	0.315	0.201	1
Mcfd2	0.0534862	0.256279	0.728	0.607	1
Gnb4	0.0535819	0.46972	0.402	0.277	1
Thap1	0.0538021	-0.902803	0.065	0.144	1
Snhg3	0.0539532	-0.337098	0.609	0.653	1
Mocs1	0.0540024	-1.08185	0.098	0.175	1
Snca	0.0541243	-0.367983	0.337	0.461	1
Cwc25	0.0541498	-0.627919	0.196	0.313	1
Pck2	0.0543292	0.392211	0.522	0.398	1
Azin2	0.0543626	-0.573921	0.304	0.381	1
Ppapdc1a	0.0546452	0.272572	0.283	0.184	1
Clvs2	0.0547435	-0.347171	0.228	0.353	1
Thada	0.0548319	0.429222	0.435	0.381	1
Zfp799	0.054854	-0.294359	0.707	0.666	1
Polk	0.0548782	-0.350429	0.304	0.249	1
Sema3f	0.0549297	-0.302957	0.522	0.628	1
Chmp3	0.0550049	-0.531046	0.25	0.359	1
Fam131b	0.0550518	-0.679668	0.228	0.347	1
Psmg2	0.0550831	0.545398	0.446	0.315	1
Rpl36al	0.0550926	-0.564754	0.207	0.311	1
Usb1	0.0551996	0.44148	0.37	0.25	1
Lrrtm3	0.0552383	0.336997	0.587	0.548	1
Aff2	0.0555156	-0.637002	0.261	0.347	1
Ccdc43	0.0555704	-0.737852	0.13	0.218	1
Fancc	0.0556439	-0.411119	0.239	0.364	1
Dzip1	0.0556881	0.283534	0.848	0.85	1
Ttc18	0.0557222	0.497762	0.207	0.114	1
Cplx1	0.0557529	-0.584391	0.63	0.685	1
Chchd10	0.0558034	-0.458775	0.685	0.748	1
Amz1	0.0558664	0.50723	0.304	0.194	1
Rrp36	0.0559337	0.63051	0.228	0.144	1
Taf1c	0.0559666	-0.555051	0.185	0.292	1
9430015G10Rik	0.0561636	0.267369	0.663	0.558	1
Nfatc2	0.0562115	-0.53337	0.13	0.237	1
Psmc5	0.0567254	-0.326652	0.641	0.639	1
Alg3	0.0567812	0.393746	0.337	0.22	1
Sbk1	0.0569812	-0.4336	0.239	0.364	1
Pik3r1	0.0570498	-0.48607	0.283	0.412	1
5430402O13Rik	0.0570723	0.845651	0.12	0.063	1
Ncmap	0.0571451	-0.919678	0.098	0.176	1
Pacsin2	0.0572659	0.39235	0.511	0.435	1
Rpa3	0.0573362	-0.992086	0.109	0.205	1
Gpr137b-ps	0.0573439	-0.539028	0.304	0.372	1
Ammecr1	0.0574323	0.25341	0.228	0.131	1
4930519F09Rik	0.0574703	-0.291066	0.043	0.12	1
Plbd2	0.0575	0.255866	0.88	0.839	1
Smim18	0.0575426	0.317555	0.424	0.311	1
Zfp804a	0.0578446	0.447753	0.315	0.203	1
Egr1	0.0579658	0.690855	0.304	0.216	1
Acer3	0.0579683	-0.263093	0.38	0.512	1
Blvra	0.0580356	-1.00891	0.098	0.188	1
Mdh1	0.0582562	-0.286382	0.935	0.951	1
Btd	0.0583553	-0.260806	0.13	0.07	1
Vldlr	0.058391	0.290577	0.63	0.613	1
Gm19461	0.0584447	-0.941999	0.13	0.161	1
BC024139	0.058513	0.290662	0.174	0.087	1
Mpp7	0.0585316	-0.625687	0.174	0.288	1
Umps	0.0586878	0.512562	0.25	0.169	1
Cdh22	0.0587104	0.412612	0.489	0.387	1
Dgkg	0.0588206	-0.523496	0.457	0.535	1
P4ha2	0.0589337	-0.262171	0.413	0.545	1
Las1l	0.0589737	-0.262548	0.815	0.803	1
Tubb2a-ps2	0.0592546	-0.578321	0.033	0.101	1
Mis12	0.0593672	-1.03875	0.087	0.14	1
D930020B18Rik	0.0593839	0.565584	0.207	0.112	1
Oprl1	0.0594469	0.263386	0.826	0.751	1
Chpf2	0.0594558	0.370329	0.652	0.564	1
Lrrc6	0.0596648	0.391571	0.13	0.057	1
Ccng1	0.0597489	-0.701677	0.163	0.275	1
Gm10658	0.0599416	-1.2611	0.054	0.123	1
Fam78b	0.0600147	-0.68127	0.163	0.175	1
Scn1b	0.0600406	-0.336502	0.783	0.816	1
Klhl13	0.0600731	0.370966	0.402	0.281	1
Pik3r3	0.0601034	-0.254545	0.337	0.469	1
Mterf1a	0.0602568	-0.286568	0.141	0.11	1
Gpx7	0.0602832	0.654478	0.13	0.057	1
Uqcr10	0.0605055	-0.316695	0.674	0.712	1
Kcnd2	0.0605671	-0.286096	0.424	0.474	1
Entpd3	0.0606853	0.507354	0.38	0.258	1
Mrps23	0.0607618	-0.365305	0.174	0.281	1
4921531C22Rik	0.0608367	-0.737879	0.174	0.23	1
Atp6v0a2	0.0610976	0.37412	0.761	0.672	1
Gm1976	0.0611135	0.279817	0.391	0.268	1
F8	0.0611754	0.67221	0.185	0.106	1
Mapre2	0.0613578	-0.295493	0.674	0.725	1
Sipa1l2	0.0614019	-0.549546	0.174	0.283	1
Btbd2	0.061451	-0.406153	0.446	0.48	1
Otub1	0.0614574	-0.282553	0.826	0.879	1
Grip2	0.0615817	-0.326223	0.663	0.767	1
Mak	0.0616824	0.665653	0.228	0.137	1
Sharpin	0.0619167	0.297993	0.598	0.478	1
Pcdhga11	0.0621115	0.544465	0.326	0.287	1
Papd7	0.0622908	-0.281364	0.435	0.436	1
Cyb561a3	0.0622983	0.572889	0.337	0.243	1
Vegfa	0.0623107	-0.316044	0.467	0.6	1
2300009A05Rik	0.0624829	-0.271295	0.489	0.44	1
Shcbp1l	0.0626486	0.651429	0.326	0.211	1
Rpl37	0.0626897	0.419174	0.348	0.235	1
Sipa1	0.0626935	-0.372737	0.12	0.22	1
Shc1	0.0627757	-0.446358	0.087	0.178	1
Bcl11b	0.0627844	-0.453503	0.261	0.332	1
Cdh12	0.0630363	-0.868463	0.217	0.281	1
Eln	0.0633281	-0.574189	0.185	0.298	1
Slc35b2	0.0634298	0.356569	0.402	0.285	1
Apex2	0.0638209	0.386486	0.326	0.216	1
Odc1	0.0639534	-0.297538	0.141	0.239	1
Irf1	0.0639739	0.681134	0.13	0.061	1
Dcdc2b	0.0640527	-0.63707	0.207	0.306	1
Cd82	0.0642052	0.590059	0.13	0.059	1
Lrrc59	0.0643859	0.424411	0.402	0.281	1
Zfp354b	0.064417	0.593672	0.185	0.097	1
Ppp4r1	0.0644379	-0.413451	0.565	0.638	1
Tpd52l1	0.0644748	-0.560089	0.239	0.247	1
Dnah10	0.0645693	0.409443	0.239	0.14	1
Alcam	0.0649654	0.385093	0.685	0.6	1
Kcnk1	0.0650737	-0.536229	0.478	0.543	1
Mterfd1	0.065459	0.267758	0.739	0.617	1
Mtx2	0.0657211	-0.363015	0.435	0.533	1
Fam213a	0.0657275	-0.366113	0.598	0.581	1
Cav2	0.0657726	0.752112	0.163	0.125	1
Bms1	0.0658149	0.254585	0.62	0.641	1
Rgs22	0.0659851	0.401713	0.13	0.061	1
Dhx36	0.066003	0.257691	0.848	0.744	1
Tasp1	0.0660245	0.629165	0.413	0.298	1
Lmtk2	0.0660939	-0.38275	0.75	0.767	1
Zbtb10	0.0662137	0.68369	0.217	0.129	1
Pgm2	0.066253	-0.311227	0.359	0.476	1
Fam129b	0.0662937	-0.334271	0.109	0.203	1
Ppp1r3d	0.0664051	0.38564	0.185	0.102	1
Spcs3	0.0664685	0.359671	0.62	0.49	1
Cc2d2a	0.0666623	0.367231	0.576	0.467	1
AI854703	0.0667316	-0.328911	0.337	0.454	1
Spink10	0.0667879	0.544838	0.174	0.089	1
A330032B11Rik	0.0667998	-1.05293	0.076	0.127	1
Trit1	0.0668214	0.335339	0.511	0.391	1
Dhx40	0.067174	0.500548	0.402	0.283	1
Ulk4	0.0672313	0.331403	0.402	0.283	1
Rps21	0.0674613	0.455758	0.522	0.41	1
Eif1a	0.0674665	0.372449	0.413	0.292	1
Atp11c	0.0675249	0.268179	0.554	0.454	1
Ndst1	0.0676235	-0.496139	0.348	0.357	1
Fgfr1	0.067726	0.311984	0.826	0.727	1
Ccdc17	0.0679457	-0.622487	0.152	0.258	1
Chek2	0.0680879	0.412777	0.174	0.089	1
Wnt4	0.0680936	0.539886	0.174	0.089	1
Trim68	0.0681913	0.360725	0.163	0.083	1
St6galnac4	0.0684124	-0.695256	0.196	0.296	1
1810037I17Rik	0.0685249	-0.277146	0.359	0.33	1
Irak2	0.0685341	-0.464182	0.12	0.085	1
Gmds	0.0685937	0.795417	0.217	0.129	1
Ccdc39	0.0689718	0.277646	0.728	0.641	1
Ccz1	0.0690125	-0.273092	0.413	0.52	1
Tm2d1	0.0691482	0.388638	0.598	0.52	1
Ppwd1	0.0692823	0.429486	0.293	0.25	1
Prdx3	0.0692864	-0.51139	0.25	0.372	1
Gpr183	0.0693993	-0.990132	0.043	0.114	1
Grik3	0.0696796	0.699343	0.326	0.243	1
Ercc1	0.0697563	-0.28726	0.38	0.385	1
Slc35f1	0.0698453	-0.350434	0.5	0.615	1
Ttyh2	0.0700255	0.42974	0.228	0.133	1
Paxip1	0.0700778	0.290117	0.609	0.482	1
Il17rb	0.0701605	-0.990575	0.054	0.129	1
Nme7	0.0702311	0.401751	0.315	0.271	1
Top1	0.070284	0.264484	0.88	0.844	1
Zfp446	0.0703119	0.258211	0.467	0.342	1
Sos2	0.0703365	-0.438455	0.533	0.529	1
Rpap2	0.070419	-0.585842	0.228	0.283	1
Smc3	0.0707922	-0.341016	0.652	0.607	1
Lin7c	0.0708555	0.39474	0.511	0.383	1
Prex1	0.0709411	0.372176	0.457	0.361	1
Abcd1	0.0709929	-0.453509	0.293	0.361	1
Hist3h2a	0.0711068	0.577668	0.283	0.211	1
Etl4	0.07124	-0.471785	0.196	0.309	1
Lhfpl2	0.071266	0.88588	0.109	0.051	1
Slc26a8	0.0714909	-0.624589	0.141	0.239	1
Acss2	0.0715173	-0.515904	0.413	0.491	1
Gstm7	0.0716652	0.615015	0.109	0.046	1
Atp1b2	0.0716725	-0.280381	0.826	0.824	1
Idua	0.0717686	-0.350123	0.565	0.689	1
Hnrnpm	0.0720175	-0.29292	0.891	0.875	1
Sema5b	0.0720558	-0.361835	0.065	0.139	1
Mir6973b	0.0720644	-0.533096	0.283	0.317	1
Rgl1	0.0720991	0.371475	0.565	0.454	1
Nkap	0.0723023	-0.329877	0.304	0.252	1
Rps6ka2	0.0723296	0.322413	0.554	0.433	1
Npsr1	0.0723833	-0.391735	0.217	0.173	1
Fndc9	0.0725229	0.376613	0.283	0.176	1
Prpf8	0.0725588	-0.312127	0.674	0.738	1
Ncoa2	0.0728141	0.336265	0.62	0.583	1
Pknox2	0.0733084	0.544873	0.402	0.294	1
Acad11	0.0733351	0.26218	0.37	0.252	1
Pias3	0.0734324	0.404235	0.522	0.398	1
Pcp4l1	0.0735327	-0.512661	0.12	0.216	1
Acot9	0.0735663	0.513639	0.283	0.178	1
Pou3f2	0.0735874	-0.459401	0.185	0.292	1
Hhipl1	0.0736693	-0.601257	0.185	0.273	1
Slc25a32	0.0736883	-0.947736	0.141	0.135	1
Gpr137b	0.0737557	-0.356591	0.239	0.25	1
Paip2b	0.0741179	-0.38801	0.228	0.214	1
Fanci	0.0741339	-0.490416	0.12	0.209	1
Zfp160	0.0741707	0.338102	0.457	0.431	1
Adck5	0.0742783	0.278772	0.652	0.543	1
Abl1	0.0743686	-0.390833	0.38	0.452	1
Sec22b	0.0743791	0.257394	0.326	0.224	1
Plekha8	0.0744466	-0.494773	0.25	0.364	1
Suclg1	0.0747052	-0.250476	0.446	0.569	1
Hsbp1	0.0750302	0.280871	0.783	0.681	1
Barhl1	0.0750353	0.647288	0.272	0.205	1
3632454L22Rik	0.0751135	0.35852	0.326	0.231	1
Dgkk	0.0751241	0.536133	0.217	0.137	1
Atxn7	0.0751541	-0.369731	0.413	0.541	1
Smad3	0.0752857	0.363236	0.359	0.243	1
Slc22a5	0.0754488	-0.54695	0.37	0.37	1
Ddx23	0.0757154	0.415582	0.293	0.19	1
Snrnp70	0.0758318	-0.263157	0.967	0.958	1
Kdm3a	0.0758711	0.361088	0.554	0.433	1
Prkaa2	0.0758735	-0.372515	0.228	0.345	1
Atp10a	0.0761255	0.57966	0.12	0.137	1
Sfxn5	0.076251	-0.392629	0.685	0.787	1
Prkci	0.0763777	-0.433427	0.424	0.465	1
Mrpl46	0.0765087	-0.832993	0.185	0.275	1
Kif17	0.0765815	0.256848	0.598	0.471	1
Xpc	0.0766446	0.322227	0.5	0.374	1
Ghr	0.0766924	0.324657	0.207	0.116	1
Dnah7b	0.0769136	0.315763	0.402	0.29	1
Acsl6	0.0769797	-0.328612	0.62	0.715	1
Parva	0.0771832	-0.737236	0.109	0.195	1
Wdr59	0.0772843	-0.449783	0.435	0.518	1
Ptger4	0.0773597	0.71263	0.12	0.059	1
Yes1	0.0776107	-0.546356	0.12	0.213	1
Esyt1	0.0776182	-0.530871	0.109	0.194	1
Fam188b	0.0776915	-0.443108	0.239	0.222	1
Csmd1	0.077699	0.2601	0.826	0.761	1
Aasdhppt	0.0781166	0.361482	0.467	0.393	1
Slc6a8	0.0782684	-0.351916	0.576	0.677	1
Mirlet7bhg	0.0783203	-0.655916	0.087	0.173	1
Trpv6	0.0786337	-0.415911	0.043	0.114	1
Chac2	0.0786723	-0.592046	0.174	0.205	1
Vdac1	0.0792375	-0.257318	0.88	0.858	1
Mok	0.0792646	0.433581	0.424	0.306	1
Dnajc27	0.0794529	-0.377983	0.576	0.645	1
Dclre1c	0.079586	-0.623568	0.337	0.429	1
Ppp2r5a	0.0796298	0.453112	0.196	0.209	1
Wwp1	0.0800498	-0.339968	0.62	0.719	1
[truncated: 2,475 more rows]

## Sheet: MAST 5
Cluster 5	p_val	avg_logFC	pct.1	pct.2	p_val_adj
[truncated: 6,101 more rows]

[truncated: 9 more sheets: MAST 0 vs 1, MAST 0 vs 2, MAST 0 vs 3, MAST 1 vs 2, MAST 1 vs 3, MAST 1 vs 4, MAST 2 vs 3, MAST 2 vs 4, MAST 3 vs 4]
