# Supplementary material for: Spatio-molecular domains identified in the mouse subthalamic nucleus and neighboring glutamatergic and GABAergic brain structures
Source: Commun Biol. 2020 Jul 3;3:338. doi: 10.1038/s42003-020-1028-8 (PMC7334224; doi:10.1038/s42003-020-1028-8)
Supplement: Supplementary file 4 — Supplementary Data 2 [file 42003_2020_1028_MOESM4_ESM.xlsx]

## Sheet: Significantly upregulated
Cluster 0	Cluster 1	Cluster 2	Cluster 3	Cluster 4	Cluster 5			Cluster 0 vs 1	Cluster 0 vs 2	Cluster 0 vs 3	Cluster 1 vs 2	Cluster 1 vs 3	Cluster 1 vs 4	Cluster 2 vs 3	Cluster 2 vs 4	Cluster 3 vs 4
Chrna4	Grik1	Rtn1	Nmbr	Cpne7	Lhx1os			Pcdh9	A930011O12Rik	Rasgrf1	Cdh23	Grik1	Grik1	Baiap3	Rtn1	Frmd4b
Stac2	Synpr	Tmem130	Htr2c	Baiap3	B230323A14Rik			Kcnab3	Kcnab3	Cpne7		Baiap3	Ebf3	Hap1	Syngr1	Bcan
Fam19a1	Negr1	Pcsk1n	Cdh23	Irx3	E030019B13Rik			Bcan	5031439G07Rik	Fam19a1		Hap1	Dmd	Unc5d	Ntm	Cdh23
Sdsl	Syt5	Caly	Frmd4b	Hap1	Grm2			Ptprd	Snph	Ntm		Synpr	Adam33	Nell1	Serinc1	Col24a1
Bcan	Adam33	Gaa	Col24a1	Ctxn1	Cpne9			Kcna1	Bcan	Ntrk3		Negr1	Plk5	Rasgrf1		Kcnc1
Cntn4	Tac1	Fxyd6	Nts	Rasal1	Cartpt			Trpc3	Kifc2	Adcy2		Unc5d	Ntm	Vstm2a		A930011O12Rik
5031439G07Rik	Col18a1	Resp18	Dab2	Pard3b	Foxb1			Fgf11	Malat1	Csmd3		Rasgrf1	Ebf2	Gpx3		Nmbr
Dgkz	Baiap3	Rnasek	Neto2	Cacna2d3	Dgkb			Trnp1	Gm13629	Ntng1		Cpne7	Ephb1	Fxyd6		Stard5
Luzp1	Dock6	Itm2c	Ptprz1	Dnah1	Nkx2-1			Cplx1	Stac2	Grik1		Ltbp4		Tmem130		Dmd
Pcdh9	Slc7a3	Ndfip1	Kcnc1	Ly6h	Lhx1			Luzp1	Zranb2	Chrna4		Syt5		Cpne7		Gm13629
Scn4b	Ebf2	Tmem59l	Foxp2	Cpne8	Pde1c			Slc24a2	Gpatch8	Unc5d		Slc7a3		Itm2c		Slc24a2
Kcna1	Crhr2	Tmem66	Adcy1	Glra3	Cck			Rbms1	Epha8	Pcdh15		Cacna1h		Cacna1h		Htr2c
Cds1	Calb2	Nell2	Stard5	Gck	Tanc1			Slc36a1	Kcnq1ot1	Nrp2		Ntm		Glra2		Kcnab3
Atp2b2	Hap1	Gpm6a	Robo2	Vwa3a	Cd44			Atp2b2	Rsrp1	Luzp2		Dock6		Ltbp4		Robo2
Kcnab3	Ebf3	Arl6ip1	Rph3a	Crnde	Rgs4			Dgkz	Ube3a	Sez6		Adam33		Nrp2		Tmem145
Zranb2	Plk5	Pgrmc1	Dock4	Rreb1	Ctxn3			Fam19a1	Flt3	Frmpd3		Camkv		Gaa		Galnt14
Vamp1	Gdpd2	Aplp1	Ryr3	Nnat	Rprm				Ogt	Cntn4		Gpx3		Ntm		Nts
Snph	Cdh23	Arl10	Armc4	Fstl5	Nrp1				Snx22	Epha5		Begain		Pcsk1n		Plekhd1
Epha6	Vwa5b1	Cd81	Bcan	Ngfr	Myo5b				A230073K19Rik	Gpr123		Pcdh19		Caly		Me3
	Atg9b	B3gnt1	Trpc3	Arhgef28	2900055J20Rik				Kcna1	Grm8		Epha5		Igsf9		Zfhx4
	Penk	Nrsn2	Pex5l	Celf5	Kctd16				Ddx17	Glra2		Gdpd2		Atp1b2		Adcy1
	Rmst	Cd200	Pde1a	AW551984	Pcdh19				Slc4a3	Cacna1h		Frmpd3		Pgrmc1		Neto2
	Shc2	Fam213a	Galnt14	Irs4	Gpr83				Paxbp1	Pcdh9		Unc5c		Grik1		Trpc3
	Dpyd	Atp1b2	Grm5	Plxnc1	Utrn				Galt	Atp2b1		Fxyd6		Tmem66		Nxph4
	Glt8d2	Prnp	Rasa4	Clca1	Man2a1				Wnk2	Csmd2		Ntrk3		Syt5		Fndc5
		Pld3	Slc24a2	Fhl1	Stxbp2				Dusp15	Zfp804a		Adcy2		4921511H03Rik		Ddah1
		Cd83	Tmem145	Fam179a	Actn2				Rbm25	Ptchd4		Dpyd		Tmem59l		Myo19
		Reep5	Plekhd1	Nbeal2	Igfbp7				Stk38	4921511H03Rik		Glra2		Resp18		Slc25a3
		Tecr	Gria1	Pcsk4	Clstn2					Sdsl		Vwa5b1		Pld3		Dab2
		Itm2b	Sema3d	Scn5a	Pcp4					Hap1		Rmst		Rsph9		Coro6
		Gm1673	Npsr1	Gpx3	Tgfb2					Fras1		Ptchd2		Cbln4		Cacna1g
		Cpe	A930011O12Rik	Atp6v1c2	Calb1					Col25a1		Vstm2a		Aplp1		Ryr3
		Nr4a2	Ddah1	Hpcal4	Tenm2					Vstm2a		Pnck		Atp1a1		Syt7
		Rtn3	Slc25a3	Igsf11	Hdac9					Adam33		Pld3		Clu		Kcna1
		App	Mkx	Gda	Tacstd2					Lrfn2		Rcn1		Nell2		Rph3a
		Igsf8	Kcnc2	Pgr15l	Rasgef1c					Nell1		Plxna1		2019-03-01		Cttnbp2
		Bsg	Coro6	Cd36	Shisa9					Lrrtm3		Ildr2		Syt4		Inpp5j
		Hsp90b1	Dmd	Mast3	Kif26a					Otof		Igsf9		Arl10		Ptprk
		Syt5	Zfhx4	Dpyd	Ddo					Ptprm		Syt4		Gpr123		Ptprz1
		Cst3	Inpp5j	Pcdh7	Sim1					Stac2		Sulf1		Igsf8		Sparcl1
		Clu	Hs3st5	Cckar	Ntm					Arnt2		Wdr6		Pcdh19		Nefm
		Faim2	C1ql3	Cbln4	Pam					Miat		Ebf2		Cd83		Pex5l
		Scg5	Dpy19l1	Tusc3	Nrp2					Tenm2		Clu		Ptprm		Msra
		Alg2	Nxph4	Negr1	Tle2					B230323A14Rik		Grin3a		Adcy2		Runx1t1
		Serinc1	Ptprk	Zcchc12	1810041L15Rik					Ptchd1		Col18a1		Rcn1		Tmem44
		Pianp	Kcnab3	Icam5	Pcsk5					Ppapdc1a		Itm2c		Dkk3		Epha8
		Tspan7	Col16a1	Pnma3	Mical2					Grm4		Ptpru		Synpr		Hs3st5
		Scg2	Pter	Syt5	Pik3c2b					Neurod1		Tac1		Col25a1		Mkx
		Ubb	Cplx1	E230019M04Rik	Usp2					Lhx5		Nell1		Efnb3		Fgf11
		Ctsb	Stxbp2	Wnt5a	Vipr2					Ap1s2		Cacna1e		Pcdh15		Map4k2
			Cacna1g	Resp18	Kcnj9					Igsf9		Csmd3		Nr4a2		Rbms1
			B3galt2	Scn3b	Sall3					Osbpl9		Pcp4		Pvrl1		Sema3d
			Me3	Gabrg1	Plcl1					Spag5		Gaa		Pianp		Kit
			Myo19	Fxyd5	1700011I03Rik					Tmem132e		Lrrtm3		Gabrq		Ndnf
			Nxph1	Ddc	Chrm5					Sim1		Caly		Ly6h		Slc4a3
			Ptgs2	Lrtm1	Prokr2					Nrp1		Fxyd5		Cd200		Cadps
			Pcdh20	Fxyd7	Cdh11							Mast3		Sez6		Cplx1
			Arhgap28	Celf6	Plcb4							Cbln2		Ildr2		Flt3
			Usp43	Ltbp4	Slitrk6							Gpr123		Camkv		Armc4
			Pdp1	Arhgap33	Pnoc							6330403K07Rik		Slc7a3		Arhgap28
			Fndc5	4930426D05Rik	Adcy2							Cbln4		B3gnt1		Ndrg4
			Dlgap1	Ryr1	Frmd5							Pgrmc1		Ddost		Ephb1
			Ndrg4	Thbs3	Grm1							Fxyd7		Ntrk3		Gria1
			Gm13629	Celf3	Srgap1							Penk		Pcp4		Col16a1
			Bcl11b	Adamts2	Nrsn1							Rsph9		Ndfip1		Ppargc1a
			Auts2	Camkv	Sox5							Aplp1		Rnasek		Dlgap1
			Sgcz	Igsf9	Gsg1l							Tmem130		Negr1		B3galt2
			Kcna1	Adck4	Syt1							Grm8		Plxnc1		Rasa4
			4632428N05Rik	Klhdc8b	Fam19a1							Dapk1		Rtn1		H2-Bl
			Sema3a		Sncaip							Sez6l		Sirpa		Pde1a
			Arpp21		Nxph4							Atp1b2		Nrsn2		Itga3
			Nefm		Ryr3							5031426D15Rik		Epha5		Mir124a-2
			Cttnbp2		Pld1							Kcnip2		Cadm3		Dcc
			H2-M3		Cntn5							Rapgef3		Cbln1		Pitx2
			Ptprd		Grm4							Cdh18		Faim2		Dock4
			Cnr1		Anxa11							Dnah1		Gabrb1		Ptprd
			Chrm3		Wdr76							Pgap1		Pcdh8		Pfkp
			Cadps		Foxb2							Cd83		Dock6		Arpp21
			Fgf11		Unc13c							4930570G19Rik		Atp8a1		Kcnc2
			Lmo7		Reps2							Nrp2		Cdh18		Lgi3
			Cyr61		Ncald							Zfp804a		Dner		Cast
			Reck		B3galt1							Mov10		Mesdc2		Cyr61
			Ntng2		Nog							Shc2		Cdh13		Fez2
			Msra		Lhx5							Slitrk2		Dos		Dpy19l1
			Ndnf		Rorb							Tro		Nrp1		Mab21l1
			Gprc5b		Adcyap1							Htr7		Slc24a3		Rgs16
			Slc4a3		Lipa							Podxl2		Scg2		Arhgef3
			Fez2		Neb							Tenm4		Adcyap1		Bcl11b
			Kit		Igsf21							Fgfr1		Prnp		Hs3st4
			Ppargc1a		Pou2f2							Cbln1		Clstn2		Chrm3
			Nov		Stxbp5							Dkk3		Cbln2		Slc25a13
			Hs3st4		Rasgrp1							Lancl1		Tcf4		Kcna2
			Cast		Otof							Prmt2		Gpm6a		Mitf
			Spats2l		Kcnk3							Hs3st2		Zfp804b		Atp2b2
			Ret									Cadm3		Podxl2		Ptgs2
			H2-Bl									D630023F18Rik		Otof		Kifc2
			Adrb2									Trp53i11		Grin3a		Oxr1
			Mir764									Irs4		Fam19a1		Scn1a
			Sphkap									Scn5a		Unc5c		Efr3b
			Dcc									Mboat7		Frmpd3
			C130021I20Rik									Ly6h		Gabra5
			Cobl									Gabrg1		Gpr83
			4930419G24Rik									Rasal1		Ntng1
			Pbx3									Adarb2		Cnpy3
			Galt									Rgma		Scn5a
			Ptgs2os									Dgkb		Grm4
			Nkain2									Dos		Smoc1
			Runx1t1									Crhr2		Fgfr1
			Mpped1									Glra3		Sdc3
			Oxr1									Tspan18		Hsp90b1
			Cyp2s1									Prkg1		Kcnd3
			Itga3									Resp18		Wdr6
			Robo1											Fam19a2
			P4ha2											Ppapdc1a
			Plekha5											Nrxn2
			Grb7											Wrb
			Dclk1											Tmem158
			Rbms1											Cd81
			Trank1											Astn1
			Celf4											Prmt2
			Kifc2
			Pitx2
			Tpm2
			Cacna2d1
			Cntnap5c
			Cyth3
			Kcng4
			Sgip1
			Crim1
			Flt3
			Rgs16
			Rims1
			Tmem44
			Ldhb
			Sema6d
			Gng2
			Necab1
			Adamts10
			Efr3a
			Sparcl1
			Tenm1

## Sheet: Significantly downregulated
Cluster 0	Cluster 1	Cluster 2	Cluster 3	Cluster 4	Cluster 5			Cluster 0 vs 1	Cluster 0 vs 2	Cluster 0 vs 3	Cluster 1 vs 2	Cluster 1 vs 3	Cluster 1 vs 4	Cluster 2 vs 3	Cluster 2 vs 4	Cluster 3 vs 4
Syt5	Stxbp2	Malat1	Rasgrf1	Bcan	Vwa5b2			Syt5	Caly	Cdh23	Nxph1	Stxbp2	Nxph1	Cdh23	Cpne7	Baiap3
Scg2	Nxph1	Meg3	Hap1	Gm13629	Arhgef28			Baiap3	Itm2c	Htr2c	Nr4a2	Htr2c	Stxbp2	Rph3a	Stxbp2	Cpne7
Caly	Ptprd	Snhg11	Cpne7	Ephb1	Kcnc2			Caly	Resp18	Nts	Pcdh9	Nxph1	Vwa3a	Htr2c	Dbn1	Hap1
Gpx3	Trpc3	Rsrp1	Baiap3	A930011O12Rik	C130021I20Rik			Tac1	Pcsk1n	Nmbr		Neto2	Irx3	Frmd4b		Gpx3
Pgrmc1	Nxph4	Ddx17	Unc5d	Syt7	Adcy7			Synpr	Syt5	Foxp2		Trpc3	Pcsk4	Col24a1		Ltbp4
Prnp	Pcdh9	A930011O12Rik	Ltbp4	Kcnab3	Fam65b			Gpx3	Gpx3	Frmd4b		Dock4	Adamts2	Ptprz1		Igsf9
Itm2c	Dock4	Rbm25	Cacna1h	Lgi3	Lmx1a			Cdh23	Rtn1	Ptprz1		Nts	Cpne7	Ryr3		Unc5d
Rtn1	Fgf11	Ttc14	Grik1	Dmd	Grin2d			Negr1	Aplp1	Robo2		Nmbr	Pcdh17	Coro6		Dnah1
Spint2	Ndrg4	Kifc2	Nrp2	Slc24a2	Prlr			Spint2	Gaa	Neto2		Nxph4	Cacna2d3	Adcy1		Cacna1h
Resp18	Inpp5j	Ogt	Ntm	Ebf3	Foxp2			Itm2c	Pgrmc1	Gria1		Kcnc1	Cpne8	Robo2		Rasal1
Ly6h	Kcnab3	Srrm2	Adcy2	Frmd4b	Crim1			Pgrmc1	Tmem130	Col24a1		Inpp5j	Ddc	Bcan		Camkv
Aplp1	Pcdh20	Leng8	Gpx3	Map4k2	Rab26			Hap1	Fxyd6	Stxbp2		Bcan	Nnat	Kcnc1		Negr1
Gpm6a	Neto2	Srsf11	Nell1	Ntm	Htr2c			Aplp1	Prnp	Dab2		Slc24a2		A930011O12Rik		Nrp2
Pcsk1n	Cadps	Rph3a	Vstm2a	Me3	Scn3b			Resp18	Baiap3	Ret		Kcnab3		Nmbr		Gpr123
Pam	Slc24a2	Sfpq	Csmd3	Col24a1	Calb2			Prnp	Spint2	Grm5		Ptprd		Kcnab3		Rasgrf1
Tusc3		Clk1	Ntrk3	Fndc5	Cdh23			6330403K07Rik	Arl6ip1	Rph3a		Col24a1		Dmd		Scn5a
Tspan7		5031439G07Rik	Gpr123		Kcnc4			Dock6	Tmem66	Hs3st5		Rasa4		Dock4		Fxyd6
Gaa		Kcnq1ot1	Camkv		Rnf207			Calb2	Rnasek	Ryr3		Ryr3		Zfhx4		Glra3
Nrsn2		Kcnab3	Pcdh15		4921506M07Rik			Scg2	Nrsn2	Pde1a		Ptprz1		Stard5		Dpyd
Reep5		Pnisr	Igsf9		Ajap1			Gaa	Gpm6a	Nxph4		Pcdh20		Tmem145		Cbln4
Cst3		Bzrap1	Pcdh19		Ptprg			Zcchc12	Cst3	Cnr1		Frmd4b		Dab2		Vstm2a
Baiap3		A230073K19Rik	Glra2		Aak1			Spock3	Scg2	Armc4		Fgf11		Arpp21		Ly6h
Cdh23		Arpp21	Frmpd3		Rab3c			Pld3	Ndfip1	4632428N05Rik		Slc25a3		Slc25a3		Gabrg1
Arl6ip1		Sptbn4	Fam19a1		Atp2b2			Fxyd6	Cd200	Pex5l		Cplx1		Nts		Frmpd3
Zcchc12		Slc4a3	Fxyd6		Glra2			Gpm6a	Reep5	Zfhx4		Stard5		Stxbp2		Cpne8
Tmem66		Stk38	Negr1		Unc5d			Pcsk1n	Tmem59l	Sema3a		Ndrg4		Foxp2		Ctxn1
Nsg2		Arglu1	Slc7a3		Grm5			Rtn1	Pld3	Npsr1		A930011O12Rik		Myo19		Fxyd5
Itm2b		Ube3a	Begain		Srgap3			Rcn1	Ly6h	C1ql3		Adcy1		Gm13629		Pard3b
Ctxn1		Ank3	Gaa		Dpyd			Rsph9	Rsph9	Sema3d		Kcna1		Trpc3		Gdpd2
Pld3		Ryr3	Unc5c		Mmp17			Ngb	Tusc3	Arpp21		Npsr1		Inpp5j		Syt5
Cd200			2019-03-01		Epb4.1l3			Col18a1	Pam	B3galt2		Cadps		Neto2		Nrp1
Gas7			Wdr6		Gria1			Tmx4	Efnb3	Pcdh20		Dab2		Plekhd1		Nell1
Rnasek			Nrp1		Coro6			Tusc3	Nell2	Rasa4		Tmem145		Nefm		Pcdh15
Nts			Epha5		Dscaml1			Ly6h	Cd81	Nxph1		Pde1a		Col16a1		Mast3
Slc22a17			Pcp4		Epha5			Qpct	Nsg2	Pter		Rph3a		Slc4a3		Ildr2
Tm2d3			Gprasp2		Tmem191c			Cd200	Tspan7	Cacna1g		Rbms1		Galt		Itm2c
Ndfip1			Ildr2		Chd5			Grik1	Arl10	Kcnc2		Fndc5		Grm5		Klhdc8b
Gpr56			Lrrtm3		Whrn			Gdpd2	Tm2d3	Adcy1		Arhgap28		Slc24a2		Plxnc1
Efnb3			Col25a1		Gpr153			Atg9b	B3gnt1	Kit		Ptprk		Kcna1		Pnck
Rsph9			Sez6		Tac1			Gnai2	Tmem50a	C130021I20Rik		Foxp2		Gria1		Irs4
Fxyd6			Ntng1					Ssr1	Fam213a	Dpy19l1		Grm5		Pdp1		Pnma3
6330403K07Rik			Ptprm					Rgs9	Lrpap1	Dock4		Sgcz		Auts2		Pld3
Foxp2			Tmem130					Lsamp	Pianp	Chrm3		Slc4a3		Pex5l		Fxyd7
Tmem50a			Ptchd2					Vwa5b1	Timp2	Pbx3		Dpy19l1		H2-Bl		Kcnip2
Ndn			Otof					Tmem130	Ddost	Auts2		Gm13629		Rasa4		Fras1
Htr2c			Grin3a					Izumo4	Cpe	Crim1		Pex5l		Armc4		Rsph9
Tac1			Plxna1					Efnb3	Itm2b	Mkx		Myo19		Kifc2		Gabrq
Syngr3			Fras1					Fxyd7	Nenf	Tmem145		B3galt2		Galnt14		Csmd3
Tmem130			Itm2c					Tmem66	Atp6ap2	Tenm1		Me3		Trank1		Sulf1
Celf3			Sulf1					Arl6ip1	Cxx1c	Pdp1		Cacna2d1		Cttnbp2		Rreb1
Ret			Clstn2						Ly6e	Col16a1		Mkx		Ptprd		Wdr6
Rcn2			Pld3						Cbln4	Dlgap1		Aldoc		Epha8		Ptprm
Timp2			Grm8						Tmem9	H2-M3		Kcnc2		C1ql3		Cacna2d3
Tmem30a			Synpr						Clu	Galnt14		Epha4		Ddah1		Rcn1
Spock3			Rcn1						Gpr56	Gas7		Ppargc1a		Fndc5		Grin3a
Ctsb			Clu						Mesdc2	Ddah1		Ddah1		Me3		Cbln2
Nmbr			Cbln2						Rcn2	Lmo7		Gprc5b		Flt3		Hpcal4
Cpe			Dkk3						Ctxn1	Mir764		Plekha5		Pde1a		Glra2
Nenf			Scn5a						Tspan13	Rgs16		Lmo7		Snph		Gck
Rcn1			Atp1a1						Bsg	Cntnap5c		Coro6		Sema3d		Vwa5b1
Lgi1			4921511H03Rik						Alg2	Ndnf		Reck		Cplx1		Unc5c
Arhgdig			Gdpd2						Atp1a1	Ptgs2		Plekhd1		Bcl11b		Irx3
Lrpap1			Syt5						Tmbim6	Grik2		Grik2		Pter		Grm8
Gabbr1			Atp1b2						Eef1a1	Reck		Sphkap		C130021I20Rik		Fam179a
Ssr1			Dock6						Rcn1	Ntng2		Cdh23		Sgcz		5031426D15Rik
Tspan13			Syt4						Ctsb	Cacna2d1		Hcn1		Nkain2		Celf5
Ociad1			5031426D15Rik						Tspan3	Necab1		Robo1		Dcc		Magel2
Nsg1			Pnck						Emc10	Plekhd1		Ldhb		Sptbn4		Dock6
M6pr			Ptpru						Tmem30a	Hs3st4		Robo2		Hs3st5		Gaa
Tenm1			Dgkb						Faim2	Usp43		Armc4		Mkx		Aplp1
Ngb			Luzp2						Igsf8	Lmx1a		Ndrg2		Dgkq		Sez6l
Gda			Zfp804a						Ngb	Spats2l		C1ql3		Plekha5		Fhl1
Atp6v0e2			Alcam						Tecr	Slc22a17		Ptgs2		Cadps		Caly
Bsg			Dpyd						Gabra2	Sgcz		Nfyc		Fez2		Cadm3
Mmd2			Cbln4						M6pr	Kcnc1		Plcxd3		Kcnc2		Begain
Tmx4			Pvrl1						Nsg1	Stard5		Galnt14		Lmo7		Pgr15l
Npdc1			Dos						Tmx4	Cobl		Sema3d		Mpped1		Efnb2
Tmem158			Ly6h						Hsp90b1	Celf4		Nov		Stk38		Cdh13
Stmn4			Magi1						Lhfpl5	Pld5		Syt7		Dlgap1		Mov10
Kcna5			Cacna1e						Emc7	Ptprk		Hs3st5		Ptprk		Resp18
Ly6e			Tmem59l						Arxes2	Lgi1		Usp43		4632428N05Rik		4930570G19Rik
Atp6ap2			Arnt2						Ndn	Ptpre		Rgs7bp		Ndrg4		Cacna1e
Eef1a1			Gabrg1						Tmed10	Dmd		Pdp1		Rbms1		Lrrtm1
Plekha7			Adam33						Spcs1	Cyr61		Cast		Fgf11		Gprasp2
Nat14			Klhdc8b						Atp1b2	Bcl11b		Mroh1		Ppargc1a		Atp1a1
Sqle			Ppapdc1a						Atp6v0e2	Zfhx3		Ckb		Dclk1		Arhgef28
Emc10			Igsf8						Scamp1	Gng2				Mir764		As3mt
			Grm1						App	4930419G24Rik				Reck		Slc7a3
			Dnah1						Sirpa					A230070E04Rik		Cacna1d
			Rmst						Npdc1					Cyp2s1		AW551984
			Kcnip2						Nat14					Kcnt1		Dlgap2
			Aplp1						Cdipt					Dpy19l1		Vat1
			Cntn5						Cd83					Ntng2		Dock10
			4930570G19Rik						Serinc1					Cacna1g		Ppapdc1a
			Vwa5b1						Syngr3					Zfhx3		6330403K07Rik
			Cacna1d						Synpr					Ogt		Tpbg
			Rsph9						Tmem158					Rims1		Vwa3a
			Fxyd5						Gm1673					Fam109a		Efnb3
			Slc24a3						Ubb					Ttc14		Zfp804a
			Tmem132e						Arxes1							Mir7080
			Lypd1						Tram1l1							Plxna1
			Gabrq						Cx3cl1							Kcnd3
			Htr7						Tmed2							Atp6v1c2
			Tro						Hap1							Nbeal2
			Csmd2						Hspa5							Ptchd2
			Cdh18						Ctsd							Cntn5
			Grm4						Ywhah							Otof
			Pnma3						Canx							Tmem158
			Lhx1os						Dner							Dgkb
			Cbln1						Arhgdig							Dlg4
			Cadm3						Podxl2							Car12
			Gpr83						Olfm2							Rprml
			B230323A14Rik						Ociad1							Ngfr
			Miat						Sqle							Igsf11
			Lrfn2						Rpn1							Pcsk1n
			Asic2						Gabrb1							Ptpru
			Dapk1						Sdc3							Ntrk3
			Mast3													Pea15a
			Atp2b1													Grip1
			Adcyap1													Lrrtm3
			Trp53i11													Thbs3
			Efnb2													Pgap1
			Atp9a													Lypd1
			Zfp804b													Ddc
			Gabra5													Nnat
			Ptchd4													Agpat4
			Tenm2													Dos
			Caly													Slit3
			Fxyd7													Dkk3
			Podxl2													Tshz2
			Nlgn1													Fstl5
			Serpine2													Khdrbs2
			Prkg1													Alcam
			2900055J20Rik													Cald1
			Rasal1													Drc1
			Cck													Efcab1
			Ttc3													Prkg1
			Tmem179													Col25a1
			Dlgap2													Nr4a2
			Pcdh8													Gstp1
			Tle2													Scg2
			Irs4													B230216N24Rik
			Mir7080													Lepr
			Cntn4													Grm1
			Cdk18													Pcdh7
			Tspan18													Arnt2
			Magel2													Dapk1
			Ptpro
			Glra3
