# Supplementary material for: Spatio-molecular domains identified in the mouse subthalamic nucleus and neighboring glutamatergic and GABAergic brain structures
Source: Commun Biol. 2020 Jul 3;3:338. doi: 10.1038/s42003-020-1028-8 (PMC7334224; doi:10.1038/s42003-020-1028-8)
Supplement: Supplementary file 5 — Supplementary Data 3 [file 42003_2020_1028_MOESM5_ESM.gz]

Archive with 1 entries (1 files):
- 42003_2020_1028_MOESM5_ESM
